# Supplementary material for: Comprehensive evaluation of extracellular small RNA isolation methods from serum in high throughput sequencing
Source: BMC Genomics. 2017 Jan 7;18:50. doi: 10.1186/s12864-016-3470-z (PMC5219650; doi:10.1186/s12864-016-3470-z)
Supplement: Additional file 1: — Supplementary Tables S1-S9. (XLSX 576 kb) [file 12864_2016_3470_MOESM1_ESM.xlsx]

## Sheet: TableS1
Table S1. RNA concentration
Sample	RNA Concentration (pg/ul)	Input Serum Volume (ul)	Elution (ul)
Circulating NAK	716	200	25
Circulating NAK	649	200	25
Circulating NAK	3674	200	25
Circulating NAK	654	200	25
MiRCURY	258	200	25
MiRCURY	264	200	25
MiRCURY	264	200	25
MiRCURY	281	200	25
Ambion TRIzol	28	200	25
Ambion TRIzol	19	200	25
Ambion TRIzol	34	200	25
Ambion TRIzol	39	200	25
miRNEasy	135	200	25
miRNEasy	103	200	25
miRNEasy	696	200	25
miRNEasy	13	200	25
QiaSymphony	29	200	30
QiaSymphony	38	200	30
QiaSymphony	53	200	30
QiaSymphony	60	200	30

## Sheet: TableS2
Table S2 Sequencing summary statistics
Kit	Total Reads	miRNA Reads	miRNA %	tRNA Reads	tRNA%	Misc sRNA Reads	Misc sRNA %	Other Mapped Reads	Unmapped
Ambion TRIzol	18018186	2186716	12.1362	1149326	6.3787	3711920	20.601	2523629	8446595
Ambion TRIzol	4330639	397098	9.1695	492452	11.3713	1382071	31.9138	472953	1586065
Ambion TRIzol	11016186	507454	4.60644	611951	5.55502	2103233	19.0922	1619422	6174126
Ambion TRIzol	10793133	1511791	14.007	612640	5.6762	2251910	20.8643	1589672	4827120
Circulating NAK	7601071	13130	0.172739	28588	0.376105	86640	1.13984	1061586	6411127
Circulating NAK	35799062	54012	0.150875	151531	0.423282	463409	1.29447	4813300	30316810
Circulating NAK	34078177	82741.3	0.242798	207795	0.60976	602065	1.76672	5.07938e+06	28106192
Circulating NAK	54239371	120993	0.223072	294386	0.542753	1.01286e+06	1.86738	8.03063e+06	44780509
MiRCURY	16687964	472524	2.83153	415469	2.48963	701081	4.20112	3630420	11468470
MiRCURY	13786801	164465	1.19292	306907	2.22609	595514	4.31945	2212609	10507306
MiRCURY	12423170	330648	2.66154	363565	2.92651	837400	6.74063	2282425	8609132
MiRCURY	3703998	101095	2.72935	70627	1.90678	64643	1.74522	965148	2502485
miRNEasy	14603559	270550	1.85263	269017	1.84213	808571	5.53681	2117317	11138104
miRNEasy	55852964	691320	1.23775	358805	0.64241	1230405	2.20294	6854569	46717865
miRNEasy	10569957	625967	5.92213	325556	3.08001	1211319	11.46	1526450	6880665
miRNEasy	7449103	183565	2.46426	958802	12.8714	2393783	32.1352	502546	3410407
QiaSymphony	5061721	48303	0.95428	104321	2.06098	1217960	24.0622	624684	3066453
QiaSymphony	2494381	55165	2.21157	42363	1.69834	592023	23.7343	474354	1330476
QiaSymphony	8545957	194056	2.27073	51069	0.597581	405765	4.74803	2545491	5349576
QiaSymphony	10552787	113908	1.07941	37538	0.355716	372721	3.53197	1974757	8053863

## Sheet: TableS3
Table S3. Raw counts for miRNA
Feature	Location	Sequence	Ambion1	Ambion2	Ambion3	Ambion4	Exiqon1	Exiqon2	Exiqon3	Exiqon4	QiagenCirculating1	QiagenCirculating2	QiagenCirculating3	QiagenCirculating4	QiagenMiRNEASY1	QiagenMiRNEASY2	QiagenMiRNEASY3	QiagenMiRNEASY4	QiaSymphony1	QiaSymphony2	QiaSymphony3	QiaSymphony4
hsa-miR-486-5p	8:41517962-41517983:+,8:41518002-41518023:-	TCCTGTACTGAGCTGCCCCGAG	1779406	306307	391934	1190371	261709	86703	168800	70046	4747	18816	35725	50506	183932	507865	436919	107477	36291	40577	115939	73373
hsa-miR-92a-3p	13:92003615-92003636:+,X:133303574-133303595:-	TATTGCACTTGTCCCGGCCTGT	167270	46956.7	50868	178006	49122	20359	33281	3747	1258	5836	12351.7	15206	29552	81242.7	73462.3	22694	6502	6193	17241	13397.7
hsa-miR-423-5p	17:28444113-28444135:+	TGAGGGGCAGAGAGCGAGACTTT	72494	10124	19770	33190	15331	6612	12822	1845	444	1612	2842	4044	7315	14243	16795	4052	1251	1272	4060	6290
hsa-miR-191-5p	3:49058105-49058127:-	CAACGGAATCCCAAAAGCAGCTG	35947	3371	8551	19844	13092	7300	15045	5411	57	424	632	568	11633	15528	21697	3422	112	96	609	89
hsa-miR-10a-5p	17:46657266-46657288:-	TACCCTGTAGATCCGAATTTGTG	11436.5	2341	4659.5	10307.5	18890	5085.5	9167	8799.5	2448	7700.5	7911.5	11039	5514	9892	9182	1356	1101	2646.5	11931	11576
hsa-miR-16-5p	3:160122542-160122563:+,13:50623163-50623184:-	TAGCAGCACGTAAATATTGGCG	5068	1889	1653	5723	15444.7	5650	19838	1336	340	1400	2268	3819	4712	8313	10015	6414	77	71	235	41
hsa-miR-22-3p	17:1617208-1617229:-	AAGCTGCCAGTTGAAGAACTGT	17433	3493	3389	8302	8624	2091	7696	747	322	1333	1654	2247	3328	7016	7297	5692	110	194	5925	410
hsa-miR-451a	17:27188421-27188442:-	AAACCGTTACCATTACTGAGTT	5539	1965	1171	3892	7015	2277	6278	538	119	360	680	909	1432	3062	2763	3387	49	25	119	98
hsa-let-7f-5p	9:96938635-96938656:+,X:53584207-53584228:-	TGAGGTAGTAGATTGTATAGTT	395	198	257	403	8199.3	2861.1	4997.7	1206	274	1620.7	3320	5403	647	887	1271	1128	27	34	244	27
hsa-miR-30d-5p	8:135817162-135817183:-	TGTAAACATCCCCGACTGGAAG	5700	1110	1899.5	4475.5	2115	1147.5	2038	85	23	44	60	123.5	1985	3103	4121.5	1516.5	96	124	481	137
hsa-miR-3168	13:41675212-41675228:-	GAGTTCTACAGTCAGAC	1502	647	875	2113	4031	934	2186	557	570	2968	1918	1816	428	1314	557	79	355	900	3616	2028
hsa-miR-26a-5p	3:38010904-38010925:+,12:58218441-58218462:-	TTCAAGTAATCCAGGATAGGCT	2265	512	659	2009	4348	1434	3898	298	108	306	636	562	1466	2189.7	2939	2161	57	57	1724	61.7
hsa-miR-10b-5p	2:177015057-177015079:+	TACCCTGTAGAACCGAATTTGTG	4665.5	1395	1714.5	5213.5	1885	950.5	1294	590.5	25	151.5	265.5	534	1034	2816	2992	1600	27	83.5	293	79
hsa-miR-181a-5p	1:198828237-198828259:-,9:127454759-127454781:+	AACATTCAACGCTGTCGGTGAGT	4309	809	957	2936	3304	1240	2719	304	45	352	312	330	1097	2386	2669	1340	55	57	473	216
hsa-miR-92b-3p	1:155165028-155165049:+	TATTGCACTCGTCCCGGCCTCC	5626.7	1135	1893	4917.3	1669	335	720	221	26	70	78.3	226	983	2463.3	1820.3	362	136	163	384	466.3
hsa-miR-25-3p	7:99691194-99691215:-	CATTGCACTTGTCTCGGTCTGA	2391	1026.3	532	2606	3562	1045	2147	177	44	203	232	481	360	802	1231.3	1082	44	29	173	0
hsa-let-7a-5p	9:96938244-96938265:+,11:122017276-122017297:-,22:46508632-46508653:+	TGAGGTAGTAGGTTGTATAGTT	227	122.2	74.2	294.6	4040	1465	1919.2	346	223.4	1082.6	1569.3	3578.7	167.6	422.8	716.7	471.3	8.2	32.8	117.6	4.4
hsa-miR-150-5p	19:50004089-50004110:-	TCTCCCAACCCTTGTACCAGTG	5263	937	1227	2847	667	218	626	143	18	23	62	133	602	1200	1582	469	20	7	127	61
hsa-miR-203a-3p	14:104583806-104583827:+	GTGAAATGTTTAGGACCACTAG	443	148	244	157	769	504	392	145	123	650	199	699	256	651	248	193	48	123	9389	145
hsa-miR-423-3p	17:28444149-28444171:+	AGCTCGGTCTGAGGCCCCTCAGT	3870	829	946	2371	892	367	703	13	19	20	88	7	566	1088	1326	452	198	191	524	665
hsa-let-7i-5p	12:62997471-62997492:+	TGAGGTAGTAGTTTGTGCTGTT	190	106	79	371	3563	1296.5	2121	98	165	733	1415	2402.5	169	498	596	594	17	21	78.5	1
hsa-miR-208a-3p	14:23857811-23857832:-	ATAAGACGAGCAAAAAGCTTGT	1402	459	643	410	820	521	755	288	161	1436	621	840	742	984	556	323	276	695	576	1208
hsa-let-7b-5p	22:46509571-46509592:+	TGAGGTAGTAGGTTGTGTGGTT	449.4	127.4	126.4	288.1	1518.9	618.8	1137.8	144	416.8	1226.6	2010.6	4402.3	128.2	487.5	178.9	120.6	8.4	30.6	59.2	28.8
hsa-miR-30e-5p	1:41220043-41220064:+	TGTAAACATCCTTGACTGGAAG	938.5	172	313	809	1728.5	689	1492	96	26	186.5	205	398	1117.5	1367	1619	1573	3	52	388	1
hsa-miR-21-5p	17:57918634-57918655:+	TAGCTTATCAGACTGATGTTGA	594	210	222	478	1972	674	1221	111	45	307	376	887	314	1044	754	972	15	26	1222	62
hsa-miR-484	16:15737158-15737179:+	TCAGGCTCAGTCCCCTCCCGAT	4358	602	651	1814	524	156	375	101	0	0	40	51	422	506	759	208	96	104	270	333
hsa-miR-27b-3p	9:97847787-97847807:+	TTCACAGTGGCTAAGTTCTGC	494	265	158	372	1918	437	1090	236	70	307	146	329.5	371	794	419.5	661.5	32.5	57.5	3116.5	82
hsa-miR-320a	8:22102488-22102509:-	AAAAGCTGGGTTGAGAGGGCGA	2369.8	400.4	527.1	955.5	911.8	323.9	716.4	135	91	400.5	258.8	541.3	338.6	474.5	931.7	428.5	36.7	60.7	1153.7	121.7
hsa-miR-126-5p	9:139565068-139565088:+	CATTATTACTTTTGGTACGCG	452	334	97	522	2685	740	1722	122	49	231	470	642	212	693	933	1036	13	13	40	15
hsa-miR-192-5p	11:64658675-64658695:-	CTGACCTATGAATTGACAGCC	1129	247	241	648	1693.5	558	1274	322	30	73.5	62	87	327	623	872	636	18	20	67	1
hsa-miR-148a-3p	7:25989542-25989563:-	TCAGTGCACTACAGAACTTTGT	713	151	200	429	1518	430.5	1192	133	33	104	86	125.3	534	605	758	697	17	3	489	37
hsa-miR-151a-3p	8:141742686-141742706:-	CTAGACTGAAGCTCCTTGAGG	1741	356	294	722	680	372	635	166	2	26	42	51	412	663	1145	520	22	6	57	1
hsa-miR-320b	1:117214409-117214430:+,1:224444751-224444772:-	AAAAGCTGGGTTGAGAGGGCAA	689.5	96.8	170.1	399	565.6	230.7	325.8	76	97	615	207.6	270.6	209.2	323.1	351.3	87	11.3	5.3	2009.4	241.3
hsa-miR-186-5p	1:71533364-71533385:-	CAAAGAATTCTCCTTTTGGGCT	576	207	204	732	1074	262	956	64	7	56	166	158	422	577	345	795	11	7	145	2
hsa-miR-125a-5p	19:52196521-52196544:+	TCCCTGAGACCCTTTAACCTGTGA	1901	476	664	1554	202	113	203	46	6	23	50	64	199	431	482	174	11	9	0	0
hsa-miR-28-3p	3:188406622-188406643:+	CACTAGATTGTGAGCTCCTGGA	1710	267	317	948	528	234	314	86	12	54	35	122	219	533	701	272	30	10	62	1
hsa-miR-30c-5p	1:41222972-41222994:+,6:72086706-72086728:-	TGTAAACATCCTACACTCTCAGC	1284	199	414	828	308	273	771	24	12	0	49	43	535	534	629	350.7	11	0	64	0
hsa-miR-425-5p	3:49057632-49057654:-	AATGACACGATCACTCCCGTTGA	2154	376	313	869	262	111	341	15	2	0	0	33	157	433	519	231	11	15	0	0
hsa-miR-99b-5p	19:52195871-52195892:+	CACCCGTAGAACCGACCTTGCG	1283	254	184	821	275	77	463	132	26	93	55	176	218	446	268	59	41	80	359	231
hsa-miR-125b-2-3p	21:17962610-17962631:+	TCACAAGTCAGGCTCTTGGGAC	243	36	75	357	712	185	376	32	93	515	298	546	279	484	340	37	61	155	273	321
hsa-miR-93-5p	7:99691438-99691460:-	CAAAGTGCTGTTCGTGCAGGTAG	345	159	92	297	1439	276	594	32	36	21	103	236	263	474	442	438	10	15	50	0
hsa-miR-375	2:219866370-219866391:-	TTTGTTCGTTCGGCTCGCGTGA	692	260	165	862	919	281	492	41	11	48	142	129	59	211	140	238	27	10	74	0
hsa-let-7g-5p	3:52302352-52302373:-	TGAGGTAGTAGTTTGTACAGTT	40	81	29	192	1432.3	291.5	910.3	41	17	121.3	464	458.2	87	148	194	208	2	11	45.5	0
hsa-miR-182-5p	7:129410287-129410310:-	TTTGGCAATGGTAGAACTCACACT	260	72	200	369	654	306	296	98	40	82	116	122	189	390	893	298	6	38	282	55
hsa-let-7d-3p	9:96941177-96941198:+	CTATACGACCTGCTGCCTTTCT	884	270	294	576	605	300	305	0	5	40	68	40	200	293	450	138	30	54	105	13
hsa-miR-197-3p	1:110141562-110141583:+	TTCACCACCTTCTCCACCCAGC	2596	160	391	655	83	54	36	0	0	0	0	0	64	197	151	10	18	5	0	27
hsa-miR-103a-3p	5:167987909-167987931:-,20:3898188-3898210:+	AGCAGCATTGTACAGGGCTATGA	126.7	161	96.7	191	887.7	147.7	341.3	35.7	25.3	54.7	49	128	135	435.7	634.3	344.3	17.7	12.7	562.7	54.7
hsa-miR-27a-3p	19:13947261-13947281:-	TTCACAGTGGCTAAGTTCCGC	159	65	104	35	382	137	214	70	30	143	47	84.5	119	247	111.5	126.5	16.5	32.5	2228.5	70
hsa-miR-222-3p	X:45606442-45606462:-	AGCTACATCTGGCTACTGGGT	774	210	395	468	296	413	200	40	5	15	0	118	265	213	331	189	16	0	0	0
hsa-miR-15a-5p	13:50623303-50623324:-	TAGCAGCACATAATGGTTTGTG	178	71	44	256	875	205	666	39	16	85	125	192	140	354	259	309	2	4	47	1
hsa-miR-7641	11:104123325-104123343:+,14:76070554-76070572:+	TTGATCTCGGAAGCTAAGC	442	115	1036	282	66	59	124	109	0	110	0	1	174	162	84	42	284	54	65	551
hsa-miR-342-3p	14:100576052-100576074:+	TCTCACACAGAAATCGCACCCGT	863	185	363	698	154	100	292	60	0	0	0	0	78	235	513	92	0	11	0	0
hsa-miR-151a-5p	8:141742722-141742742:-	TCGAGGAGCTCACAGTCTAGT	565	108	103	395.5	756	169	383.5	52	3	36	61	27	110	230	134	242	2	1	0	8
hsa-miR-4433b-5p	2:64567943-64567963:-	ATGTCCCACCCCCACTCCTGT	1563	178	260	417	88	74	42	8	0	12	68	0	84	170	184	25	19	14	106	67
hsa-miR-140-3p	16:69967045-69967065:+	TACCACAGGGTAGAACCACGG	529	106	210	303	648	88	289	1	1	0	0	1	181	359	401	227	12	17	0	0
hsa-miR-223-3p	X:65238779-65238800:+	TGTCAGTTTGTCAAATACCCCA	522	132	147	626	253	49	448	13	9	37	60	38	201	264	207	183	5	12	85	0
hsa-miR-328-3p	16:67236230-67236251:-	CTGGCCCTCTCTGCCCTTCCGT	1304	170	177	498	89	13	87	17	0	0	0	0	37	243	211	50	6	33	210	62
hsa-miR-4732-3p	17:27188686-27188706:-	GCCCTGACCTGTCCTGTTCTG	1067	210	276	534	163	79	114	15	0	21	15	19	43	125	213	42	19	20	105	32
hsa-miR-142-5p	17:56408644-56408664:-	CATAAAGTAGAAAGCACTACT	223	33	13	109	447	255	989	37	2	0	37	15	144	277	281	202	0	16	29	1
hsa-miR-130a-3p	11:57408725-57408746:+	CAGTGCAATGTTAAAAGGGCAT	256	48	59	163	339	149	474	14	21	118	68.5	64	132	243	262	105	1	23	517	14
hsa-let-7d-5p	9:96941123-96941144:+	AGAGGTAGTAGGTTGCATAGTT	134.3	40	27	112.3	748	200.5	491	42.5	32	113.5	144.8	226	53.3	130	110.3	89	0	0	27	3
hsa-miR-26b-5p	2:219267380-219267400:+	TTCAAGTAATTCAGGATAGGT	107	42	44	139	692	178	445	45	6	13	71	144	92	198.3	143	181	0	3	157	2.3
hsa-miR-101-3p	1:65524125-65524145:-,9:4850345-4850365:+	TACAGTACTGTGATAACTGAA	201	83	61	249	621	116	342	0	0	20	75	39	59	282	205	314	4	12	12	1
hsa-miR-486-3p	8:41517961-41517981:-,8:41518004-41518024:+	CGGGGCAGCTCAGTACAGGAT	684	177	123	532	261	49	127	16	0	17	11	58	63	190	166	57	5	0	0	0
hsa-miR-221-3p	X:45605608-45605630:-	AGCTACATTGTCTGCTGGGTTTC	189	101	67	205	572	210	214	35	8	23	95	82	29	226	56	115	4	11	280	0
hsa-miR-143-3p	5:148808541-148808561:+	TGAGATGAAGCACTGTAGCTC	466	116	56	161	219	46	287	103	6	89	33	79	82	311	173	245	13	0	0	20
hsa-miR-3615	17:72744802-72744822:+	TCTCTCGGCTCCTCGCGGCTC	669	188	150	382	133	33	62	0	1	0	0	0	135	252	248	71	31	4	89	19
hsa-miR-30a-5p	6:72113298-72113319:-	TGTAAACATCCTCGACTGGAAG	158.5	69	75.5	239.5	458.5	94.5	243	53	0	69.5	14	0.5	207.5	194	232.5	235.5	0	5	61	19
hsa-miR-378a-3p	5:149112430-149112451:+	ACTGGACTTGGAGTCAGAAGGC	466.5	38	103	123	356.3	28	226.5	19	10	9	40	110	37	159.3	163.5	153.5	5.5	0	74	0
hsa-miR-146a-5p	5:159912379-159912400:+	TGAGAACTGAATTCCATGGGTT	336	158	91	163	537	55	171.5	61	4	16	30	33	43	79	141	140	3	0	37	0
hsa-miR-23a-3p	19:13947409-13947429:-	ATCACATTGCCAGGGATTTCC	139	56	46.5	200.5	181.5	73	81	40	10	37.5	28.5	84.5	150.5	55	140.5	72	7	4.3	598	15
hsa-miR-148b-3p	12:54731062-54731083:+	TCAGTGCATCACAGAACTTTGT	344	26	84	77	457	187.5	217	0	0	11	37	1.3	59	176	142	137	1	0	21	0
hsa-miR-744-5p	17:11985226-11985247:+	TGCGGGGCTAGGGCTAACAGCA	417	76	64	212	126	64	130	36	0	20	21	0	44	99	192	86	45	27	80	229
hsa-miR-205-5p	1:209605511-209605532:+	TCCTTCATTCCACCGGAGTCTG	35	28	24	99	60	11	59	11	8	75	44	9	22	142	53	12	9	3	1047	11
hsa-miR-23b-3p	9:97847547-97847567:+	ATCACATTGCCAGGGATTACC	156	56	109.5	89.5	108.5	60	98	12	10	37.5	37.5	35.5	56.5	120	53.5	49	7	4.3	548	15
hsa-miR-363-3p	X:133303412-133303433:-	AATTGCACGGTATCCATCTGTA	251	86	18	171	308	31	130	15	8	14	88	53	86	64	156	124	2	0	24	0
hsa-miR-199a-3p;hsa-miR-199b-3p	1:172113694-172113715:-,19:10928105-10928126:-;9:131007024-131007045:-	ACAGTAGTCTGCACATTGGTTA	39	21	12	86	578	92	183	0	0	23	0	49	58	48	137	90	0	3	0	0
hsa-miR-6499-5p	5:150901684-150901705:-	TCGGGCGCAAGAGCACTGCAGT	110	7	42	36	146	53	103	11	20	104	75	73	35	174	125	13	26	47	97	80
hsa-miR-126-3p	9:139565105-139565126:+	TCGTACCGTGAGTAATAATGCG	100	29	66	54	317	88	264	15	2	33	21	0	39	59	122	136	0	1	25	0
hsa-miR-107	10:91352513-91352535:-	AGCAGCATTGTACAGGGCTATCA	31.3	25	16.3	48	217.3	55.3	147.7	27.3	5.7	27.3	15	25	36	194.3	110.7	85.7	2.3	6.3	272.3	7.3
hsa-miR-1260b	11:96074611-96074629:+	ATCCCACCACTGCCACCAT	723	26.5	72	156	43	49	32.5	0	0.5	1	0	8.5	22.5	88.5	78.5	4.5	3.5	3	22	11
hsa-miR-574-3p	4:38869713-38869734:+	CACGCTCATGCACACACCCACA	613	53	92	196	30	26	92	16	0	0	0	0	54	83	45	10	2	0	29	0
hsa-miR-941	20:62550848-62550870:+,20:62550904-62550926:+,20:62550960-62550982:+,20:62551155-62551177:+,20:62551267-62551289:+	CACCCGGCTGTGTGCACATGTGC	226	45	62	239	137	42	132	0	0	6	14	0	67	48	147	48	41	28	0	6
hsa-miR-125b-5p	11:121970517-121970538:-,21:17962573-17962594:+	TCCCTGAGACCCTAACTTGTGA	284	36	60	128	144	1	32	11	0	39	21	256	22	54	97	16	0	0	86	0
hsa-miR-19b-3p	13:92003499-92003521:+,X:133303713-133303735:-	TGTGCAAATCCATGCAAAACTGA	214	15	14	61	109	90	173	0	0	28	0	52	182	80.7	68	132	0	0	1	1
hsa-miR-584-5p	5:148441936-148441957:-	TTATGGTTTGCCTGGGACTGAG	53	104	14	147	108	68	114	13	11	57	40	126	71	135	56	69	5	25	0	0
hsa-miR-100-5p	11:122022983-122023004:-	AACCCGTAGATCCGAACTTGTG	57	20	29	99	0	0	59	16	10	31	11	727	14	42	28	17	0	0	0	18
hsa-let-7e-5p	19:52196046-52196067:+	TGAGGTAGGAGGTTGTATAGTT	0	16	9	1	174.5	117.3	166	24	38	11.3	105.3	418	10	0.3	1	33	0	0	0	0
hsa-miR-181b-5p	1:198828054-198828076:-,9:127456004-127456026:+	AACATTCATTGCTGTCGGTGGGT	84	43	76	170	260	15	33	1	2	24	45	80	73	22	59	59	16	9	1	0
hsa-miR-877-5p	6:30552109-30552128:+	GTAGAGGAGATGGCGCAGGG	218	33	57	137	99	21	93	36	1	0	11	63	61	32	46	9	6	0	51	37
hsa-miR-128-3p	2:136423016-136423036:+,3:35786019-35786039:+	TCACAGTGAACCGGTCTCTTT	177	62	60	38	138	37	170	3	0	0	0	25	8	84	119	60	2	6	0	0
hsa-miR-146b-5p	10:104196277-104196298:+	TGAGAACTGAATTCCATAGGCT	130	10	22	104	193	90	109.5	22	1	25	0	0	0	100	45	80	0	0	0	55
hsa-miR-335-5p	7:130135967-130135989:+	TCAAGAGCAATAACGAAAAATGT	30	1	40	0	119	172	140	29	0	0	0	33	101	30	216	28	0	0	39	0
hsa-miR-106b-3p	7:99691625-99691646:-	CCGCACTGTGGGTACTTGCTGC	123	80	26	108	117	31	139	0	0	0	0	25	24	103	115	74	0	0	0	0
hsa-miR-409-3p	14:101531683-101531704:+	GAATGTTGCTCGGTGAACCCCT	364	67	49	67	37	8	103	0	0	0	67	25	14	106	18	33	0	0	0	0
hsa-miR-1260a	14:77732574-77732591:+	ATCCCACCTCTGCCACCA	487	17.5	81	140	3	20	15.5	0	1.5	1	0	8.5	17.5	22.5	36.5	5.5	3.5	16	7	0
hsa-miR-6511a-3p	16:15019837-15019858:+,16:16418488-16418509:+,16:16462776-16462797:+,16:18437872-18437893:-	CCTCACCATCCCTTCTGCCTGC	418	30	93	107	0	0	25	0	0	0	0	0	42	138	0	0	2	7	0	1
hsa-miR-144-5p	17:27188601-27188622:-	GGATATCATCATATACTGTAAG	13	31	11	156	150	26	182	2	0	0	29	27	14	59	39	101	0	0	0	0
hsa-miR-122-5p	18:56118320-56118341:+	TGGAGTGTGACAATGGTGTTTG	66	0	39	0	215	40	123	34	27	67	33	150	0	0	29	4	0	12	0	0
hsa-miR-130b-3p	22:22007643-22007664:+	CAGTGCAATGATGAAAGGGCAT	96	15	30	60	80	29	131	0	0	0	11.5	1	86	26	74	27	3	0	20	0
hsa-miR-29a-3p	7:130561507-130561528:-	TAGCACCATCTGAAATCGGTTA	42	5	21	6	205	41	81	4	1	19	22	39	12	5	66	47	2	0	55	0
hsa-miR-1307-3p	10:105154058-105154079:-	ACTCGGCGTGGCGTCGGTCGTG	180	27	10	181	76	8	0	0	6	15	0	0	17	13	72	15	13	18	0	16
hsa-miR-133a-3p	18:19405673-19405694:-,20:61162177-61162198:+	TTTGGTCCCCTTCAACCAGCTG	220.3	13	18	64	39	17	18	1	16	16	0	40	0	13	19	13	11	24	117	0
hsa-miR-4446-3p	3:113313765-113313786:+	CAGGGCTGGCAGTGACATGGGT	151	33	45	73	0	0	117	22	0	30	0	65	43	33	12	9	3	9	0	0
hsa-miR-1249-3p	22:45596839-45596860:-	ACGCCCTTCCCCCCCTTCTTCA	454	4	10	95	0	0	0	0	0	5	0	0	0	42	14	0	0	7	0	8
hsa-miR-1246	2:177465752-177465770:-	AATGGATTTTTGGAGCAGG	95	12	7	24	57	16	88	26	11	4	117	65	30	7	39	7	0	7	0	0
hsa-miR-483-3p	11:2155372-2155392:-	TCACTCCTCTCCTCCCGTCTT	352	47	14	35	0	0	0	0	0	0	0	0	39	0	42	1	15	16	0	14
hsa-miR-342-5p	14:100576010-100576030:+	AGGGGTGCTATCTGTGATTGA	41	11	57	73	173	12	0	10	0	32	0	21	23	0	17	14	18	18	38	16
hsa-miR-183-5p	7:129414807-129414828:-	TATGGCACTGGTAGAATTCACT	40	15	13	68	156	20	77	0	0	8	2	41	32	8	36	6	1	0	29	0
hsa-miR-30b-5p	8:135812813-135812834:-	TGTAAACATCCTACACTCAGCT	31	5	0	60	75	11	67	0	0	2	0	0	47	98	80	18.3	0	1	31	0
hsa-miR-1306-5p	22:20073595-20073616:+	CCACCTCCCCTGCAAACGTCCA	316	14	19	79	0	23	0	0	0	0	0	0	8	29	20	2	4	0	0	0
hsa-miR-144-3p	17:27188566-27188585:-	TACAGTATAGATGATGTACT	5	14	10	28	98	48	154	9	2	6	1	21	16	3	11	56	1	0	17	1
hsa-miR-301a-3p	17:57228510-57228532:-	CAGTGCAATAGTATTGTCAAAGC	0	0	0	29	72	21	172	0	0	0	0	0	54	41	58	46	0	0	0	0
hsa-miR-4532	20:56470455-56470471:+	CCCCGGGGAGCCCGGCG	24	12	10	11	45	19	31	0	9	21	7	0	4	0	25	1	20	27	85	132
hsa-miR-7706	15:85923870-85923893:+	TGAAGCGCCTGTGCTCTGCCGAGA	148	23	16	108	58	0	0	0	0	0	0	0	0	46	66	13	0	0	0	0
hsa-miR-98-5p	X:53583260-53583281:-	TGAGGTAGTAAGTTGTATTGTT	4	1	3	6	193	30	87	0	0	32	41	25.4	0	17	17.2	21	0	0	0	0
hsa-miR-532-5p	X:49767773-49767794:+	CATGCCTTGAGTGTAGGACCGT	34	19	12	80	42	25	13	0	0	6	0	0	20	107	25	62	0	0	0	30
hsa-miR-6511b-3p	16:2156680-2156702:-,16:15227933-15227955:-	CCTCACCACCCCTTCTGCCTGCA	274	15	55	56	0	23	28	0	0	0	0	0	3	12	0	2	3	0	0	0
hsa-miR-432-5p	14:101350833-101350855:+	TCTTGGAGTAGGTCATTGGGTGG	36	4	14	0	244	0	0	22	0	0	23	70	0	0	50	6	0	0	0	0
hsa-let-7b-3p	22:46509625-46509646:+	CTATACAACCTACTGCCTTCCC	170	9	24	31	30	0	34	0	0	0	0	0	0	134	28	5	0	0	0	0
hsa-miR-6748-3p	11:62557337-62557357:+	TCCTGTCCCTGTCTCCTACAG	19	1	18	14	25	44	28	0	1	57	2	55	35	64	9	2	2	6	60	21
hsa-miR-501-3p	X:49774380-49774401:+	AATGCACCCGGGCAAGGATTCT	85	24	28	80	0	0	0	23	0	0	0	0	10	28	121	14	0	0	36	0
hsa-miR-224-5p	X:151127103-151127123:-	CAAGTCACTAGTGGTTCCGTT	50	0	14	90	163	30	0	62	0	0	0	0	0	0	34	1	0	0	0	0
hsa-let-7c-5p	21:17912158-17912179:+	TGAGGTAGTAGGTTGTATGGTT	23.4	3.4	0.4	1.1	56	2.4	55.1	16.5	0.8	61.1	16.1	125.1	18	5.5	19.1	9.1	0.4	0.6	24.2	0.8
hsa-miR-421	X:73438227-73438249:-	ATCAACAGACATTAATTGGGCGC	0	6	41	27	50	23	98	0	0	0	0	0	16	47	103	23	0	0	0	0
hsa-miR-885-5p	3:10436215-10436236:-	TCCATTACACTACCCTGCCTCT	230	22	70	37	0	14	20	17	0	0	0	0	0	0	0	2	0	9	0	0
hsa-miR-6819-3p	22:36682893-36682913:-	AAGCCTCTGTCCCCACCCCAG	190	28	32	38	0	0	0	0	0	0	0	0	0	33	37	4	3	0	12	36
hsa-miR-19a-3p	13:92003193-92003215:+	TGTGCAAATCTATGCAAAACTGA	50	14	22	24	114	31	30	0	6	0	0	0	41	40.3	0	36	0	0	0	0
hsa-miR-345-5p	14:100774213-100774234:+	GCTGACTCCTAGTCCAGGGCTC	39	23	14	133	16	18	48	0	0	0	0	0	12	46	29	23	0	0	0	0
hsa-miR-223-5p	X:65238737-65238758:+	CGTGTATTTGACAAGCTGAGTT	0	12	0	0	0	134	68	0	0	0	14	31	0	0	40	31	11	0	57	0
hsa-miR-20a-5p	13:92003326-92003348:+	TAAAGTGCTTATAGTGCAGGTAG	32	11	0	0	66	83	20	0	0	0	0	0	0	99	31	36	0	0	0	0
hsa-miR-15b-5p	3:160122395-160122416:+	TAGCAGCACATCATGGTTTACA	57	7	8	28	72	0	155	0	1	0	0	1	6	0	25	9	0	0	0	1
hsa-miR-17-5p	13:92002872-92002894:+	CAAAGTGCTTACAGTGCAGGTAG	25	7	0	0	0	0	88	0	6	0	0	68	39	57	19	46	0	6	0	1
hsa-miR-21-3p	17:57918672-57918692:+	CAACACCAGTCGATGGGCTGT	17	9	10	0	42	11	0	0	1	0	0	5	1	0	46	28	0	0	192	0
hsa-miR-130b-5p	22:22007605-22007625:+	ACTCTTTCCCTGTTGCACTAC	91	24	28	116	0	8	37	0	0	0	0	0	0	1	36	10	0	0	0	0
hsa-miR-340-5p	5:179442361-179442382:-	TTATAAAGCAATGAGACTGATT	46	2	11	0	89	0	14	0	0	0	0	49	25	19	23	61	0	0	0	0
hsa-miR-3605-3p	1:33798006-33798028:-	CCTCCGTGTTACCTGTCCTCTAG	107	21	34	30	50	8	0	7	0	0	11	35	15	0	9	3	4	2	0	0
hsa-miR-31-5p	9:21512157-21512177:-	AGGCAAGATGCTGGCATAGCT	0	0	0	0	0	6	0	0	0	0	0	248	0	75	0	0	0	0	0	0
hsa-miR-155-5p	21:26946295-26946317:+	TTAATGCTAATCGTGATAGGGGT	0	0	0	57	80	0	20	0	0	0	0	116	0	0	0	21	0	0	0	0
hsa-miR-184	15:79502182-79502203:+	TGGACGGAGAACTGATAAGGGT	27	0	14	0	0	0	0	0	8	12	0	104	0	99	17	0	0	0	7	0
hsa-miR-141-3p	12:7073318-7073339:+	TAACACTGTCTGGTAAAGATGG	0	0	4	0	0	5	55	0	4	0	16	0	0	9	24	23	0	0	147	0
hsa-miR-410-3p	14:101532298-101532318:+	AATATAACACAGATGGCCTGT	15	4	10	58	112	32	0	13	0	0	0	0	12	0	14	16	0	0	0	0
hsa-miR-181a-2-3p	9:127454797-127454818:+	ACCACTGACCGTTGACTGTACC	30	6	39	69	5	0	27	0	1	0	0	0	8	34	47	11	0	0	6	1
hsa-miR-1304-3p	11:93466857-93466878:-	TCTCACTGTAGCCTCGAACCCC	96	0	6	60	67	13	0	20	0	0	0	1	0	0	0	17	0	0	0	0
hsa-miR-483-5p	11:2155411-2155432:-	AAGACGGGAGGAAAGAAGGGAG	50	9	0	40	69	0	43	0	0	0	22	0	10	0	0	0	2	0	0	31
hsa-miR-215-5p	1:220291258-220291278:-	ATGACCTATGAATTGACAGAC	48	4	0	13	62.5	8	1	2	0	1.5	0	30	0	0	71	13	0	0	9	1
hsa-miR-4757-3p	2:19548237-19548258:+	CATGACGTCACAGAGGCTTCGC	0	0	0	0	0	0	9	239	0	0	0	10	1	0	0	0	1	0	0	0
hsa-miR-942-5p	1:117637277-117637298:+	TCTTCTCTGTTTTGGCCATGTG	23	11	15	24	16	26	72	0	0	0	0	22	0	0	34	12	4	0	0	0
hsa-miR-181c-5p	19:13985539-13985560:+	AACATTCAACCTGTCGGTGAGT	0	6	0	21	40	0	37	0	0	0	0	0	32	78	12	32	0	0	0	0
hsa-miR-210-3p	11:568112-568133:-	CTGTGCGTGTGACAGCGGCTGA	19	4	0	0	19	7	65	1	0	0	0	0	0	0	0	5	1	0	122	15
hsa-miR-1976	1:26881065-26881084:+	CCTCCTGCCCTCCTTGCTGT	65	19	25	10	0	25	0	1	0	0	0	0	0	20	41	4	8	0	39	0
hsa-miR-654-3p	14:101506606-101506627:+	TATGTCTGCTGACCATCACCTT	76	33	9	58	0	9	0	0	0	0	0	0	13	19	15	23	0	0	0	0
hsa-miR-361-3p	X:85158646-85158668:-	TCCCCCAGGTGTGATTCTGATTT	0	25	1	106	0	0	0	0	0	0	0	0	0	0	80	20	3	0	0	14
hsa-miR-330-3p	19:46142267-46142289:-	GCAAAGCACACGGCCTGCAGAGA	44	0	0	0	75	33	0	0	0	0	0	0	0	76	0	10	0	0	0	0
hsa-miR-671-3p	7:150935574-150935594:+	TCCGGTTCTCAGGGCTCCACC	79	1	0	17	0	0	0	0	0	0	0	0	23	55	18	20	3	19	0	0
hsa-miR-500a-3p	X:49773090-49773111:+	ATGCACCTGGGCAAGGATTCTG	66	0	30	44	0	0	0	0	0	0	0	31	0	34	0	15	12	0	0	0
hsa-miR-454-3p	17:57215148-57215170:-	TAGTGCAATATTGCTTATAGGGT	0	0	21	0	16	0	0	0	0	0	24	43	28	40	48	11	0	0	0	0
hsa-miR-106b-5p	7:99691666-99691686:-	TAAAGTGCTGACAGTGCAGAT	8	5	2	0	36	0	63	1	0	3	0	0	0	15	57	29	0	0	0	0
hsa-miR-769-5p	19:46522219-46522240:+	TGAGACCTCTGGGTTCTGAGCT	111	12	24	0	0	11	0	0	0	0	0	0	12	27	0	14	0	0	0	0
hsa-miR-221-5p	X:45605649-45605670:-	ACCTGGCATACAATGTAGATTT	56	0	0	0	145	0	0	0	0	0	0	0	0	0	0	7	0	0	0	0
hsa-miR-636	17:74732548-74732570:-	TGTGCTTGCTCGTCCCGCCCGCA	42	21	23	28	0	0	0	0	0	0	0	0	0	56	0	4	3	0	29	0
hsa-miR-142-3p	17:56408606-56408628:-	TGTAGTGTTTCCTACTTTATGGA	0	4	17	0	61	23	37	0	0	0	0	13	0	0	0	34	0	0	0	0
hsa-miR-6087	X:108297774-108297791:+	TGAGGCGGGGGGGCGAGC	53	7	10	16	28	0	6	12	0	13	6	0	0	11	3	0	6	0	14	0
hsa-miR-28-5p	3:188406582-188406603:+	AAGGAGCTCACAGTCTATTGAG	10	7	0	26	0	0	66	31	5	0	0	0	0	20	0	17	0	0	0	0
hsa-miR-301b-3p	22:22007314-22007336:+	CAGTGCAATGATATTGTCAAAGC	0	0	0	0	119	22	0	1	0	20	0	0	0	0	12	7	0	0	0	0
hsa-miR-199a-5p	1:172113732-172113754:-,19:10928145-10928167:-	CCCAGTGTTCAGACTACCTGTTC	25	4	8	28	69	0	0	0	0	0	0	0	0	0	0	39	7	0	0	0
hsa-miR-30e-3p	1:41220085-41220106:+	CTTTCAGTCGGATGTTTACAGC	0	5	6	22	0	11	34	0	0	18	7	24	1	0	22	20	6	0	3.5	0
hsa-miR-4433b-3p	2:64567903-64567923:-	CAGGAGTGGGGGGTGGGACGT	86	12	52	0	0	0	0	0	0	0	0	0	0	0	28	1	0	0	0	0
hsa-miR-3173-5p	14:95604298-95604319:-	TGCCCTGCCTGTTTTCTCCTTT	39	4	13	27	63	0	0	0	0	0	11	0	14	0	0	6	0	0	0	0
hsa-miR-326	11:75046152-75046171:-	CCTCTGGGCCCTTCCTCCAG	81	13	7	0	27	0	0	0	0	0	0	0	9	23	2	12	2	0	0	0
hsa-miR-6741-3p	1:226109780-226109801:-	TCGGCTCTCTCCCTCACCCTAG	70	27	18	19	0	0	0	0	0	0	0	0	0	0	26	6	5	4	0	0
hsa-miR-99a-5p	21:17911421-17911442:+	AACCCGTAGATCCGATCTTGTG	23	20	11	41	22	0	0	1	0	10	0	0	0	22	0	5	0	0	17	0
hsa-miR-5010-5p	17:40666226-40666247:+	AGGGGGATGGCAGAGCAAAATT	60	11	13	17	0	0	14	0	0	0	0	25	0	0	12	3	0	14	0	0
hsa-miR-1237-3p	11:64136155-64136175:+	TCCTTCTGCTCCGTCCCCCAG	95	0	0	21	0	0	0	22	0	0	0	0	11	18	0	1	0	0	0	0
hsa-miR-1301-3p	2:25551520-25551543:-	TTGCAGCTGCCTGGGAGTGACTTC	45	8	22	18	0	0	0	0	0	0	0	0	0	60	0	0	7	0	0	0
hsa-miR-485-5p	14:101521764-101521785:+	AGAGGCTGGCCGTGATGAATTC	99	5	0	45	0	0	0	0	0	0	0	0	0	0	10	1	0	0	0	0
hsa-miR-4516	16:2183121-2183137:+	GGGAGAAGGGTCGGGGC	11	1	1	14	81	8	18	0	0	5	0	6	0	0	0	0	1	0	6	5
hsa-miR-1307-5p	10:105154098-105154118:-	TCGACCGGACCTCGACCGGCT	27	1	2	44	38	0	11	0	0	0	0	0	0	0	1	11	0	4	17	0
hsa-miR-29c-3p	1:207975210-207975231:-	TAGCACCATTTGAAATCGGTTA	2.3	19	0.3	27	34	0	25	0	0	1.3	0	0	3	0.7	15	25	0	0	1	0.3
hsa-miR-381-3p	14:101512305-101512326:+	TATACAAGGGCAAGCTCTCTGT	0	0	0	34	0	16	27	0	0	0	0	0	62	0	0	9	0	0	0	0
hsa-miR-652-3p	X:109298617-109298637:+	AATGGCGCCACTAGGGTTGTG	22	20	7	0	33	0	14	0	0	0	0	0	4	18	4	11	0	0	10	0
hsa-miR-671-5p	7:150935535-150935557:+	AGGAAGCCCTGGAGGGGCTGGAG	39	11	0	0	0	0	0	0	0	0	0	0	0	0	92	0	0	0	0	0
hsa-miR-145-3p	5:148810262-148810283:+	GGATTCCTGGAAATACTGTTCT	12	1	6	8	0	0	19	12	0	6	0	24	10	0	0	4	0	0	10	25
hsa-miR-7977	3:176232891-176232908:+	TTCCCAGCCAACGCACCA	54	4	8	2	8	1	10	7	1	0	8	6	6	2	6	1	3	2	3	5
hsa-miR-7704	2:177053571-177053589:+	CGGGGTCGGCGGCGACGTG	33	0	7	5	22	9	12	0	1	1	2	5	4	3	6	0	3	1	15	3
hsa-miR-127-3p	14:101349372-101349393:+	TCGGATCCGTCTGAGCTTGGCT	22	13	3	13	25	0	7	1	0	2	0	3	4	12	4	21	0	0	0	0
hsa-miR-193b-5p	16:14397837-14397858:+	CGGGGTTTTGAGGGCGAGATGA	11	0	0	5	28	0	8	0	0	9	17	10	0	28	1	1	0	11	0	0
hsa-miR-1229-3p	5:179225278-179225300:-	CTCTCACCACTGCCCTCCCACAG	56	7	0	15	0	0	22	0	0	0	0	0	27	0	0	0	0	0	0	0
hsa-miR-18a-3p	13:92003051-92003073:+	ACTGCCCTAAGTGCTCCTTCTGG	16	4	38	41	0	0	0	0	0	0	0	0	9	0	0	19	0	0	0	0
hsa-miR-204-5p	9:73424947-73424968:-	TTCCCTTTGTCATCCTATGCCT	84	15	0	0	0	0	0	0	5	0	0	0	0	21	0	2	0	0	0	0
hsa-miR-485-3p	14:101521801-101521822:+	GTCATACACGGCTCTCCTCTCT	82	15	0	18	0	0	0	0	0	0	0	0	0	0	0	0	0	11	0	0
hsa-miR-339-3p	7:1062591-1062613:-	TGAGCGCCTCGACGACAGAGCCG	66	0	3	12	0	0	0	0	0	0	0	0	0	29	0	11	0	3	0	0
hsa-miR-148a-5p	7:25989580-25989601:-	AAAGTTCTGAGACACTCCGACT	36	1	14	16	0	0	0	0	0	0	0	0	0	0	0	4	0	0	51	0
hsa-miR-1468-5p	X:63005935-63005955:-	CTCCGTTTGCCTGTTTCGCTG	57	2	8	13	0	0	0	0	0	0	0	0	17	0	11	3	8	0	0	0
hsa-miR-6852-5p	9:35710713-35710733:-	CCCTGGGGTTCTGAGGACATG	45	8	0	34	24	0	0	0	0	0	0	0	0	0	0	6	0	0	0	0
hsa-miR-181a-3p	1:198828198-198828219:-	ACCATCGACCGTTGATTGTACC	62	0	0	0	0	12	8	0	0	0	31	0	0	0	0	3	0	0	0	0
hsa-miR-6737-3p	1:153934827-153934848:-	TCTGTGCTTCACCCCTACCCAG	60	0	0	0	0	0	0	0	0	0	0	0	22	0	0	0	0	0	0	34
hsa-miR-335-3p	7:130136003-130136024:+	TTTTTCATTATTGCTCCTGACC	0	12	0	0	0	38	0	0	0	0	0	0	16	0	0	9	0	0	40	0
hsa-miR-25-5p	7:99691233-99691253:-	AGGCGGAGACTTGGGCAATTG	0	29	9	24	0	19	13	0	0	19	0	0	0	0	0	1	0	0	0	0
hsa-miR-152-3p	17:46114540-46114560:-	TCAGTGCATGACAGAACTTGG	28	0	0	0	0	0	41	0	0	0	0	1.3	0	25	0	0	0	0	17	0
hsa-miR-320c	18:19263520-19263539:+,18:21901680-21901699:+	AAAAGCTGGGTTGAGAGGGT	25.5	2.8	15.8	5.7	0.3	0.4	12.8	0	2	7	1.3	9.9	0.6	15.1	0	1	0	0	9.4	0
hsa-miR-30a-3p	6:72113257-72113278:-	CTTTCAGTCGGATGTTTGCAGC	0	0	0	0	0	0	41	0	0	0	0	0	0	0	50	4	0	9	3.5	0
hsa-miR-20b-5p	X:133303880-133303902:-	CAAAGTGCTCATAGTGCAGGTAG	0	2	0	0	0	0	32	0	0	0	0	0	1	28	34	10	0	0	0	0
hsa-miR-5010-3p	17:40666285-40666306:+	TTTTGTGTCTCCCATTCCCCAG	72	5	12	0	0	0	6	0	0	0	0	0	0	0	0	3	0	8	0	0
hsa-miR-150-3p	19:50004054-50004075:-	CTGGTACAGGCCTGGGGGACAG	8	7	0	37	0	0	0	0	0	0	0	0	0	0	0	1	0	0	52	0
hsa-miR-576-5p	4:110409869-110409890:+	ATTCTAATTTCTCCACGTCTTT	31	17	0	0	0	0	0	0	0	0	0	0	0	0	40	10	6	0	0	0
hsa-miR-136-3p	14:101351087-101351108:+	CATCATCGTCTCAAATGAGTCT	47	0	0	0	0	16	6	0	0	0	0	0	0	27	0	6	0	0	0	0
hsa-miR-139-5p	11:72326146-72326168:-	TCTACAGTGCACGTGTCTCCAGT	67	2	0	0	10	0	0	19	0	0	0	0	0	0	0	0	0	0	0	0
hsa-miR-146b-3p	10:104196313-104196334:+	TGCCCTGTGGACTCAGTTCTGG	0	0	10	12	0	0	21	0	0	0	0	0	0	21	30	4	0	0	0	0
hsa-miR-589-5p	7:5535504-5535525:-	TGAGAACCACGTCTGCTCTGAG	32	7	8	0	0	0	0	0	0	36	0	0	0	0	0	6	0	0	9	0
hsa-miR-625-3p	14:65937871-65937892:+	GACTATAGAACTTTCCCCCTCA	17	8	18	0	0	0	0	0	0	0	0	0	0	19	32	4	0	0	0	0
hsa-miR-433-3p	14:101348286-101348307:+	ATCATGATGGGCTCCTCGGTGT	27	6	0	35	0	0	0	0	0	0	0	29	0	0	0	0	0	0	0	0
hsa-miR-92a-1-5p	13:92003578-92003600:+	AGGTTGGGATCGGTTGCAATGCT	0	0	0	41	0	0	0	0	0	0	0	0	0	0	0	0	0	0	54	0
hsa-miR-24-3p	9:97848346-97848367:+,19:13947103-13947124:-	TGGCTCAGTTCAGCAGGAACAG	0	0	0	0	0	32	11	0	0	0	0	0	0	0	15	8	0	0	28	0
hsa-miR-660-5p	X:49777864-49777885:+	TACCCATTGCATATCGGAGTTG	34	7	0	0	0	0	0	0	0	0	0	0	0	0	36	16	1	0	0	0
hsa-miR-766-3p	X:118780726-118780747:-	ACTCCAGCCCCACAGCCTCAGC	62	5	4	0	0	0	0	0	0	0	0	0	0	0	21	2	0	0	0	0
hsa-miR-3158-3p	10:103361184-103361205:-,10:103361223-103361244:+	AAGGGCTTCCTCTCTGCAGGAC	29	2	5	15	0	0	0	0	0	0	0	0	0	0	21	19	0	0	0	0
hsa-miR-3614-5p	17:54968680-54968702:-	CCACTTGGATCTGAAGGCTGCCC	23	7	0	0	0	0	0	0	0	0	0	0	0	0	0	3	2	7	49	0
hsa-miR-200b-3p	1:1102540-1102561:+	TAATACTGCCTGGTAATGATGA	0	0	0	0	69	0	0	1	0	0	0	10	0	0	1	3	5	0	0	0
hsa-miR-6795-5p	19:15290133-15290156:-	TGGGGGGACAGGATGAGAGGCTGT	0	10	0	0	34	10	14	0	0	12	0	0	0	0	0	3	6	0	0	0
hsa-miR-340-3p	5:179442319-179442340:-	TCCGTCTCAGTTACTTTATAGC	0	0	0	0	0	0	33	0	0	0	0	0	22	27	0	6	0	0	0	0
hsa-miR-3200-5p	22:31127556-31127577:+	AATCTGAGAAGGCGCACAAGGT	49	7	6	0	0	0	0	0	0	0	0	0	0	0	22	3	0	0	0	0
hsa-miR-320d	13:41301964-41301982:-,X:140008337-140008355:-	AAAAGCTGGGTTGAGAGGA	1.1	0	11	24.9	0.3	0	0	1	0	0.6	0.3	2.3	0.6	0.3	36	3.6	2	0	2.6	0
hsa-miR-15b-3p	3:160122433-160122454:+	CGAATCATTATTTGCTGCTCTA	0	2	0	35	0	0	0	0	0	0	0	43	0	0	0	6	0	0	0	0
hsa-miR-411-5p	14:101489677-101489697:+	TAGTAGACCGTATAGCGTACG	0	0	0	0	24	0	0	0	0	0	0	26	0	0	25	7	0	0	0	0
hsa-miR-7975	19:55634593-55634610:-	ATCCTAGTCACGGCACCA	17	0	3	1	16	8	2	2	3	0	2	6	6	3	2	0	0	0	8	3
hsa-miR-1908-3p	11:61582644-61582664:-	CCGGCCGCCGGCTCCGCCCCG	41	10	0	11	0	0	0	0	0	0	0	0	15	0	0	3	0	0	0	0
hsa-miR-4449	4:53578887-53578908:+	CGTCCCGGGGCTGCGCGAGGCA	45	0	0	35	0	0	0	0	0	0	0	0	0	0	0	0	0	0	0	0
hsa-miR-505-3p	X:139006319-139006340:-	CGTCAACACTTGCTGGTTTCCT	0	7	0	0	0	0	23	0	0	0	0	0	18	0	0	6	0	0	0	25
hsa-miR-194-5p	1:220291548-220291569:-,11:64658876-64658897:-	TGTAACAGCAACTCCATGTGGA	0	3	1	27	0	0	0	0	0	2	0	0	0	0	33	8	3	0	0	0
hsa-miR-32-5p	9:111808552-111808573:-	TATTGCACATTACTAAGTTGCA	0	4	0	0	0	0	72	0	0	0	0	0	0	0	0	1	0	0	0	0
hsa-miR-191-3p	3:49058064-49058085:-	GCTGCGCTTGGATTTCGTCCCC	14	5	0	0	57	0	0	0	0	0	0	0	0	0	0	0	0	0	0	0
hsa-miR-550a-3p	7:29720364-29720385:-,7:30329470-30329491:+,7:32772653-32772674:+	TGTCTTACTCCCTCAGGCACAT	0	3	0	47	0	0	0	0	0	0	0	0	0	0	17	5	0	4	0	0
hsa-miR-532-3p	X:49767810-49767831:+	CCTCCCACACCCAAGGCTTGCA	29	7	4	7	0	0	0	0	0	0	0	0	0	2	23	0	3	0	0	0
hsa-miR-181c-3p	19:13985577-13985598:+	AACCATCGACCGTTGAGTGGAC	13	0	0	14	0	0	0	0	0	17	0	0	0	9	21	0	0	0	0	0
hsa-miR-361-5p	X:85158686-85158707:-	TTATCAGAATCTCCAGGGGTAC	0	7	0	0	50	0	13	0	0	0	0	0	0	0	1	3	0	0	0	0
hsa-miR-1273h-3p	16:24214507-24214528:+	CTGCAGACTCGACCTCCCAGGC	24	2	0	0	0	46	0	0	0	0	0	0	0	0	0	1	0	0	0	0
hsa-miR-331-3p	12:95702256-95702276:+	GCCCCTGGGCCTATCCTAGAA	0	0	0	0	0	11	0	0	0	0	0	0	35	24	0	3	0	0	0	0
hsa-miR-450b-5p	X:133674261-133674282:-	TTTTGCAATATGTTCCTGAATA	0	5	0	0	51	15	0	0	0	0	0	0	0	0	0	2	0	0	0	0
hsa-miR-550a-5p	7:30329431-30329453:+,7:32772614-32772636:+	AGTGCCTGAGGGAGTAAGAGCCC	18	3	0	0	31	0	0	0	0	0	0	0	0	0	0	1	0	0	20	0
hsa-miR-374a-3p	X:73507130-73507151:-	CTTATCAGATTGTATTGTAATT	0	0	0	24	48	0	0	0	0	0	0	0	0	0	0	0	0	0	0	0
hsa-miR-9-5p	1:156390184-156390206:-,5:87962720-87962742:-,15:89911263-89911285:+	TCTTTGGTTATCTAGCTGTATGA	0	0	0	0	0	0	0	0	0	0	28	44	0	0	0	0	0	0	0	0
hsa-miR-424-3p	X:133680674-133680694:-	CAAAACGTGAGGCGCTGCTAT	5	9	27	5	0	0	0	0	0	0	0	0	0	5	17	3	0	0	0	0
hsa-miR-4732-5p	17:27188718-27188740:-	TGTAGAGCAGGGAGCAGGAAGCT	0	9	0	0	0	0	0	0	0	0	0	0	0	0	62	0	0	0	0	0
hsa-miR-1538	16:69599711-69599733:-	CGGCCCGGGCTGCTGCTGTTCCT	0	6	2	0	28	0	0	0	0	0	0	0	0	0	0	3	0	0	31	0
hsa-miR-324-3p	17:7126627-7126646:-	ACTGCCCCAGGTGCTGCTGG	22	4	0	8	0	25	0	0	0	0	0	0	4	0	0	7	0	0	0	0
hsa-miR-548k	11:70130092-70130113:+	AAAAGTACTTGCGGATTTTGCT	0	0	0	0	26	0	0	0	0	0	43	0	0	0	0	0	0	0	0	0
hsa-miR-4482-3p	10:106028099-106028120:-	TTTCTATTTCTCAGTGGGGCTC	0	1	0	0	64	0	0	0	0	0	0	0	0	0	0	0	0	0	0	0
hsa-miR-6777-3p	17:17716794-17716813:-	TCCACTCTCCTGGCCCCCAG	0	7	0	53	0	0	0	0	0	0	0	0	0	0	1	0	4	0	0	0
hsa-miR-874-3p	5:136983271-136983292:-	CTGCCCTGGCCCGAGGGACCGA	20	21	19	0	0	0	0	0	0	0	0	0	0	0	0	5	0	0	0	0
hsa-miR-106a-5p	X:133304274-133304296:-	AAAAGTGCTTACAGTGCAGGTAG	1	0	0	0	0	22	40	0	1	0	0	0	0	0	0	0	0	0	0	0
hsa-miR-132-3p	17:1953223-1953244:-	TAACAGTCTACAGCCATGGTCG	0	0	0	0	0	0	7	0	0	21	0	0	0	0	34	2	0	0	0	0
hsa-miR-151b	14:100575775-100575792:-	TCGAGGAGCTCACAGTCT	11	3	0	22.5	4	0	0.5	0	0	0	1	0	0	10	7	5	0	0	0	0
hsa-miR-3909	22:35731703-35731724:+	TGTCCTCTAGGGCCTGCAGTCT	0	0	0	61	0	0	0	0	0	0	0	0	0	0	0	3	0	0	0	0
hsa-miR-6749-3p	11:64669859-64669879:-	CTCCTCCCCTGCCTGGCCCAG	6	9	5	0	24	9	0	0	0	0	0	0	0	0	0	0	0	0	0	11
hsa-miR-181d-5p	19:13985724-13985746:+	AACATTCATTGTTGTCGGTGGGT	0	0	0	0	0	0	57	0	0	0	0	0	0	0	0	6	0	0	0	0
hsa-miR-6803-3p	19:55756554-55756575:-	TCCCTCGCCTTCTCACCCTCAG	41	15	6	0	0	0	0	0	0	0	0	0	0	0	0	1	0	0	0	0
hsa-miR-93-3p	7:99691400-99691421:-	ACTGCTGAGCTAGCACTTCCCG	0	20	13	15	0	0	9	0	0	0	0	0	0	0	0	3	0	1	0	0
hsa-miR-1228-3p	12:57588338-57588357:+	TCACACCTGCCTCGCCCCCC	39	0	0	21	0	0	0	0	0	0	0	0	0	0	0	0	0	0	0	0
hsa-miR-18a-5p	13:92003010-92003032:+	TAAGGTGCATCTAGTGCAGATAG	7	0	0	0	0	0	0	0	0	13	0	0	0	0	29	11	0	0	0	0
hsa-miR-2116-3p	15:59463391-59463411:-	CCTCCCATGCCAAGAACTCCC	0	0	10	25	0	0	0	0	0	0	0	0	0	24	0	0	0	0	0	0
hsa-miR-543	14:101498370-101498391:+	AAACATTCGCGGTGCACTTCTT	52	0	0	0	0	0	0	0	0	0	0	0	0	0	0	4	0	0	0	0
hsa-miR-122-3p	18:56118356-56118377:+	AACGCCATTATCACACTAAATA	0	0	0	0	55	0	0	0	0	0	0	0	0	0	0	0	0	0	0	0
hsa-miR-16-2-3p	3:160122585-160122606:+	CCAATATTACTGTGCTGCTTTA	0	4	2	27	0	0	0	0	0	0	0	0	16	0	0	6	0	0	0	0
hsa-miR-374a-5p	X:73507160-73507181:-	TTATAATACAACCTGATAAGTG	0	0	0	0	41	0	8	0	0	0	0	0	0	0	0	6	0	0	0	0
hsa-miR-369-5p	14:101531943-101531964:+	AGATCGACCGTGTTATATTCGC	0	0	0	0	0	0	24	0	0	0	0	0	0	29	0	0	0	0	0	0
hsa-miR-5189-3p	16:88535392-88535412:+	TGCCAACCGTCAGAGCCCAGA	53	0	0	0	0	0	0	0	0	0	0	0	0	0	0	0	0	0	0	0
hsa-miR-6842-3p	8:27290930-27290951:+	TTGGCTGGTCTCTGCTCCGCAG	0	18	11	0	0	20	0	0	0	0	0	0	0	0	0	4	0	0	0	0
hsa-miR-6885-5p	19:6389685-6389709:-	AGGGGGGCACTGCGCAAGCAAAGCC	0	0	0	0	0	0	0	0	0	0	0	0	0	0	0	0	0	0	52	0
hsa-miR-374b-5p	X:73438422-73438443:-	ATATAATACAACCTGCTAAGTG	0	0	0	17	0	9	21	0	0	0	0	0	0	0	0	4	0	0	0	0
hsa-miR-370-3p	14:101377523-101377544:+	GCCTGCTGGGGTGGAACCTGGT	0	0	0	0	0	26	0	0	0	0	0	0	0	0	22	2	0	0	0	0
hsa-miR-1180-3p	17:19247826-19247847:-	TTTCCGGCTCGCGTGGGTGTGT	0	0	0	25	0	0	0	0	4	0	0	0	0	0	18	2	0	0	0	0
hsa-miR-4508	15:23807254-23807270:-	GCGGGGCTGGGCGCGCG	2	2	3	2	0	0	4	0	0	3	5	4	1	0	3	0	1	0	16	3
hsa-miR-494-3p	14:101496018-101496039:+	TGAAACATACACGGGAAACCTC	0	0	0	0	0	0	0	0	0	0	0	0	0	49	0	0	0	0	0	0
hsa-miR-877-3p	6:30552174-30552194:+	TCCTCTTCTCCCTCCTCCCAG	33	6	10	0	0	0	0	0	0	0	0	0	0	0	0	0	0	0	0	0
hsa-miR-6735-5p	1:43914215-43914239:+	CAGGGCAGAGGGCACAGGAATCTGA	5	0	0	0	26	0	17	0	0	0	0	0	0	0	0	0	0	0	0	0
hsa-miR-509-3p	X:146340293-146340314:-,X:146341180-146341201:-,X:146342068-146342089:-	TGATTGGTACGTCTGTGGGTAG	0	0	0	0	0	0	0	0	0	0	0	47	0	0	0	0	0	0	0	0
hsa-miR-3180-5p	16:15005094-15005118:+,16:16403749-16403773:+,16:18496087-18496111:-	CTTCCAGACGCTCCGCCCCACGTCG	24	0	0	0	0	0	0	0	0	0	0	0	22	0	0	0	0	0	0	0
hsa-miR-1226-5p	3:47891045-47891070:+	GTGAGGGCATGCAGGCCTGGATGGGG	0	45	0	0	0	0	0	0	0	0	0	0	0	0	0	0	0	0	0	0
hsa-miR-193b-3p	16:14397874-14397895:+	AACTGGCCCTCAAAGTCCCGCT	2	5	0	34	0	0	1	0	0	0	0	1	0	0	1	0	0	0	0	0
hsa-miR-511-5p	10:18134051-18134071:+	GTGTCTTTTGCTCTGCAGTCA	0	3	0	0	0	0	0	0	0	0	0	0	0	0	0	0	0	0	41	0
hsa-miR-6772-3p	16:57806202-57806224:-	TTGCTCCTGACTCTGTGCCCACA	44	0	0	0	0	0	0	0	0	0	0	0	0	0	0	0	0	0	0	0
hsa-miR-2110	10:115933910-115933931:-	TTGGGGAAACGGCCGCTGAGTG	0	0	29	0	0	0	14	0	0	0	0	0	0	0	0	0	0	0	0	0
hsa-miR-431-5p	14:101347363-101347383:+	TGTCTTGCAGGCCGTCATGCA	8	0	6	0	0	0	0	0	0	0	0	0	0	10	10	9	0	0	0	0
hsa-miR-6805-3p	19:55899588-55899610:+	TTGCTCTGCTCCCCCGCCCCCAG	0	0	0	0	0	0	0	0	0	0	0	0	0	43	0	0	0	0	0	0
hsa-miR-429	1:1104435-1104456:+	TAATACTGTCTGGTAAAACCGT	0	0	0	0	0	0	27	0	0	0	0	0	12	0	2	1	0	0	0	0
hsa-miR-487b-3p	14:101512842-101512863:+	AATCGTACAGGGTCATCCACTT	0	0	0	27	0	6	0	0	0	0	0	0	0	0	0	2	0	7	0	0
hsa-miR-95-3p	4:8007039-8007060:-	TTCAACGGGTATTTATTGAGCA	0	0	0	0	42	0	0	0	0	0	0	0	0	0	0	0	0	0	0	0
hsa-miR-6812-3p	20:44054193-44054213:+	CCGCTCTTCCCCTGACCCCAG	0	0	0	17	0	0	0	0	0	0	0	0	1	0	22	1	0	0	0	0
hsa-miR-197-5p	1:110141523-110141545:+	CGGGTAGAGAGGGCAGTGGGAGG	30	0	0	0	0	0	0	0	0	0	0	0	0	10	0	0	0	0	0	0
hsa-miR-4326	20:61918170-61918189:+	TGTTCCTCTGTCTCCCAGAC	0	2	1	35	0	0	0	0	0	0	0	0	0	0	0	2	0	0	0	0
hsa-miR-6780a-5p	17:40860142-40860164:-	TTGGGAGGGAAGACAGCTGGAGA	40	0	0	0	0	0	0	0	0	0	0	0	0	0	0	0	0	0	0	0
hsa-miR-3659	1:38554961-38554981:+	TGAGTGTTGTCTACGAGGGCA	0	0	0	0	0	0	0	0	0	0	0	0	0	0	0	0	0	0	39	0
hsa-miR-7848-3p	8:134058739-134058761:-	CTACCCTCGGTCTGCTTACCACA	23	0	0	0	0	0	0	0	0	0	0	0	0	0	0	0	0	0	0	16
hsa-miR-145-5p	5:148810224-148810246:+	GTCCAGTTTTCCCAGGAATCCCT	9	7	13	0	0	0	9	0	0	0	0	0	0	0	0	0	0	0	0	0
hsa-miR-296-5p	20:57392716-57392736:-	AGGGCCCCCCCTCAATCCTGT	0	0	0	0	38	0	0	0	0	0	0	0	0	0	0	0	0	0	0	0
hsa-miR-365a-3p;hsa-miR-365b-3p	16:14403197-14403218:+;17:29902497-29902518:+	TAATGCCCCTAAAAATCCTTAT	0	0	0	0	0	16	0	0	0	0	0	0	0	22	0	0	0	0	0	0
hsa-miR-1469	15:96876490-96876511:+	CTCGGCGCGGGGCGCGGGCTCC	0	1	8	0	0	0	0	0	1	2	0	0	3	0	0	0	3	0	0	19
hsa-miR-26b-3p	2:219267415-219267436:+	CCTGTTCTCCATTACTTGGCTC	0	12	5	0	0	0	18	0	0	0	0	0	0	0	0	2	0	0	0	0
hsa-miR-6798-3p	19:49513209-49513229:+	CTACCCCCCATCCCCCTGTAG	35	2	0	0	0	0	0	0	0	0	0	0	0	0	0	0	0	0	0	0
hsa-miR-1255a	4:102251522-102251544:-	AGGATGAGCAAAGAAAGTAGATT	0	0	0	0	0	0	0	0	1	0	0	0	0	0	35	0	0	0	0	0
hsa-miR-196b-5p	7:27209147-27209168:-	TAGGTAGTTTCCTGTTGTTGGG	0	0	0	0	0	36	0	0	0	0	0	0	0	0	0	0	0	0	0	0
hsa-miR-4690-5p	11:65403781-65403802:+	GAGCAGGCGAGGCTGGGCTGAA	0	0	0	0	0	36	0	0	0	0	0	0	0	0	0	0	0	0	0	0
hsa-miR-6880-3p	12:124821727-124821747:-	CCGCCTTCTCTCCTCCCCCAG	0	0	0	0	0	0	0	0	0	0	0	0	0	0	0	0	0	0	0	36
hsa-miR-153-3p	2:220158848-220158869:-,7:157367041-157367062:-	TTGCATAGTCACAAAAGTGATC	0	0	0	0	0	0	0	0	0	0	0	16	0	0	19	0	0	0	0	0
hsa-miR-3621	9:140063688-140063707:-	CGCGGGTCGGGGTCTGCAGG	0	0	0	0	0	11	0	0	2	4	0	0	6	12	0	0	0	0	0	0
hsa-miR-6732-3p	1:37945868-37945890:+	TAACCCTGTCCTCTCCCTCCCAG	22	0	13	0	0	0	0	0	0	0	0	0	0	0	0	0	0	0	0	0
hsa-miR-1247-5p	14:102026699-102026720:-	ACCCGTCCCGTTCGTCCCCGGA	0	0	11	23	0	0	0	0	0	0	0	0	0	0	0	0	0	0	0	0
hsa-miR-339-5p	7:1062626-1062648:-	TCCCTGTCCTCCAGGAGCTCACG	0	15	1	0	0	0	0	0	0	0	0	0	0	0	0	18	0	0	0	0
hsa-miR-3620-3p	1:228285021-228285042:+	TCACCCTGCATCCCGCACCCAG	0	0	6	0	0	0	0	0	0	0	0	0	0	28	0	0	0	0	0	0
hsa-miR-4436b-5p	2:110844067-110844088:-,2:111042442-111042463:+	GTCCACTTCTGCCTGCCCTGCC	34	0	0	0	0	0	0	0	0	0	0	0	0	0	0	0	0	0	0	0
hsa-miR-659-5p	22:38243739-38243760:-	AGGACCTTCCCTGAACCAAGGA	17	0	0	0	0	0	0	0	0	0	0	0	17	0	0	0	0	0	0	0
hsa-miR-939-5p	8:145619408-145619431:-	TGGGGAGCTGAGGCTCTGGGGGTG	34	0	0	0	0	0	0	0	0	0	0	0	0	0	0	0	0	0	0	0
hsa-miR-134-5p	14:101521031-101521052:+	TGTGACTGGTTGACCAGAGGGG	0	14	0	0	0	0	0	0	0	0	0	0	19	0	0	0	0	0	0	0
hsa-miR-193a-3p	17:29887069-29887090:+	AACTGGCCTACAAAGTCCCAGT	0	0	2	0	5	0	0	0	0	4	0	0	3	0	3	0	0	1	15	0
hsa-miR-454-5p	17:57215189-57215210:-	ACCCTATCAATATTGTCTCTGC	0	3	0	0	0	0	0	0	0	0	0	0	0	0	22	8	0	0	0	0
hsa-miR-574-5p	4:38869677-38869699:+	TGAGTGTGTGTGTGTGAGTGTGT	0	0	0	0	0	0	0	0	0	10	23	0	0	0	0	0	0	0	0	0
hsa-miR-17-3p	13:92002909-92002930:+	ACTGCAGTGAAGGCACTTGTAG	0	0	0	7	0	0	16	0	0	0	0	0	0	0	0	2	0	7	0	0
hsa-miR-452-5p	X:151128150-151128171:-	AACTGTTTGCAGAGGAAACTGA	0	0	0	0	0	0	0	0	0	0	0	0	0	21	0	0	0	0	11	0
hsa-miR-628-5p	15:55665189-55665210:-	ATGCTGACATATTTACTAGAGG	0	3	0	29	0	0	0	0	0	0	0	0	0	0	0	0	0	0	0	0
hsa-miR-6810-3p	2:219206681-219206703:+	TCCCCTGCTCCCTTGTTCCCCAG	22	10	0	0	0	0	0	0	0	0	0	0	0	0	0	0	0	0	0	0
hsa-miR-30b-3p	8:135812775-135812796:-	CTGGGAGGTGGATGTTTACTTC	0	0	0	0	0	0	0	0	0	8	0	0	0	23	0	0	0	0	0	0
hsa-miR-30d-3p	8:135817122-135817143:-	CTTTCAGTCAGATGTTTGCTGC	0	0	0	0	0	0	26	0	0	0	0	0	0	0	0	5	0	0	0	0
hsa-miR-96-5p	7:129414579-129414601:-	TTTGGCACTAGCACATTTTTGCT	0	17	8	0	3	0	0	0	0	0	0	0	0	0	0	3	0	0	0	0
hsa-miR-103a-2-5p	20:3898151-3898173:+	AGCTTCTTTACAGTGCTGCCTTG	0	0	0	0	0	0	0	0	0	0	30	0	0	0	0	0	0	0	0	0
hsa-miR-1227-3p	19:2234061-2234080:-	CGTGCCACCCTTTTCCCCAG	0	0	0	0	0	0	13	0	0	0	0	0	0	17	0	0	0	0	0	0
hsa-miR-212-3p	17:1953584-1953604:-	TAACAGTCTCCAGTCACGGCC	0	0	0	0	0	0	27	0	0	0	0	0	0	0	0	3	0	0	0	0
hsa-miR-6743-3p	11:209383-209405:+	AGCCGCTCTTCTCCCTGCCCACA	0	0	0	0	0	0	0	0	0	0	0	0	0	0	30	0	0	0	0	0
hsa-miR-1233-3p	15:34674270-34674289:-,15:34820491-34820510:-	TGAGCCCTGTCCTCCCGCAG	0	0	0	29	0	0	0	0	0	0	0	0	0	0	0	0	0	0	0	0
hsa-miR-4671-5p	1:234442222-234442243:+	ACCGAAGACTGTGCGCTAATCT	0	0	0	0	0	0	13	0	0	0	0	16	0	0	0	0	0	0	0	0
hsa-miR-5196-3p	19:35836484-35836504:+	TCATCCTCGTCTCCCTCCCAG	1	3	23	0	0	0	0	0	0	0	0	0	0	0	2	0	0	0	0	0
hsa-miR-6894-3p	X:53228071-53228091:-	TTGCCTGCCCTCTTCCTCCAG	0	0	0	0	0	0	0	0	0	0	0	0	0	21	8	0	0	0	0	0
hsa-miR-708-3p	11:79113076-79113097:-	CAACTAGACTGTGAGCTTCTAG	0	0	0	0	0	0	22	0	0	0	0	0	0	0	0	0	0	0	7	0
hsa-miR-7702	9:114033473-114033494:-	CTTAGACTGCCAGACTCCCTGA	0	0	0	0	0	0	0	0	0	0	0	0	0	29	0	0	0	0	0	0
hsa-miR-98-3p	X:53583202-53583223:-	CTATACAACTTACTACTTTCCC	0	0	0	29	0	0	0	0	0	0	0	0	0	0	0	0	0	0	0	0
hsa-let-7e-3p	19:52196091-52196112:+	CTATACGGCCTCCTAGCTTTCC	0	0	0	0	0	0	28	0	0	0	0	0	0	0	0	0	0	0	0	0
hsa-miR-196a-5p	12:54385546-54385567:+,17:46709894-46709915:-	TAGGTAGTTTCATGTTGTTGGG	0	0	0	0	0	0	0	0	5	0	0	0	23	0	0	0	0	0	0	0
hsa-miR-3200-3p	22:31127597-31127618:+	CACCTTGCGCTACTCAGGTCTG	0	0	0	0	0	0	0	0	0	0	0	26	0	0	0	2	0	0	0	0
hsa-miR-5189-5p	16:88535351-88535374:+	TCTGGGCACAGGCGGATGGACAGG	15	0	0	0	0	0	0	0	0	0	0	0	0	0	11	2	0	0	0	0
hsa-miR-939-3p	8:145619376-145619396:-	CCCTGGGCCTCTGCTCCCCAG	0	0	0	2	0	0	0	0	0	0	0	0	0	26	0	0	0	0	0	0
hsa-let-7i-3p	12:62997527-62997548:+	CTGCGCAAGCTACTGCCTTGCT	16	0	0	0	11	0	0	0	0	0	0	0	0	0	0	0	0	0	0	0
hsa-miR-1343-3p	11:34963435-34963456:+	CTCCTGGGGCCCGCACTCTCGC	19	0	8	0	0	0	0	0	0	0	0	0	0	0	0	0	0	0	0	0
hsa-miR-323b-3p	14:101522606-101522627:+	CCCAATACACGGTCGACCTCTT	14	3	0	0	0	0	0	0	0	0	0	0	9	0	0	1	0	0	0	0
hsa-miR-378c	10:132760897-132760921:-	ACTGGACTTGGAGTCAGAAGAGTGG	0.5	0	3	0	0.3	0	5.5	0	0	9	2	0	0	0.3	4.5	1.5	0.5	0	0	0
hsa-miR-5100	10:43493078-43493099:+	TTCAGATCCCAGCGGTGCCTCT	0	0	0	0	0	0	0	0	0	0	9	0	0	18	0	0	0	0	0	0
hsa-miR-6515-3p	19:13051335-13051354:+	TCTCTTCATCTACCCCCCAG	0	0	0	27	0	0	0	0	0	0	0	0	0	0	0	0	0	0	0	0
hsa-miR-6716-3p	11:118514766-118514787:+	TCCGAACTCTCCATTCCTCTGC	27	0	0	0	0	0	0	0	0	0	0	0	0	0	0	0	0	0	0	0
hsa-miR-889-3p	14:101514286-101514306:+	TTAATATCGGACAACCATTGT	0	0	0	21	0	0	0	0	0	0	0	0	0	0	0	6	0	0	0	0
hsa-miR-4717-3p	16:2324662-2324682:+	ACACATGGGTGGCTGTGGCCT	26	0	0	0	0	0	0	0	0	0	0	0	0	0	0	0	0	0	0	0
hsa-miR-629-5p	15:70371766-70371786:-	TGGGTTTACGTTGGGAGAACT	0	0	0	7	0	0	0	0	0	5	0	0	0	0	12	2	0	0	0	0
hsa-miR-6892-3p	7:143079873-143079893:+	TCCCTCTCCCACCCCTTGCAG	26	0	0	0	0	0	0	0	0	0	0	0	0	0	0	0	0	0	0	0
hsa-miR-29b-3p	1:207975795-207975817:-,7:130562226-130562248:-	TAGCACCATTTGAAATCAGTGTT	4.7	0	0.7	9	0	0	0	0	4	2.7	0	0	0	1.3	0	0	0	0	2	0.7
hsa-miR-548e-3p	10:112748736-112748757:+	AAAAACTGAGACTACTTTTGCA	0	0	0	0	0	0	25	0	0	0	0	0	0	0	0	0	0	0	0	0
hsa-miR-6729-3p	1:12089259-12089279:+	TCATCCCCCTCGCCCTCTCAG	0	0	0	25	0	0	0	0	0	0	0	0	0	0	0	0	0	0	0	0
hsa-miR-6797-3p	19:42373745-42373766:+	TGCATGACCCTTCCCTCCCCAC	25	0	0	0	0	0	0	0	0	0	0	0	0	0	0	0	0	0	0	0
hsa-miR-1226-3p	3:47891098-47891119:+	TCACCAGCCCTGTGTTCCCTAG	0	0	0	24	0	0	0	0	0	0	0	0	0	0	0	0	0	0	0	0
hsa-miR-4646-3p	6:31668806-31668826:-	ATTGTCCCTCTCCCTTCCCAG	19	4	1	0	0	0	0	0	0	0	0	0	0	0	0	0	0	0	0	0
hsa-miR-502-3p	X:49779257-49779278:+	AATGCACCTGGGCAAGGATTCA	0	0	0	0	0	0	0	0	0	0	0	0	0	22	0	2	0	0	0	0
hsa-miR-203a-5p	14:104583768-104583792:+	AGTGGTTCTTAACAGTTCAACAGTT	0	0	0	4	0	0	0	0	0	0	0	0	0	0	0	0	0	0	19	0
hsa-miR-338-5p	17:79099723-79099744:-	AACAATATCCTGGTGCTGAGTG	0	0	0	23	0	0	0	0	0	0	0	0	0	0	0	0	0	0	0	0
hsa-miR-371b-5p	19:54290969-54290990:-	ACTCAAAAGATGGCGGCACTTT	22	0	0	1	0	0	0	0	0	0	0	0	0	0	0	0	0	0	0	0
hsa-miR-589-3p	7:5535465-5535488:-	TCAGAACAAATGCCGGTTCCCAGA	0	0	0	0	0	0	0	0	0	0	0	0	21	0	0	2	0	0	0	0
hsa-miR-200c-3p	12:7072905-7072927:+	TAATACTGCCGGGTAATGATGGA	0	0	0	0	0	0	0	0	0	0	21	0	0	0	0	1	0	0	0	0
hsa-miR-3175	15:93447638-93447659:+	CGGGGAGAGAACGCAGTGACGT	22	0	0	0	0	0	0	0	0	0	0	0	0	0	0	0	0	0	0	0
hsa-miR-3691-5p	6:5148520-5148542:-	AGTGGATGATGGAGACTCGGTAC	22	0	0	0	0	0	0	0	0	0	0	0	0	0	0	0	0	0	0	0
hsa-miR-3940-3p	19:6416445-6416466:-	CAGCCCGGATCCCAGCCCACTT	13	9	0	0	0	0	0	0	0	0	0	0	0	0	0	0	0	0	0	0
hsa-miR-4749-3p	19:50357889-50357908:+	CGCCCCTCCTGCCCCCACAG	12	0	0	0	0	0	0	0	0	0	0	0	10	0	0	0	0	0	0	0
hsa-miR-504-5p	X:137749921-137749942:-	AGACCCTGGTCTGCACTCTATC	0	0	1	21	0	0	0	0	0	0	0	0	0	0	0	0	0	0	0	0
hsa-miR-576-3p	4:110409908-110409929:+	AAGATGTGGAAAAATTGGAATC	0	0	0	0	0	0	22	0	0	0	0	0	0	0	0	0	0	0	0	0
hsa-miR-27b-5p	9:97847745-97847766:+	AGAGCTTAGCTGATTGGTGAAC	0	0	0	0	0	0	0	0	0	0	0	0	21	0	0	0	0	0	0	0
hsa-miR-3162-5p	11:59362600-59362622:-	TTAGGGAGTAGAAGGGTGGGGAG	0	0	0	0	0	0	0	0	0	0	0	0	0	21	0	0	0	0	0	0
hsa-miR-3613-3p	13:50570562-50570585:-	ACAAAAAAAAAAGCCCAACCCTTC	8	13	0	0	0	0	0	0	0	0	0	0	0	0	0	0	0	0	0	0
hsa-miR-625-5p	14:65937834-65937854:+	AGGGGGAAAGTTCTATAGTCC	0	0	0	0	0	0	0	0	0	0	21	0	0	0	0	0	0	0	0	0
hsa-miR-944	3:189547764-189547785:+	AAATTATTGTACATCGGATGAG	0	0	0	0	0	0	0	0	0	21	0	0	0	0	0	0	0	0	0	0
hsa-miR-1228-5p	12:57588287-57588307:+	GTGGGCGGGGGCAGGTGTGTG	20	0	0	0	0	0	0	0	0	0	0	0	0	0	0	0	0	0	0	0
hsa-miR-433-5p	14:101348234-101348255:+	TACGGTGAGCCTGTCATTATTC	0	0	0	20	0	0	0	0	0	0	0	0	0	0	0	0	0	0	0	0
hsa-miR-6731-3p	1:25245836-25245856:-	TCTATTCCCCACTCTCCCCAG	20	0	0	0	0	0	0	0	0	0	0	0	0	0	0	0	0	0	0	0
hsa-miR-3196	20:61870140-61870157:+	CGGGGCGGCAGGGGCCTC	7	0	0	0	3	0	3	5	0	0	0	0	0	0	0	0	1	0	0	0
hsa-miR-323a-3p	14:101492119-101492139:+	CACATTACACGGTCGACCTCT	19	0	0	0	0	0	0	0	0	0	0	0	0	0	0	0	0	0	0	0
hsa-miR-3677-3p	16:2320752-2320773:+	CTCGTGGGCTCTGGCCACGGCC	0	0	0	0	0	0	0	0	0	0	0	0	0	19	0	0	0	0	0	0
hsa-miR-382-5p	14:101520653-101520674:+	GAAGTTGTTCGTGGTGGATTCG	0	0	0	0	0	0	0	0	0	19	0	0	0	0	0	0	0	0	0	0
hsa-miR-598-3p	8:10892731-10892752:-	TACGTCATCGTTGTCATCGTCA	0	0	0	0	0	12	0	0	0	7	0	0	0	0	0	0	0	0	0	0
hsa-miR-642a-3p	19:46178236-46178257:+	AGACACATTTGGAGAGGGAACC	17	2	0	0	0	0	0	0	0	0	0	0	0	0	0	0	0	0	0	0
hsa-miR-642a-5p	19:46178201-46178222:+	GTCCCTCTCCAAATGTGTCTTG	19	0	0	0	0	0	0	0	0	0	0	0	0	0	0	0	0	0	0	0
hsa-miR-195-5p	17:6920986-6921006:-	TAGCAGCACAGAAATATTGGC	0	0	0	0	0.3	13	0	0	0	0	0	0	0	0	0	5	0	0	0	0
hsa-miR-4429	2:11680778-11680797:-	AAAAGCTGGGCTGAGAGGCG	0	0	0	0	0	0	0	17	0	0	0	0	0	0	0	0	0	0	1	0
hsa-miR-4466	6:157100844-157100861:-	GGGTGCGGGCCGGCGGGG	0	0	0	0	0	0	0	0	0	2	0	12	0	0	4	0	0	0	0	0
hsa-miR-5193	3:49843598-49843619:-	TCCTCCTCTACCTCATCCCAGT	18	0	0	0	0	0	0	0	0	0	0	0	0	0	0	0	0	0	0	0
hsa-miR-548o-3p	7:102046195-102046216:-,20:37145250-37145271:+	CCAAAACTGCAGTTACTTTTGC	0	0	0	0	0	15	0	0	0	0	0	0	0	0	0	3	0	0	0	0
hsa-miR-27a-5p	19:13947301-13947322:-	AGGGCTTAGCTGCTTGTGAGCA	0	0	0	0	0	16	0	0	0	0	0	0	0	0	0	1	0	0	0	0
hsa-miR-3661	5:133561468-133561489:+	TGACCTGGGACTCGGACAGCTG	0	0	0	0	0	0	0	0	0	0	0	0	0	0	17	0	0	0	0	0
hsa-miR-455-5p	9:116971729-116971750:+	TATGTGCCTTTGGACTACATCG	0	0	0	17	0	0	0	0	0	0	0	0	0	0	0	0	0	0	0	0
hsa-miR-4707-3p	14:23426166-23426187:-	AGCCCGCCCCAGCCGAGGTTCT	17	0	0	0	0	0	0	0	0	0	0	0	0	0	0	0	0	0	0	0
hsa-miR-550a-3-5p	7:29720405-29720424:-	AGTGCCTGAGGGAGTAAGAG	0	0	0	0	0	0	0	0	0	0	17	0	0	0	0	0	0	0	0	0
hsa-miR-6769b-3p	1:206648187-206648207:+	CCCTCTCTGTCCCACCCATAG	0	0	14	0	0	0	0	0	0	0	0	0	0	0	0	3	0	0	0	0
hsa-miR-6881-3p	15:74703702-74703723:-	ATCCTCTTTCGTCCTTCCCACT	0	7	9	0	0	0	0	0	0	0	0	0	0	0	0	0	1	0	0	0
hsa-let-7f-2-3p	X:53584157-53584178:-	CTATACAGTCTACTGTCTTTCC	0	0	0	0	0	0	0	0	0	0	0	0	0	0	0	3	0	0	13	0
hsa-miR-2355-3p	2:207974723-207974744:-	ATTGTCCTTGCTGTTTGGAGAT	0	0	0	0	0	0	0	0	0	0	0	0	0	16	0	0	0	0	0	0
hsa-miR-3605-5p	1:33798050-33798072:-	TGAGGATGGATAGCAAGGAAGCC	0	0	0	0	0	0	16	0	0	0	0	0	0	0	0	0	0	0	0	0
hsa-miR-3656	11:118889702-118889718:+	GGCGGGTGCGGGGGTGG	8	0	0	0	0	0	0	0	0	0	0	6	0	0	0	0	1	0	0	1
hsa-miR-425-3p	3:49057592-49057613:-	ATCGGGAATGTCGTGTCCGCCC	0	14	0	0	0	0	0	0	0	0	0	0	0	0	0	2	0	0	0	0
hsa-miR-4685-3p	10:100191049-100191070:-	TCTCCCTTCCTGCCCTGGCTAG	0	3	1	0	0	0	0	0	0	0	0	0	0	9	0	0	0	3	0	0
hsa-miR-499a-5p	20:33578211-33578231:+	TTAAGACTTGCAGTGATGTTT	0	0	0	0	0	0	0	0	0	0	16	0	0	0	0	0	0	0	0	0
hsa-miR-6775-3p	16:87868198-87868218:-	AGGCCCTGTCCTCTGCCCCAG	16	0	0	0	0	0	0	0	0	0	0	0	0	0	0	0	0	0	0	0
hsa-let-7a-3p	9:96938295-96938315:+,22:46508680-46508700:+	CTATACAATCTACTGTCTTTC	0	8	0	0	0	0	0	0	0	0	0	0	0	0	0	7	0	0	0	0
hsa-miR-190b	1:154166189-154166209:-	TGATATGTTTGATATTGGGTT	0	0	0	0	0	0	0	0	0	15	0	0	0	0	0	0	0	0	0	0
hsa-miR-214-3p	1:172107956-172107977:-	ACAGCAGGCACAGACAGGCAGT	15	0	0	0	0	0	0	0	0	0	0	0	0	0	0	0	0	0	0	0
hsa-miR-4492	11:118781474-118781490:+	GGGGCTGGGCGCGCGCC	1	0	1	0	2	1	4	0	0	3	0	0	0	0	0	0	0	0	0	3
hsa-miR-4674	9:139440634-139440654:-	CTGGGCTCGGGACGCGCGGCT	15	0	0	0	0	0	0	0	0	0	0	0	0	0	0	0	0	0	0	0
hsa-miR-615-3p	12:54427794-54427815:+	TCCGAGCCTGGGTCTCCCTCTT	15	0	0	0	0	0	0	0	0	0	0	0	0	0	0	0	0	0	0	0
hsa-miR-6793-3p	19:10939692-10939711:+	TCCCCAACCCCTGCCCGCAG	0	0	2	0	0	0	0	13	0	0	0	0	0	0	0	0	0	0	0	0
hsa-miR-6833-3p	6:32147633-32147653:+	TTTCTCTCTCCACTTCCTCAG	15	0	0	0	0	0	0	0	0	0	0	0	0	0	0	0	0	0	0	0
hsa-miR-6889-3p	22:41648996-41649015:-	TCTGTGCCCCTACTTCCCAG	0	0	0	0	0	0	0	0	0	0	0	0	0	0	15	0	0	0	0	0
hsa-miR-92b-5p	1:155164987-155165008:+	AGGGACGGGACGCGGTGCAGTG	0	0	0	13	0	0	0	0	0	0	0	0	0	0	0	2	0	0	0	0
hsa-miR-101-5p	1:65524160-65524181:-	CAGTTATCACAGTGCTGATGCT	0	0	0	0	0	0	0	0	0	0	0	0	0	0	0	0	0	14	0	0
hsa-miR-5002-5p	3:123851796-123851819:+	AATTTGGTTTCTGAGGCACTTAGT	0	0	0	0	0	0	0	0	0	0	0	0	0	0	14	0	0	0	0	0
hsa-miR-627-3p	15:42491791-42491810:-	TCTTTTCTTTGAGACTCACT	0	0	0	0	0	0	0	0	0	0	14	0	0	0	0	0	0	0	0	0
hsa-miR-6868-3p	17:74094100-74094120:-	TTCCTTCTGTTGTCTGTGCAG	0	0	0	0	0	14	0	0	0	0	0	0	0	0	0	0	0	0	0	0
hsa-miR-7-1-3p	9:86584686-86584707:-	CAACAAATCACAGTCTGCCATA	0	4	0	0	0	0	10	0	0	0	0	0	0	0	0	0	0	0	0	0
hsa-miR-8072	12:123849361-123849380:-	GGCGGCGGGGAGGTAGGCAG	0	3	0	0	0	0	0	0	0	0	0	0	0	0	11	0	0	0	0	0
hsa-miR-940	16:2321807-2321827:+	AAGGCAGGGCCCCCGCTCCCC	14	0	0	0	0	0	0	0	0	0	0	0	0	0	0	0	0	0	0	0
hsa-miR-1255b-5p	1:167967903-167967924:+,4:36428027-36428048:-	CGGATGAGCAAAGAAAGTGGTT	0	0	0	0	0	0	0	0	0	0	0	0	13	0	0	0	0	0	0	0
hsa-miR-1281	22:41488549-41488565:+	TCGCCTCCTCCTCTCCC	0	0	0	0	0	7	0	0	0	0	0	0	0	0	0	0	0	0	0	6
hsa-miR-211-5p	15:31357298-31357319:-	TTCCCTTTGTCATCCTTCGCCT	13	0	0	0	0	0	0	0	0	0	0	0	0	0	0	0	0	0	0	0
hsa-miR-3944-3p	10:135185083-135185105:-	TTCGGGCTGGCCTGCTGCTCCGG	0	0	0	0	13	0	0	0	0	0	0	0	0	0	0	0	0	0	0	0
hsa-miR-22-5p	17:1617246-1617267:-	AGTTCTTCAGTGGCAAGCTTTA	0	0	0	3	0	0	0	0	0	0	0	9	0	0	0	0	0	0	0	0
hsa-miR-362-3p	X:49773613-49773634:+	AACACACCTATTCAAGGATTCA	0	0	0	0	0	0	0	0	0	0	0	0	8	0	0	0	0	4	0	0
hsa-miR-6514-5p	11:62560221-62560243:-	TATGGAGTGGACTTTCAGCTGGC	0	0	0	12	0	0	0	0	0	0	0	0	0	0	0	0	0	0	0	0
hsa-miR-338-3p	17:79099687-79099708:-	TCCAGCATCAGTGATTTTGTTG	4	0	0	0	0	0	0	0	0	0	0	0	0	0	0	7	0	0	0	0
hsa-miR-33b-5p	17:17717211-17717230:-	GTGCATTGCTGTTGCATTGC	0	0	0	0	0	11	0	0	0	0	0	0	0	0	0	0	0	0	0	0
hsa-miR-3912-3p	5:170813682-170813702:-	TAACGCATAATATGGACATGT	0	0	0	11	0	0	0	0	0	0	0	0	0	0	0	0	0	0	0	0
hsa-miR-503-5p	X:133680401-133680423:-	TAGCAGCGGGAACAGTTCTGCAG	0	0	0	0	0	11	0	0	0	0	0	0	0	0	0	0	0	0	0	0
hsa-miR-6805-5p	19:55899554-55899575:+	TAGGGGGCGGCTTGTGGAGTGT	0	0	0	0	0	0	0	0	0	0	11	0	0	0	0	0	0	0	0	0
hsa-miR-3120-3p	1:172107998-172108018:+	CACAGCAAGTGTAGACAGGCA	0	0	0	0	0	0	10	0	0	0	0	0	0	0	0	0	0	0	0	0
hsa-miR-3648	21:9825859-9825879:+,Un_gl000220:107936-107956:+	AGCCGCGGGGATCGCCGAGGG	0	0	0	0	0	0	0	0	0	0	0	0	0	0	10	0	0	0	0	0
hsa-miR-6747-3p	11:62334483-62334503:-	TCCTGCCTTCCTCTGCACCAG	4	0	0	0	0	0	0	0	0	0	0	0	0	0	0	0	0	0	6	0
hsa-miR-3130-3p	2:207647969-207647989:-,2:207648001-207648021:+	GCTGCACCGGAGACTGGGTAA	0	2	0	0	0	0	0	0	0	0	0	0	0	0	0	0	0	7	0	0
hsa-miR-4481	10:12695180-12695196:-	GGAGTGGGCTGGTGGTT	0	0	0	0	9	0	0	0	0	0	0	0	0	0	0	0	0	0	0	0
hsa-miR-6781-5p	17:40975936-40975956:-	CGGGCCGGAGGTCAAGGGCGT	0	0	0	0	0	0	9	0	0	0	0	0	0	0	0	0	0	0	0	0
hsa-miR-1271-5p	5:175794963-175794984:+	CTTGGCACCTAGCAAGCACTCA	0	0	8	0	0	0	0	0	0	0	0	0	0	0	0	0	0	0	0	0
hsa-miR-30c-1-3p	1:41223011-41223032:+	CTGGGAGAGGGTTGTTTACTCC	7	0	0	0	0	0	0	0	0	0	0	1	0	0	0	0	0	0	0	0
hsa-miR-324-5p	17:7126661-7126683:-	CGCATCCCCTAGGGCATTGGTGT	0	0	0	0	0	0	0	0	0	0	0	0	0	0	0	5	3	0	0	0
hsa-miR-497-5p	17:6921298-6921318:-	CAGCAGCACACTGTGGTTTGT	0	0	0	0	0	0	5	0	0	0	0	0	0	0	0	3	0	0	0	0
hsa-miR-654-5p	14:101506571-101506592:+	TGGTGGGCCGCAGAACATGTGC	3	2	3	0	0	0	0	0	0	0	0	0	0	0	0	0	0	0	0	0
hsa-miR-1204	8:128808211-128808231:+	TCGTGGCCTGGTCTCCATTAT	0	0	0	0	0	0	0	0	0	0	0	0	0	0	0	0	0	0	0	7
hsa-miR-487a-3p	14:101518831-101518852:+	AATCATACAGGGACATCCAGTT	0	7	0	0	0	0	0	0	0	0	0	0	0	0	0	0	0	0	0	0
hsa-miR-6509-3p	7:134891758-134891779:-	TTCCACTGCCACTACCTAATTT	7	0	0	0	0	0	0	0	0	0	0	0	0	0	0	0	0	0	0	0
hsa-miR-6787-3p	17:80194583-80194604:+	TCTCAGCTGCTGCCCTCTCCAG	0	0	0	0	0	0	0	0	0	0	0	0	0	0	0	0	0	7	0	0
hsa-miR-6804-3p	19:55742253-55742274:-	CGCACCTGCCTCTCACCCACAG	0	0	7	0	0	0	0	0	0	0	0	0	0	0	0	0	0	0	0	0
hsa-miR-6886-3p	19:11224187-11224207:+	TGCCCTTCTCTCCTCCTGCCT	7	0	0	0	0	0	0	0	0	0	0	0	0	0	0	0	0	0	0	0
hsa-miR-222-5p	X:45606479-45606500:-	CTCAGTAGCCAGTGTAGATCCT	6	0	0	0	0	0	0	0	0	0	0	0	0	0	0	0	0	0	0	0
hsa-miR-3182	16:83541954-83541970:+	GCTTCTGTAGTGTAGTC	0	0	0	0	0	0	6	0	0	0	0	0	0	0	0	0	0	0	0	0
hsa-miR-378d	4:5925006-5925025:-,8:94928307-94928326:-	ACTGGACTTGGAGTCAGAAA	0	0	5	0	0.5	0	0	0	0	0	0	0	0	0.5	0	0	0	0	0	0
hsa-miR-4435	2:87929283-87929304:+,2:112078638-112078659:-	ATGGCCAGAGCTCACACAGAGG	0	6	0	0	0	0	0	0	0	0	0	0	0	0	0	0	0	0	0	0
hsa-miR-4662a-5p	8:125834232-125834253:+	TTAGCCAATTGTCCATCTTTAG	0	6	0	0	0	0	0	0	0	0	0	0	0	0	0	0	0	0	0	0
hsa-miR-572	4:11370511-11370530:+	GTCCGCTCGGCGGTGGCCCA	0	0	0	0	0	0	0	0	0	0	0	0	0	6	0	0	0	0	0	0
hsa-miR-664a-5p	1:220373928-220373951:-	ACTGGCTAGGGAAAATGATTGGAT	0	0	0	0	0	0	0	0	0	0	0	0	0	0	0	0	0	0	0	6
hsa-miR-668-3p	14:101521637-101521659:+	TGTCACTCGGCTCGGCCCACTAC	0	0	0	0	0	0	0	0	0	0	0	0	0	0	0	0	6	0	0	0
hsa-miR-6734-3p	1:43830319-43830341:-	CCCTTCCCTCACTCTTCTCTCAG	0	0	6	0	0	0	0	0	0	0	0	0	0	0	0	0	0	0	0	0
hsa-miR-6791-5p	19:6736763-6736784:-	CCCCTGGGGCTGGGCAGGCGGA	0	0	0	0	0	0	0	0	0	0	0	0	6	0	0	0	0	0	0	0
hsa-miR-937-3p	8:144895141-144895162:-	ATCCGCGCTCTGACTCTCTGCC	0	6	0	0	0	0	0	0	0	0	0	0	0	0	0	0	0	0	0	0
hsa-miR-943	4:1988130-1988150:-	CTGACTGTTGCCGTCCTCCAG	0	6	0	0	0	0	0	0	0	0	0	0	0	0	0	0	0	0	0	0
hsa-miR-149-5p	2:241395432-241395454:+	TCTGGCTCCGTGTCTTCACTCCC	0	5	0	0	0	0	0	0	0	0	0	0	0	0	0	0	0	0	0	0
hsa-miR-195-3p	17:6920947-6920968:-	CCAATATTGGCTGTGCTGCTCC	0	0	0	0	0	0	0	0	0	0	0	0	0	0	0	5	0	0	0	0
hsa-miR-200a-3p	1:1103296-1103317:+	TAACACTGTCTGGTAACGATGT	0	0	1	0	0	3	0	0	0	0	0	1	0	0	0	0	0	0	0	0
hsa-miR-202-3p	10:135061042-135061061:-	AGAGGTATAGGGCATGGGAA	0	5	0	0	0	0	0	0	0	0	0	0	0	0	0	0	0	0	0	0
hsa-miR-3124-5p	1:249120582-249120602:+	TTCGCGGGCGAAGGCAAAGTC	0	0	0	0	0	5	0	0	0	0	0	0	0	0	0	0	0	0	0	0
hsa-miR-3150b-3p	8:96085152-96085172:-	TGAGGAGATCGTCGAGGTTGG	0	0	0	0	0	0	0	0	0	0	0	5	0	0	0	0	0	0	0	0
hsa-miR-3177-3p	16:1785039-1785059:+	TGCACGGCACTGGGGACACGT	0	0	0	5	0	0	0	0	0	0	0	0	0	0	0	0	0	0	0	0
hsa-miR-3191-3p	19:47730209-47730231:-	TGGGGACGTAGCTGGCCAGACAG	0	0	5	0	0	0	0	0	0	0	0	0	0	0	0	0	0	0	0	0
hsa-miR-3668	6:140526397-140526417:+	AATGTAGAGATTGATCAAAAT	0	0	0	0	0	0	0	0	0	0	0	0	0	5	0	0	0	0	0	0
hsa-miR-3918	6:159185747-159185767:-	ACAGGGCCGCAGATGGAGACT	0	0	0	0	0	0	0	0	0	0	0	0	0	0	0	5	0	0	0	0
hsa-miR-5683	6:6169576-6169599:+	TACAGATGCAGATTCTCTGACTTC	0	0	0	0	0	0	0	0	0	0	0	0	0	0	0	5	0	0	0	0
hsa-miR-6750-3p	11:64665835-64665855:-	GAACTCACCCTCTGCTCCCAG	0	5	0	0	0	0	0	0	0	0	0	0	0	0	0	0	0	0	0	0
hsa-miR-760	1:94312436-94312455:+	CGGCTCTGGGTCTGTGGGGA	0	5	0	0	0	0	0	0	0	0	0	0	0	0	0	0	0	0	0	0
hsa-miR-770-5p	14:101318746-101318768:+	TCCAGTACCACGTGTCAGGGCCA	0	0	0	0	0	0	0	0	0	0	0	0	0	0	0	5	0	0	0	0
hsa-miR-1306-3p	22:20073635-20073652:+	ACGTTGGCTCTGGTGGTG	0	0	0	4	0	0	0	0	0	0	0	0	0	0	0	0	0	0	0	0
hsa-miR-1908-5p	11:61582681-61582701:-	CGGCGGGGACGGCGATTGGTC	0	0	0	0	0	0	0	0	0	0	0	0	0	0	0	0	4	0	0	0
hsa-miR-3065-5p	17:79099686-79099708:+	TCAACAAAATCACTGATGCTGGA	0	0	0	0	0	0	0	0	0	0	0	0	0	0	0	4	0	0	0	0
hsa-miR-3074-5p	9:97848345-97848365:-	GTTCCTGCTGAACTGAGCCAG	0	0	0	0	0	0	0	0	0	4	0	0	0	0	0	0	0	0	0	0
hsa-miR-3195	20:60639868-60639884:+	CGCGCCGGGCCCGGGTT	0	0	0	0	0	3	0	0	0	0	0	0	1	0	0	0	0	0	0	0
hsa-miR-3651	9:95054743-95054766:-	CATAGCCCGGTCGCTGGTACATGA	0	0	0	0	0	4	0	0	0	0	0	0	0	0	0	0	0	0	0	0
hsa-miR-3675-3p	1:17185453-17185474:-	CATCTCTAAGGAACTCCCCCAA	0	0	0	0	0	0	0	0	0	0	0	0	0	0	3	0	1	0	0	0
hsa-miR-369-3p	14:101531978-101531998:+	AATAATACATGGTTGATCTTT	0	0	0	0	0	0	0	0	0	0	0	0	0	0	0	4	0	0	0	0
hsa-miR-376a-5p	14:101507125-101507146:+	GTAGATTCTCCTTCTATGAGTA	0	0	0	0	0	0	0	0	0	0	0	0	0	0	0	4	0	0	0	0
hsa-miR-3928-3p	22:31556048-31556069:-	GGAGGAACCTTGGAGCTTCGGC	0	1	0	0	0	0	0	0	0	0	0	0	0	0	0	3	0	0	0	0
hsa-miR-4453	4:153457584-153457603:+	GAGCTTGGTCTGTAGCGGTT	0	0	0	0	0	0	0	0	0	0	0	0	0	4	0	0	0	0	0	0
hsa-miR-4459	5:53371390-53371411:-	CCAGGAGGCGGAGGAGGTGGAG	0	0	4	0	0	0	0	0	0	0	0	0	0	0	0	0	0	0	0	0
hsa-miR-4535	22:49176143-49176159:+	GTGGACCTGGCTGGGAC	0	0	0	0	0	0	0	0	0	0	0	0	0	4	0	0	0	0	0	0
hsa-miR-6786-3p	17:79660874-79660896:+	TGACGCCCCTTCTGATTCTGCCT	0	4	0	0	0	0	0	0	0	0	0	0	0	0	0	0	0	0	0	0
hsa-miR-133b	6:52013786-52013807:+	TTTGGTCCCCTTCAACCAGCTA	3.7	0	0	0	0	0	0	0	0	0	0	0	0	0	0	0	0	0	0	0
hsa-miR-1224-5p	3:183959193-183959211:+	GTGAGGACTCGGGAGGTGG	0	0	3	0	0	0	0	0	0	0	0	0	0	0	0	0	0	0	0	0
hsa-miR-16-1-3p	13:50623121-50623142:-	CCAGTATTAACTGTGCTGCTGA	0	0	0	0	0	0	0	0	0	0	0	0	0	0	0	3	0	0	0	0
hsa-miR-185-3p	22:20020711-20020732:+	AGGGGCTGGCTTTCCTCTGGTC	0	2	0	0	0	0	0	0	0	0	0	0	0	0	0	1	0	0	0	0
hsa-miR-193a-5p	17:29887035-29887056:+	TGGGTCTTTGCGGGCGAGATGA	0	3	0	0	0	0	0	0	0	0	0	0	0	0	0	0	0	0	0	0
hsa-miR-370-5p	14:101377488-101377509:+	CAGGTCACGTCTCTGCAGTTAC	0	0	0	0	0	0	0	0	0	0	0	0	0	0	0	3	0	0	0	0
hsa-miR-4479	9:139781229-139781250:+	CGCGCGGCCGTGCTCGGAGCAG	0	0	0	0	0	3	0	0	0	0	0	0	0	0	0	0	0	0	0	0
hsa-miR-6080	17:62776914-62776932:+	TCTAGTGCGGGCGTTCCCG	0	0	0	0	0	3	0	0	0	0	0	0	0	0	0	0	0	0	0	0
hsa-miR-6131	5:10478219-10478237:+	GGCTGGTCAGATGGGAGTG	0	1	0	0	1	0	0	0	0	0	1	0	0	0	0	0	0	0	0	0
hsa-miR-628-3p	15:55665152-55665172:-	TCTAGTAAGAGTGGCAGTCGA	0	0	0	0	0	0	0	0	0	0	0	0	0	0	0	3	0	0	0	0
hsa-miR-6513-5p	2:219144887-219144909:-	TTTGGGATTGACGCCACATGTCT	0	3	0	0	0	0	0	0	0	0	0	0	0	0	0	0	0	0	0	0
hsa-miR-664a-3p	1:220373891-220373913:-	TATTCATTTATCCCCAGCCTACA	0	0	0	0	0	0	0	0	0	0	0	0	0	0	0	3	0	0	0	0
hsa-miR-6729-5p	1:12089220-12089241:+	TGGGCGAGGGCGGCTGAGCGGC	0	0	0	0	3	0	0	0	0	0	0	0	0	0	0	0	0	0	0	0
hsa-miR-6824-3p	3:48671069-48671089:-	TCTCTGGTCTTGCCACCCCAG	0	0	0	0	0	0	0	0	0	0	0	0	0	0	0	3	0	0	0	0
hsa-miR-7849-3p	4:147329798-147329819:+	GACAATTGTTGATCTTGGGCCT	0	0	0	0	0	0	0	0	0	0	0	0	0	0	0	3	0	0	0	0
hsa-let-7c-3p	21:17912203-17912224:+	CTGTACAACCTTCTAGCTTTCC	0	0	2	0	0	0	0	0	0	0	0	0	0	0	0	0	0	0	0	0
hsa-miR-10a-3p	17:46657226-46657247:-	CAAATTCGTATCTAGGGGAATA	0	0	0	0	0	0	0	0	0	0	0	0	0	0	0	2	0	0	0	0
hsa-miR-128-1-5p	2:136422981-136423003:+	CGGGGCCGTAGCACTGTCTGAGA	0	0	0	0	0	0	0	0	0	0	0	0	0	0	0	2	0	0	0	0
hsa-miR-1324	3:75679974-75679997:+	CCAGACAGAATTCTATGCACTTTC	0	0	0	0	0	0	0	0	0	0	2	0	0	0	0	0	0	0	0	0
hsa-miR-378i	22:42319275-42319295:-	ACTGGACTAGGAGTCAGAAGG	0	0	0	0	1	0	1	0	0	0	0	0	0	0	0	0	0	0	0	0
hsa-miR-4259	1:159869779-159869800:-	CAGTTGGGTCTAGGGGTCAGGA	0	0	0	0	0	0	0	0	0	2	0	0	0	0	0	0	0	0	0	0
hsa-miR-4497	12:110271155-110271171:+	CTCCGGGACGGCTGGGC	0	0	0	0	0	0	0	0	0	2	0	0	0	0	0	0	0	0	0	0
hsa-miR-4634	5:174178746-174178764:+	CGGCGCGACCGGCCCGGGG	0	0	2	0	0	0	0	0	0	0	0	0	0	0	0	0	0	0	0	0
hsa-miR-4664-3p	8:144815259-144815280:-	CTTCCGGTCTGTGAGCCCCGTC	0	0	0	0	0	0	0	0	0	0	0	0	0	0	0	2	0	0	0	0
hsa-miR-4750-3p	19:50391466-50391487:+	CCTGACCCACCCCCTCCCGCAG	0	0	2	0	0	0	0	0	0	0	0	0	0	0	0	0	0	0	0	0
hsa-miR-556-5p	1:162312351-162312372:+	GATGAGCTCATTGTAATATGAG	0	0	0	0	0	0	0	0	0	0	0	0	0	0	0	2	0	0	0	0
hsa-miR-5701	15:21145590-21145608:+,15:22156775-22156793:+	TTATTGTCACGTTCTGATT	0	0	0	0	0	0	0	0	0	0	2	0	0	0	0	0	0	0	0	0
hsa-miR-641	19:40788510-40788533:-	AAAGACATAGGATAGAGTCACCTC	0	0	0	0	2	0	0	0	0	0	0	0	0	0	0	0	0	0	0	0
hsa-miR-6726-3p	1:1231490-1231509:-	CTCGCCCTGTCTCCCGCTAG	0	0	0	0	0	0	0	0	0	0	0	0	0	0	0	2	0	0	0	0
hsa-miR-6866-5p	17:38318191-38318213:+	TTAGAGGCTGGAATAGAGATTCT	0	0	0	0	0	0	0	0	0	0	0	0	0	0	0	2	0	0	0	0
hsa-miR-6879-3p	11:64786022-64786042:+	TGTCACCCGCTCCTTGCCCAG	0	2	0	0	0	0	0	0	0	0	0	0	0	0	0	0	0	0	0	0
hsa-miR-6891-5p	6:31323074-31323092:-	TAAGGAGGGGGATGAGGGG	0	2	0	0	0	0	0	0	0	0	0	0	0	0	0	0	0	0	0	0
hsa-miR-744-3p	17:11985283-11985304:+	CTGTTGCCACTAACCTCAACCT	0	0	0	0	0	0	0	0	0	0	0	0	0	0	0	2	0	0	0	0
hsa-miR-23c	X:20035219-20035240:-	ATCACATTGCCAGTGATTACCC	0	0	0	0	1	0	0	0	0	0	0	0	0	0	0	0	0	0.3	0	0
hsa-let-7f-1-3p	9:96938691-96938712:+	CTATACAATCTATTGCCTTCCC	0	0	0	0	0	0	0	0	0	0	0	0	0	0	0	1	0	0	0	0
hsa-miR-1262	1:68649259-68649280:-	ATGGGTGAATTTGTAGAAGGAT	0	0	0	0	0	0	0	0	0	0	0	0	0	0	0	1	0	0	0	0
hsa-miR-1285-3p	2:70480065-70480086:-,7:91833341-91833362:-	TCTGGGCAACAAAGTGAGACCT	0	0	0	0	0	0	0	0	0	0	0	0	1	0	0	0	0	0	0	0
hsa-miR-136-5p	14:101351053-101351075:+	ACTCCATTTGTTTTGATGATGGA	0	0	0	0	0	0	0	0	0	0	0	0	0	0	1	0	0	0	0	0
hsa-miR-140-5p	16:69967006-69967027:+	CAGTGGTTTTACCCTATGGTAG	0	0	0	0	0	0	0	0	0	0	0	0	0	0	0	1	0	0	0	0
hsa-miR-141-5p	12:7073276-7073297:+	CATCTTCCAGTACAGTGTTGGA	0	0	0	0	0	0	0	0	0	0	0	0	0	0	0	0	1	0	0	0
hsa-miR-148b-5p	12:54731024-54731045:+	AAGTTCTGTTATACACTCAGGC	0	0	0	0	0	0	0	0	0	0	0	0	0	0	0	1	0	0	0	0
hsa-miR-1910-5p	16:85775275-85775295:-	CCAGTCCTGTGCCTGCCGCCT	0	0	0	0	0	0	0	0	0	0	0	0	0	0	0	1	0	0	0	0
hsa-miR-2277-3p	5:92956416-92956436:-	TGACAGCGCCCTGCCTGGCTC	0	0	0	0	0	0	0	0	0	0	0	0	0	0	0	0	1	0	0	0
hsa-miR-2392	14:101280888-101280907:+	TAGGATGGGGGTGAGAGGTG	0	0	0	0	0	0	0	0	0	0	0	0	0	0	0	0	0	0	0	1
hsa-miR-23a-5p	19:13947444-13947465:-	GGGGTTCCTGGGGATGGGATTT	0	0	0	0	0	0	0	0	0	0	0	0	0	0	0	0	1	0	0	0
hsa-miR-3161	11:48118343-48118365:+	CTGATAAGAACAGAGGCCCAGAT	0	1	0	0	0	0	0	0	0	0	0	0	0	0	0	0	0	0	0	0
hsa-miR-337-3p	14:101340890-101340911:+	CTCCTATATGATGCCTTTCTTC	0	0	0	0	0	0	0	0	0	0	0	0	0	0	0	1	0	0	0	0
hsa-miR-3653-3p	22:29729165-29729182:-	CTAAGAAGTTGACTGAAG	0	0	0	0	0	0	0	0	0	0	1	0	0	0	0	0	0	0	0	0
hsa-miR-377-5p	14:101528393-101528414:+	AGAGGTTGCCCTTGGTGAATTC	0	0	0	0	0	0	0	0	0	0	0	0	0	0	1	0	0	0	0	0
hsa-miR-378a-5p	5:149112392-149112413:+	CTCCTGACTCCAGGTCCTGTGT	0	0	0	0	0	0	0	0	0	0	0	0	0	0	0	1	0	0	0	0
hsa-miR-378e	5:169455549-169455567:+	ACTGGACTTGGAGTCAGGA	0	0	0	0	0	0	0	0	0	0	1	0	0	0	0	0	0	0	0	0
hsa-miR-3913-5p	12:69978524-69978545:+,12:69978560-69978581:-	TTTGGGACTGATCTTGATGTCT	0	0	1	0	0	0	0	0	0	0	0	0	0	0	0	0	0	0	0	0
hsa-miR-4286	8:10524498-10524514:+	ACCCCACTCCTGGTACC	0	0	1	0	0	0	0	0	0	0	0	0	0	0	0	0	0	0	0	0
hsa-miR-4451	4:86643668-86643684:+	TGGTAGAGCTGAGGACA	0	0	0	0	0	1	0	0	0	0	0	0	0	0	0	0	0	0	0	0
hsa-miR-4484	10:127508372-127508391:+	AAAAGGCGGGAGAAGCCCCA	0	0	0	0	0	0	0	0	0	0	0	0	0	0	0	0	1	0	0	0
hsa-miR-4500	13:88270926-88270942:-	TGAGGTAGTAGTTTCTT	0	0	0	0	1	0	0	0	0	0	0	0	0	0	0	0	0	0	0	0
hsa-miR-4695-3p	1:19209698-19209719:-	TGATCTCACCGCTGCCTCCTTC	1	0	0	0	0	0	0	0	0	0	0	0	0	0	0	0	0	0	0	0
hsa-miR-4746-5p	19:4445984-4446006:+	CCGGTCCCAGGAGAACCTGCAGA	0	0	0	0	0	0	0	0	0	0	0	0	0	0	0	1	0	0	0	0
hsa-miR-582-3p	5:58999456-58999477:-	TAACTGGTTGAACAACTGAACC	0	0	0	0	0	0	0	0	0	0	0	0	0	0	0	1	0	0	0	0
hsa-miR-590-3p	7:73605583-73605603:+	TAATTTTATGTATAAGCTAGT	0	0	0	0	0	0	0	0	0	0	0	0	0	0	0	1	0	0	0	0
hsa-miR-6070	21:45029834-45029852:-	CCGGTTCCAGTCCCTGGAG	0	0	0	0	1	0	0	0	0	0	0	0	0	0	0	0	0	0	0	0
hsa-miR-6787-5p	17:80194549-80194570:+	TGGCGGGGGTAGAGCTGGCTGC	0	0	0	0	0	0	0	0	0	0	0	0	1	0	0	0	0	0	0	0
hsa-miR-6796-3p	19:40875794-40875814:+	GAAGCTCTCCCCTCCCCGCAG	0	0	0	0	0	0	0	0	0	0	0	0	0	0	0	0	1	0	0	0
hsa-miR-6800-5p	19:50335279-50335299:+	GTAGGTGACAGTCAGGGGCGG	0	0	0	0	0	0	0	0	0	0	0	0	0	0	0	1	0	0	0	0
hsa-miR-6859-5p	1:17409-17431:-,2:114353582-114353604:+,15:102513732-102513754:+,16:67092-67114:-	GAGAGGAACATGGGCTCAGGACA	0	0	0	0	0	0	0	0	0	0	0	0	0	0	0	1	0	0	0	0
hsa-miR-6869-5p	20:1373584-1373605:-	GTGAGTAGTGGCGCGCGGCGGC	0	0	0	0	0	0	0	0	0	0	1	0	0	0	0	0	0	0	0	0
hsa-miR-873-3p	9:28888887-28888908:-	GGAGACTGATGAGTTCCCGGGA	0	0	0	0	0	0	0	0	0	0	0	0	0	0	1	0	0	0	0	0

## Sheet: TableS4
Table S4. Raw counts for isomiRs
Feature	Location	Sequence	Circulating NAK1	Circulating NAK2	Circulating NAK3	Circulating NAK4	MiRCURY1	MiRCURY2	MiRCURY3	MiRCURY4	Ambion TRIzol 1	Ambion TRIzol 2	Ambion TRIzol 3	Ambion TRIzol 4	miRNEasy1	miRNEasy2	miRNEasy3	miRNEasy4	QiaSymphony1	QiaSymphony2	QiaSymphony3	QiaSymphony4
hsa-miR-92a-3p_+_1	13:92003615-92003636:+,X:133303574-133303595:-	TATTGCACTTGTCCCGGCCTGT	3135	617.7	636	2430	449	488	313	38	7	88	126	135	346	579	845.7	357	76	62	215	164
hsa-miR-486-5p_+_2	8:41517962-41517983:+,8:41518002-41518023:-	TCCTGTACTGAGCTGCCCCGAG	2043	473	393	1582	291	109	222	97	5	35	24	70	219	788	742	157	46	59	189	61
hsa-miR-3168_+_1	13:41675212-41675228:-	GAGTTCTACAGTCAGAC	658	335	437	1033	1802	498	1107	324	245	1366	790	877	194	611	237	41	188	459	1793	1046
hsa-miR-191-5p_+_1	3:49058105-49058127:-	CAACGGAATCCCAAAAGCAGCTG	1245	84	212	658	336	242	588	260	0	16	69	39	286	382	750	142	1	8	0	0
hsa-miR-192-5p_+_1	11:64658675-64658695:-	CTGACCTATGAATTGACAGCC	834	132	123	310	731.5	366	565	177	7	43.5	28	37	199	382	665	246	3	16	67	0
hsa-miR-208a-3p_+_2	14:23857811-23857832:-	ATAAGACGAGCAAAAAGCTTGT	546	161	286	410	223	365	269	114	57	597	348	174	161	410	142	124	74	159	115	576
hsa-miR-208a-3p_+_1	14:23857811-23857832:-	ATAAGACGAGCAAAAAGCTTGT	328	202	353	0	398	55	350	94	76	506	134	357	366	84	259	56	150	326	285	416
hsa-miR-7641_+_1	11:104123325-104123343:+,14:76070554-76070572:+	TTGATCTCGGAAGCTAAGC	370	57	576	244	66	59	124	49	0	69	0	0	125	113	83	42	154	53	54	285
hsa-miR-4433b-5p_+_1	2:64567943-64567963:-	ATGTCCCACCCCCACTCCTGT	587	30	56	52	15	30	0	0	0	0	24	0	37	35	58	4	8	6	0	46
hsa-miR-125b-2-3p_+_2	21:17962610-17962631:+	TCACAAGTCAGGCTCTTGGGAC	148	30	46	206	519	117	211	31	56	240	175	188	102	236	196	24	35	96	190	187
hsa-miR-7641_+_2	11:104123325-104123343:+,14:76070554-76070572:+	TTGATCTCGGAAGCTAAGC	72	58	460	38	0	0	0	60	0	41	0	1	49	49	0	0	130	1	11	266
hsa-miR-10b-5p_+_1	2:177015057-177015079:+	TACCCTGTAGAACCGAATTTGTG	356	70	119	330	95	55	37	77	0	0	59	39	76	176	158	101	0	0	0	1
hsa-miR-125b-2-3p_+_1	21:17962610-17962631:+	TCACAAGTCAGGCTCTTGGGAC	95	6	29	151	193	68	165	1	37	234	123	358	154	248	144	13	24	59	83	134
hsa-miR-30e-5p_+_1	1:41220043-41220064:+	TGTAAACATCCTTGACTGGAAG	46	22	49	130	265	135	99	0	12	0	0	29	64	116	239	170	0	0	48	0
hsa-miR-140-3p_+_1	16:69967045-69967065:+	TACCACAGGGTAGAACCACGG	189	72	69	153	207	58	160	1	1	0	0	1	123	126	215	128	5	6	0	0
hsa-miR-10a-5p_+_1	17:46657266-46657288:-	TACCCTGTAGATCCGAATTTGTG	248	136	52	194	146	58	88	96	40	67	60	47	128	235	132	73	3	5	0	98
hsa-miR-483-3p_+_1	11:2155372-2155392:-	TCACTCCTCTCCTCCCGTCTT	301	34	5	25	0	0	0	0	0	0	0	0	39	0	30	1	9	8	0	14
hsa-miR-486-5p_+_1	8:41517962-41517983:+,8:41518002-41518023:-	TCCTGTACTGAGCTGCCCCGAG	209	22	31	41	203	23	84	47	3	2	15	0	36	121	64	9	5	6	2	1
hsa-miR-203a-3p_+_1	14:104583806-104583827:+	GTGAAATGTTTAGGACCACTAG	7	11	1	1	19	7	5	6	0	20	11	67	1	12	1	2	1	0	270	4
hsa-miR-1307-3p_+_1	10:105154058-105154079:-	ACTCGGCGTGGCGTCGGTCGTG	43	19	3	144	0	0	0	0	0	15	0	0	17	13	26	1	0	10	0	0
hsa-miR-320a_+_1	8:22102488-22102509:-	AAAAGCTGGGTTGAGAGGGCGA	93.3	13	6.3	69	108.3	9.3	18.3	47	5	20.7	9.3	24.8	6	3.8	13	9	0.3	0	60	0
hsa-miR-10a-5p_+_2	17:46657266-46657288:-	TACCCTGTAGATCCGAATTTGTG	0	2	10	25	32	20	47	6	15	0	0	44	13	19	0	3	0	2	118	85
hsa-miR-126-3p_+_1	9:139565105-139565126:+	TCGTACCGTGAGTAATAATGCG	47	12	11	0	102	32	105	15	2	0	0	0	11	26	25	39	0	0	25	0
hsa-miR-320b_+_1	1:117214409-117214430:+,1:224444751-224444772:-	AAAAGCTGGGTTGAGAGGGCAA	48.7	6	12.7	12	66.7	18.7	36.7	0	10	41.3	18.7	49.6	10	7.6	26	6	0.7	0	120	0
hsa-miR-423-5p_+_2	17:28444113-28444135:+	TGAGGGGCAGAGAGCGAGACTTT	107	9	29	14	0	0	0	0	0	0	15	29	11	65	12	4	3	0	54	12
hsa-miR-92b-3p_+_1	1:155165028-155165049:+	TATTGCACTCGTCCCGGCCTCC	97	10	48	58	0	0	0	13	1	1	0	0	17	56	10	1	0	0	0	0
hsa-miR-223-3p_+_1	X:65238779-65238800:+	TGTCAGTTTGTCAAATACCCCA	0	14	6	95	0	4	40	0	0	0	0	0	23	70	0	6	0	0	0	0
hsa-miR-330-3p_+_1	19:46142267-46142289:-	GCAAAGCACACGGCCTGCAGAGA	35	0	0	0	75	33	0	0	0	0	0	0	0	76	0	7	0	0	0	0
hsa-miR-378a-3p_+_1	5:149112430-149112451:+	ACTGGACTTGGAGTCAGAAGGC	102	14	8	0	0	0	14	0	0	0	2	0	14	37	30	19	0	0	0	0
hsa-miR-1246_+_1	2:177465752-177465770:-	AATGGATTTTTGGAGCAGG	64	12	7	24	43	12	61	0	11	4	52	65	12	7	12	3	0	7	0	0
hsa-miR-6748-3p_+_2	11:62557337-62557357:+	TCCTGTCCCTGTCTCCTACAG	19	1	18	14	25	44	28	0	1	57	0	55	35	64	9	2	2	6	60	21
hsa-miR-133a-3p_+_1	18:19405673-19405694:-,20:61162177-61162198:+	TTTGGTCCCCTTCAACCAGCTG	71	7	9	8	0	17	18	0	16	16	0	13	0	0	19	3	5	13	81	0
hsa-miR-877-5p_+_1	6:30552109-30552128:+	GTAGAGGAGATGGCGCAGGG	54	12	9	83	0	0	0	19	0	0	0	24	0	32	0	0	2	0	0	0
hsa-miR-342-5p_+_1	14:100576010-100576030:+	AGGGGTGCTATCTGTGATTGA	41	11	41	32	73	2	0	10	0	0	0	21	0	0	17	8	3	0	35	0
hsa-miR-342-3p_+_2	14:100576052-100576074:+	TCTCACACAGAAATCGCACCCGT	55	7	21	46	0	0	0	0	0	0	0	0	34	43	0	0	0	0	0	0
hsa-miR-181b-5p_+_1	1:198828054-198828076:-,9:127456004-127456026:+	AACATTCATTGCTGTCGGTGGGT	30	4	0	30	69	0	0	0	0	0	8	0	24	22	0	0	11	0	0	0
hsa-miR-125b-5p_+_1	11:121970517-121970538:-,21:17962573-17962594:+	TCCCTGAGACCCTAACTTGTGA	0	0	0	0	49	0	0	0	0	0	0	52	0	0	0	0	0	0	0	0
hsa-miR-200b-3p_+_1	1:1102540-1102561:+	TAATACTGCCTGGTAATGATGA	0	0	0	0	69	0	0	1	0	0	0	0	0	0	0	0	0	0	0	0
hsa-let-7d-3p_+_1	9:96941177-96941198:+	CTATACGACCTGCTGCCTTTCT	48	19	0	26	0	24	0	0	0	0	0	18	5	0	45	7	0	0	0	0
hsa-miR-21-5p_+_1	17:57918634-57918655:+	TAGCTTATCAGACTGATGTTGA	28	8	0	24	0	42	0	0	3	0	30	0	4	35	0	3	3	0	39	5
hsa-miR-22-3p_+_1	17:1617208-1617229:-	AAGCTGCCAGTTGAAGAACTGT	22	1	3	19	59	0	0	0	0	0	0	0	9	0	0	0	4	0	0	0
hsa-miR-423-3p_+_1	17:28444149-28444171:+	AGCTCGGTCTGAGGCCCCTCAGT	49	11	0	0	33	0	0	0	7	0	0	0	1	0	26	0	2	0	0	0
hsa-miR-183-5p_+_1	7:129414807-129414828:-	TATGGCACTGGTAGAATTCACT	0	1	9	0	36	18	23	0	0	4	0	37	32	1	1	0	0	0	0	0
hsa-miR-30e-5p_+_2	1:41220043-41220064:+	TGTAAACATCCTTGACTGGAAG	55	0	0	0	0	0	0	0	0	0	0	0	0	0	23	3	0	0	0	0
hsa-miR-92a-3p_+_2	13:92003615-92003636:+,X:133303574-133303595:-	TATTGCACTTGTCCCGGCCTGT	43	8	17	26	25	1	0	0	0	0	0	1	0	15	26	2	0	0	0	4
hsa-miR-4449_+_2	4:53578887-53578908:+	CGTCCCGGGGCTGCGCGAGGCA	45	0	0	35	0	0	0	0	0	0	0	0	0	0	0	0	0	0	0	0
hsa-miR-6087_+_2	X:108297774-108297791:+	TGAGGCGGGGGGGCGAGC	53	7	10	16	0	0	6	0	0	0	1	0	0	5	3	0	5	0	14	0
hsa-miR-197-3p_+_1	1:110141562-110141583:+	TTCACCACCTTCTCCACCCAGC	54	0	0	0	0	0	0	0	0	0	0	0	0	0	0	0	0	0	0	0
hsa-miR-363-3p_+_1	X:133303412-133303433:-	AATTGCACGGTATCCATCTGTA	0	15	2	9	47	0	0	0	0	0	0	0	0	13	25	5	0	0	0	0
hsa-miR-942-5p_+_2	1:117637277-117637298:+	TCTTCTCTGTTTTGGCCATGTG	0	0	13	0	13	26	46	0	0	0	0	0	0	0	0	0	0	0	0	0
hsa-miR-361-3p_+_1	X:85158646-85158668:-	TCCCCCAGGTGTGATTCTGATTT	0	0	0	0	0	0	0	0	0	0	0	0	0	0	49	10	0	0	0	0
hsa-miR-28-3p_+_1	3:188406622-188406643:+	CACTAGATTGTGAGCTCCTGGA	28	19	12	0	0	0	0	0	10	0	0	0	0	0	38	2	6	0	0	0
hsa-miR-199a-3p;hsa-miR-199b-3p_+_1	1:172113694-172113715:-,19:10928105-10928126:-;9:131007024-131007045:-	ACAGTAGTCTGCACATTGGTTA	0	0	0	23	42	0	0	0	0	0	0	0	0	0	16	6	0	0	0	0
hsa-miR-30a-3p_+_1	6:72113257-72113278:-	CTTTCAGTCGGATGTTTGCAGC	0	0	0	0	0	0	41	0	0	0	0	0	0	0	23	0	0	0	0	0
hsa-miR-16-5p_+_1	3:160122542-160122563:+,13:50623163-50623184:-	TAGCAGCACGTAAATATTGGCG	32	0	0	0	0	0	19	19	2	0	0	0	0	25	0	12	0	0	0	0

## Sheet: TableS5
Table S5. Raw counts for tRNAs
Feature	Location	Sequence	Circulating NAK1	Circulating NAK2	Circulating NAK3	Circulating NAK4	MiRCURY1	MiRCURY2	MiRCURY3	MiRCURY4	Ambion TRIzol 1	Ambion TRIzol 2	Ambion TRIzol 3	Ambion TRIzol 4	miRNEasy1	miRNEasy2	miRNEasy3	miRNEasy4	QiaSymphony1	QiaSymphony2	QiaSymphony3	QiaSymphony4	sd
tRNA-Gly-GCC-1-1;tRNA-Gly-GCC-1-2;tRNA-Gly-GCC-1-3;tRNA-Gly-GCC-1-4;tRNA-Gly-GCC-1-5;tRNA-Gly-GCC-2-1;tRNA-Gly-GCC-2-2;tRNA-Gly-GCC-2-3;tRNA-Gly-GCC-2-4;tRNA-Gly-GCC-2-5;tRNA-Gly-GCC-2-6;tRNA-Gly-GCC-3-1;tRNA-Gly-GCC-4-1;tRNA-Gly-GCC-5-1;tRNA-Gly-GCC-6-1	1:161413094-161413164:+;1:161420467-161420537:+;1:161427898-161427968:+;1:161435258-161435328:+;21:18827107-18827177:-;1:161493637-161493707:-;2:157257659-157257729:-;6:27870686-27870756:-;16:70812942-70813012:-;16:70823410-70823480:+;17:8029064-8029134:+;16:70812114-70812184:-;1:161450356-161450426:+;16:70822597-70822667:+;6:142578776-142578846:+	GCATGGGTGGTTCAGTGGTAGAATTCTCGCCTGCCACGCGGGAGGCCCGGGTTCGATTCCCGGCCCATGCA;GCATGGGTGGTTCAGTGGTAGAATTCTCGCCTGCCACGCGGGAGGCCCGGGTTCGATTCCCGGCCCATGCA;GCATGGGTGGTTCAGTGGTAGAATTCTCGCCTGCCACGCGGGAGGCCCGGGTTCGATTCCCGGCCCATGCA;GCATGGGTGGTTCAGTGGTAGAATTCTCGCCTGCCACGCGGGAGGCCCGGGTTCGATTCCCGGCCCATGCA;GCATGGGTGGTTCAGTGGTAGAATTCTCGCCTGCCACGCGGGAGGCCCGGGTTCGATTCCCGGCCCATGCA;GCATTGGTGGTTCAGTGGTAGAATTCTCGCCTGCCACGC…	647476	237017	293036	282935	259245	182221	222559	47507.9	17118.3	89370.4	132930	196129	148563	181092	197052	569598	47834.8	19577.8	13582.1	6757.2	171705
tRNA-Gly-CCC-1-1;tRNA-Gly-CCC-1-2;tRNA-Gly-CCC-2-1;tRNA-Gly-CCC-2-2;tRNA-Gly-CCC-3-1;tRNA-Gly-CCC-4-1;tRNA-Gly-CCC-5-1;tRNA-Gly-CCC-6-1;tRNA-Gly-CCC-7-1	1:16872434-16872504:-;1:17188416-17188486:+;2:70476123-70476193:-;16:686736-686806:-;17:19764175-19764245:+;1:17004766-17004836:-;1:17053780-17053850:+;1:149680215-149680275:-;2:11691833-11691893:+	GCATTGGTGGTTCAGTGGTAGAATTCTCGCCTCCCACGCGGGAGACCCGGGTTCAATTCCCGGCCAATGCA;GCATTGGTGGTTCAGTGGTAGAATTCTCGCCTCCCACGCGGGAGACCCGGGTTCAATTCCCGGCCAATGCA;GCGCCGCTGGTGTAGTGGTATCATGCAAGATTCCCATTCTTGCGACCCGGGTTCGATTCCCGGGCGGCGCA;GCGCCGCTGGTGTAGTGGTATCATGCAAGATTCCCATTCTTGCGACCCGGGTTCGATTCCCGGGCGGCGCA;GCATTGGTGGTTCAATGGTAGAATTCTCGCCTCCCACGCAGGAGACCCAGGTTCGATTCCTGGCCAATGCA;GCGTTGGTGGTTTAGTGGTAGAATTCTCGCCTCCCATGC…	159600	57906.7	71291.9	69659.4	64514.5	45389.4	55107.6	11814.7	4245.1	21954.3	32398	47947.3	36253	44313.2	47774.4	137533	11755.7	4782.5	3617.9	1660.7	41964.9
tRNA-Val-CAC-10-1;tRNA-Val-CAC-1-1;tRNA-Val-CAC-11-1;tRNA-Val-CAC-11-2;tRNA-Val-CAC-1-2;tRNA-Val-CAC-1-3;tRNA-Val-CAC-1-4;tRNA-Val-CAC-1-5;tRNA-Val-CAC-1-6;tRNA-Val-CAC-2-1;tRNA-Val-CAC-3-1;tRNA-Val-CAC-4-1;tRNA-Val-CAC-5-1;tRNA-Val-CAC-6-1;tRNA-Val-CAC-7-1;tRNA-Val-CAC-8-1;tRNA-Val-CAC-9-1	1:17006501-17006573:-;1:161369490-161369562:-;1:16874160-16874232:-;1:17186693-17186765:+;5:180524070-180524142:+;5:180529253-180529325:-;5:180600650-180600722:+;5:180649395-180649467:-;6:26538282-26538354:+;6:27248049-27248121:-;19:4724647-4724719:-;1:149298555-149298627:-;1:149684088-149684161:-;6:27173867-27173939:-;6:27696327-27696399:-;1:149294666-149294736:-;6:27118022-27118094:+	GTTTCTGTGGTGTAGTGGTTATCATGTTCGCCTCACACGAGAAAAGTCCCTGATTCGAGACTGGGTGGGAACG;GTTTCCGTAGTGTAGTGGTTATCACGTTCGCCTCACACGCGAAAGGTCCCCGGTTCGAAACCGGGCGGAAACA;GTTTCTGTGGTGTAGTGGTTATTATGTTCGCTTCACATATGAAAGGTCTCTGGTTCGAGACTGCGTGGGAACA;GTTTCTGTGGTGTAGTGGTTATTATGTTCGCTTCACATATGAAAGGTCTCTGGTTCGAGACTGCGTGGGAACA;GTTTCCGTAGTGTAGTGGTTATCACGTTCGCCTCACACGCGAAAGGTCCCCGGTTCGAAACCGGGCGGAAACA;GTTTCCGTAGTGTAGTGGTTATCACGTTC…	115571	76391.8	89879.5	96824.6	30837.3	28544.4	30706.6	3683	2060.6	10153.8	11408.3	12282.3	21543.2	37271.4	24572.3	96271.4	10104	2930.5	5925.2	6371.2	37152.4
tRNA-Val-AAC-1-1;tRNA-Val-AAC-1-2;tRNA-Val-AAC-1-3;tRNA-Val-AAC-1-4;tRNA-Val-AAC-1-5;tRNA-Val-AAC-2-1;tRNA-Val-AAC-3-1;tRNA-Val-AAC-4-1;tRNA-Val-AAC-5-1;tRNA-Val-AAC-6-1	3:169490018-169490090:+;5:180591154-180591226:+;5:180596610-180596682:+;5:180645270-180645342:-;6:27721179-27721251:-;5:180615416-180615488:-;6:27618707-27618779:-;6:27648885-27648957:-;6:27203288-27203360:+;6:28703206-28703277:-	GTTTCCGTAGTGTAGTGGTTATCACGTTCGCCTAACACGCGAAAGGTCCCCGGTTCGAAACCGGGCGGAAACA;GTTTCCGTAGTGTAGTGGTTATCACGTTCGCCTAACACGCGAAAGGTCCCCGGTTCGAAACCGGGCGGAAACA;GTTTCCGTAGTGTAGTGGTTATCACGTTCGCCTAACACGCGAAAGGTCCCCGGTTCGAAACCGGGCGGAAACA;GTTTCCGTAGTGTAGTGGTTATCACGTTCGCCTAACACGCGAAAGGTCCCCGGTTCGAAACCGGGCGGAAACA;GTTTCCGTAGTGTAGTGGTTATCACGTTCGCCTAACACGCGAAAGGTCCCCGGTTCGAAACCGGGCGGAAACA;GTTTCCGTAGTGTAGTGGTCATCACGTTC…	99436.6	66035.2	77008.5	82553.4	26183.2	24922.3	26237.2	3134.6	1589.4	8393.2	9143	9440.3	17978.2	31171.5	20551.5	81897.4	8173.1	2388	4610.2	5224.5	31973.3
tRNA-Glu-CTC-1-1;tRNA-Glu-CTC-1-2;tRNA-Glu-CTC-1-3;tRNA-Glu-CTC-1-4;tRNA-Glu-CTC-1-5;tRNA-Glu-CTC-1-6;tRNA-Glu-CTC-1-7;tRNA-Glu-CTC-2-1;tRNA-Glu-CTC-3-1;tRNA-Glu-CTC-5-1	1:145399233-145399304:-;1:161417018-161417089:-;1:161424398-161424469:-;1:161431809-161431880:-;1:161439189-161439260:-;6:28949976-28950047:+;6:126101393-126101464:-;1:249168447-249168518:+;13:42030061-42030132:-;8:59504798-59504868:+	TCCCTGGTGGTCTAGTGGTTAGGATTCGGCGCTCTCACCGCCGCGGCCCGGGTTCGATTCCCGGTCAGGGAA;TCCCTGGTGGTCTAGTGGTTAGGATTCGGCGCTCTCACCGCCGCGGCCCGGGTTCGATTCCCGGTCAGGGAA;TCCCTGGTGGTCTAGTGGTTAGGATTCGGCGCTCTCACCGCCGCGGCCCGGGTTCGATTCCCGGTCAGGGAA;TCCCTGGTGGTCTAGTGGTTAGGATTCGGCGCTCTCACCGCCGCGGCCCGGGTTCGATTCCCGGTCAGGGAA;TCCCTGGTGGTCTAGTGGTTAGGATTCGGCGCTCTCACCGCCGCGGCCCGGGTTCGATTCCCGGTCAGGGAA;TCCCTGGTGGTCTAGTGGTTAGGATTCGGCGCTC…	54256.6	29121.4	34026	30213.6	7229	5608.2	6371.4	1117	695.5	3648.6	6611.2	4513.2	11762.6	14124.8	12430.3	31984.7	12762.1	4937.6	4431.9	4884.3	14274.7
tRNA-His-GTG-1-1;tRNA-His-GTG-1-2;tRNA-His-GTG-1-3;tRNA-His-GTG-1-4;tRNA-His-GTG-1-5;tRNA-His-GTG-1-6;tRNA-His-GTG-1-7;tRNA-His-GTG-1-8;tRNA-His-GTG-1-9;tRNA-His-GTG-2-1	1:145396881-145396952:-;1:146544773-146544844:+;1:147753471-147753542:+;1:147774845-147774916:-;6:27125906-27125977:+;9:14433938-14434009:-;15:45490804-45490875:-;15:45492611-45492682:-;15:45493349-45493420:+;1:149155828-149155899:-	GCCGTGATCGTATAGTGGTTAGTACTCTGCGTTGTGGCCGCAGCAACCTCGGTTCGAATCCGAGTCACGGCA;GCCGTGATCGTATAGTGGTTAGTACTCTGCGTTGTGGCCGCAGCAACCTCGGTTCGAATCCGAGTCACGGCA;GCCGTGATCGTATAGTGGTTAGTACTCTGCGTTGTGGCCGCAGCAACCTCGGTTCGAATCCGAGTCACGGCA;GCCGTGATCGTATAGTGGTTAGTACTCTGCGTTGTGGCCGCAGCAACCTCGGTTCGAATCCGAGTCACGGCA;GCCGTGATCGTATAGTGGTTAGTACTCTGCGTTGTGGCCGCAGCAACCTCGGTTCGAATCCGAGTCACGGCA;GCCGTGATCGTATAGTGGTTAGTACTCTGCGTTG…	16884	7299	11061	12331	4106	2683	3832	691	312	2866	2363	3783	3051	6254	4818	9113	2203	709	995	773.3	4470.79
tRNA-Lys-CTT-10-1;tRNA-Lys-CTT-1-1;tRNA-Lys-CTT-11-1;tRNA-Lys-CTT-1-2;tRNA-Lys-CTT-12-1;tRNA-Lys-CTT-13-1;tRNA-Lys-CTT-14-1;tRNA-Lys-CTT-15-1;tRNA-Lys-CTT-16-1;tRNA-Lys-CTT-2-1;tRNA-Lys-CTT-2-2;tRNA-Lys-CTT-2-3;tRNA-Lys-CTT-2-4;tRNA-Lys-CTT-2-5;tRNA-Lys-CTT-3-1;tRNA-Lys-CTT-4-1;tRNA-Lys-CTT-5-1;tRNA-Lys-CTT-6-1;tRNA-Lys-CTT-7-1;tRNA-Lys-CTT-8-1;tRNA-Lys-CTT-9-1	19:36066750-36066822:+;14:58706613-58706685:-;19:52425398-52425468:-;15:79152904-79152976:+;1:39970196-39970265:+;1:165566150-165566222:+;16:3246153-3246225:+;11:51359902-51359970:+;15:76674765-76674838:-;1:145395522-145395594:-;5:180634755-180634827:+;5:180648979-180649051:-;6:26556774-26556846:+;16:3225692-3225764:+;16:3207406-3207478:-;16:3241501-3241573:+;16:3230555-3230627:-;18:43669271-4366…	GCCCAGCTAGCTCAGTCGGTAGAGCATAAGACTCTTAATCTCAGGGTTGTGGATTCGTGCCCCATGCTGGGTG;GCCCGGCTAGCTCAGTCGGTAGAGCATGGGACTCTTAATCCCAGGGTCGTGGGTTCGAGCCCCACGTTGGGCG;CTGCAGCTAGCTCAGTCGGTAGAGCATGAGACTCTTAATCTCAGGGTCATGGGTTCGTGCCCCATGTTGGG;GCCCGGCTAGCTCAGTCGGTAGAGCATGGGACTCTTAATCCCAGGGTCGTGGGTTCGAGCCCCACGTTGGGCG;CCAGCATGTCTCAGTCGGTATAGTGTGAGACTCTTAATCTCAGGGTCGTGGGTTCAAGCCCCACATTGGG;GTCTAGCTAGATCAGTTGGTAGAGCATAAGACTC…	7631.7	2666.2	3374.1	4254.2	2396.8	2079.4	2395.9	333.5	376.9	1760.3	2633.9	2876.6	3601.9	4943.9	3245.9	10222	977.9	508.1	2112.4	1517	2408.04
tRNA-Leu-CAG-1-1;tRNA-Leu-CAG-1-2;tRNA-Leu-CAG-1-3;tRNA-Leu-CAG-1-4;tRNA-Leu-CAG-1-5;tRNA-Leu-CAG-1-6;tRNA-Leu-CAG-1-7;tRNA-Leu-CAG-2-1;tRNA-Leu-CAG-2-2	1:161411323-161411405:+;1:161418741-161418823:+;1:161426122-161426204:+;1:161433532-161433614:+;1:161440913-161440995:+;1:161500132-161500214:-;6:26521436-26521518:+;16:57333863-57333945:+;16:57334392-57334474:-	GTCAGGATGGCCGAGCGGTCTAAGGCGCTGCGTTCAGGTCGCAGTCTCCCCTGGAGGCGTGGGTTCGAATCCCACTCCTGACA;GTCAGGATGGCCGAGCGGTCTAAGGCGCTGCGTTCAGGTCGCAGTCTCCCCTGGAGGCGTGGGTTCGAATCCCACTCCTGACA;GTCAGGATGGCCGAGCGGTCTAAGGCGCTGCGTTCAGGTCGCAGTCTCCCCTGGAGGCGTGGGTTCGAATCCCACTCCTGACA;GTCAGGATGGCCGAGCGGTCTAAGGCGCTGCGTTCAGGTCGCAGTCTCCCCTGGAGGCGTGGGTTCGAATCCCACTCCTGACA;GTCAGGATGGCCGAGCGGTCTAAGGCGCTGCGTTCAGGTCGCAGTCTCCCCTGGAGGCGTGGG…	6197.6	734.2	3888.9	4836.5	2018.8	1577.9	1253.4	112.1	45.3	249.6	140.6	352.1	2361.1	4967.9	1935	665	210.6	240.3	957.8	996	1854.62
tRNA-Glu-TTC-10-1;tRNA-Glu-TTC-1-1;tRNA-Glu-TTC-1-2;tRNA-Glu-TTC-2-1;tRNA-Glu-TTC-2-2;tRNA-Glu-TTC-3-1;tRNA-Glu-TTC-4-1;tRNA-Glu-TTC-4-2;tRNA-Glu-TTC-5-1;tRNA-Glu-TTC-6-1;tRNA-Glu-TTC-7-1;tRNA-Glu-TTC-8-1;tRNA-Glu-TTC-9-1	1:149278785-149278857:-;2:131094701-131094772:-;13:41634874-41634945:-;13:45492062-45492133:-;15:26327381-26327452:-;1:17199078-17199149:+;1:16861774-16861845:-;1:161391883-161391954:-;1:161582508-161582579:+;1:147781030-147781101:-;1:149161628-149161699:-;1:149664355-149664427:-;2:204229131-204229201:-	TCCGTGGTGGTCTAGTGGCTAGGATTCGGCGCTTTCACCGCCTGCAGCTCGAGTTCGATTCCTGGTCAGGGAA;TCCCATATGGTCTAGCGGTTAGGATTCCTGGTTTTCACCCAGGTGGCCCGGGTTCGACTCCCGGTATGGGAA;TCCCATATGGTCTAGCGGTTAGGATTCCTGGTTTTCACCCAGGTGGCCCGGGTTCGACTCCCGGTATGGGAA;TCCCACATGGTCTAGCGGTTAGGATTCCTGGTTTTCACCCAGGCGGCCCGGGTTCGACTCCCGGTGTGGGAA;TCCCACATGGTCTAGCGGTTAGGATTCCTGGTTTTCACCCAGGCGGCCCGGGTTCGACTCCCGGTGTGGGAA;TCCCTGGTGGTCTAGTGGCTAGGATTCGGCGCT…	7079	2934.9	5023.2	4337.9	2328.7	1442.3	2324.8	85.7	205.1	1245.9	953.9	1473.1	1711.1	2205.3	1755.3	4134.4	1347.8	861.1	956.6	1933.1	1735.73
tRNA-iMet-CAT-1-1;tRNA-iMet-CAT-1-2;tRNA-iMet-CAT-1-3;tRNA-iMet-CAT-1-4;tRNA-iMet-CAT-1-5;tRNA-iMet-CAT-1-6;tRNA-iMet-CAT-1-7;tRNA-iMet-CAT-1-8;tRNA-iMet-CAT-2-1;tRNA-iMet-CAT-3-1	1:153643726-153643797:+;6:26286754-26286825:+;6:26313352-26313423:-;6:26330529-26330600:-;6:27300764-27300835:-;6:27560600-27560671:-;6:27870271-27870342:-;17:80452597-80452668:-;6:27745664-27745735:+;9:19403996-19404070:+	AGCAGAGTGGCGCAGCGGAAGCGTGCTGGGCCCATAACCCAGAGGTCGATGGATCGAAACCATCCTCTGCTA;AGCAGAGTGGCGCAGCGGAAGCGTGCTGGGCCCATAACCCAGAGGTCGATGGATCGAAACCATCCTCTGCTA;AGCAGAGTGGCGCAGCGGAAGCGTGCTGGGCCCATAACCCAGAGGTCGATGGATCGAAACCATCCTCTGCTA;AGCAGAGTGGCGCAGCGGAAGCGTGCTGGGCCCATAACCCAGAGGTCGATGGATCGAAACCATCCTCTGCTA;AGCAGAGTGGCGCAGCGGAAGCGTGCTGGGCCCATAACCCAGAGGTCGATGGATCGAAACCATCCTCTGCTA;AGCAGAGTGGCGCAGCGGAAGCGTGCTGGGCCCA…	4604.4	1676.9	3305.3	2294.3	621.7	424.2	452.6	17.5	61	744.8	539.6	239	1362.6	2567.5	1197.7	3898.6	445.7	183	382.6	588	1355.31
tRNA-Pro-TGG-1-1;tRNA-Pro-TGG-2-1;tRNA-Pro-TGG-3-1;tRNA-Pro-TGG-3-2;tRNA-Pro-TGG-3-3;tRNA-Pro-TGG-3-4;tRNA-Pro-TGG-3-5	14:21101165-21101236:+;11:75946869-75946940:-;5:180615854-180615925:-;14:21152175-21152246:+;16:3208923-3208994:+;16:3234133-3234204:-;16:3238094-3238165:+	GGCTCGTTGGTCTAGTGGTATGATTCTCGCTTTGGGTGCGAGAGGTCCCGGGTTCAAATCCCGGACGAGCCC;GGCTCGTTGGTCTAGGGGTATGATTCTCGGTTTGGGTCCGAGAGGTCCCGGGTTCAAATCCCGGACGAGCCC;GGCTCGTTGGTCTAGGGGTATGATTCTCGCTTTGGGTGCGAGAGGTCCCGGGTTCAAATCCCGGACGAGCCC;GGCTCGTTGGTCTAGGGGTATGATTCTCGCTTTGGGTGCGAGAGGTCCCGGGTTCAAATCCCGGACGAGCCC;GGCTCGTTGGTCTAGGGGTATGATTCTCGCTTTGGGTGCGAGAGGTCCCGGGTTCAAATCCCGGACGAGCCC;GGCTCGTTGGTCTAGGGGTATGATTCTCGCTTTG…	4114.1	1679.5	2683.5	3384.7	1415.6	952.9	933.3	155.4	376.3	1637.9	1818.3	2993.8	5035	2100.3	926.8	1054.3	1336.2	807	1636.6	710.9	1272.09
tRNA-Pro-AGG-1-1;tRNA-Pro-AGG-2-1;tRNA-Pro-AGG-2-2;tRNA-Pro-AGG-2-3;tRNA-Pro-AGG-2-4;tRNA-Pro-AGG-2-5;tRNA-Pro-AGG-2-6;tRNA-Pro-AGG-2-7;tRNA-Pro-AGG-2-8;tRNA-Pro-AGG-3-1	16:3241989-3242060:+;1:167684725-167684796:-;6:26555498-26555569:+;7:128423504-128423575:+;11:75946557-75946628:+;14:21077495-21077566:-;14:21081560-21081631:-;16:3232635-3232706:-;16:3239634-3239705:+;16:3210386-3210480:+	GGCTCGTTGGTCTAGGGGTATGATTCTCGCTTAGGATGCGAGAGGTCCCGGGTTCAAATCCCGGACGAGCCC;GGCTCGTTGGTCTAGGGGTATGATTCTCGCTTAGGGTGCGAGAGGTCCCGGGTTCAAATCCCGGACGAGCCC;GGCTCGTTGGTCTAGGGGTATGATTCTCGCTTAGGGTGCGAGAGGTCCCGGGTTCAAATCCCGGACGAGCCC;GGCTCGTTGGTCTAGGGGTATGATTCTCGCTTAGGGTGCGAGAGGTCCCGGGTTCAAATCCCGGACGAGCCC;GGCTCGTTGGTCTAGGGGTATGATTCTCGCTTAGGGTGCGAGAGGTCCCGGGTTCAAATCCCGGACGAGCCC;GGCTCGTTGGTCTAGGGGTATGATTCTCGCTTAG…	4600.3	1956.2	2515.8	2922.9	863.9	701.8	817.5	96.6	99.5	530.1	935.6	1376.9	682.9	1212.7	786.3	1399.5	1857	1124.5	1379.4	351.6	1069.75
tRNA-Ser-AGA-1-1;tRNA-Ser-AGA-2-1;tRNA-Ser-AGA-2-2;tRNA-Ser-AGA-2-3;tRNA-Ser-AGA-2-4;tRNA-Ser-AGA-2-5;tRNA-Ser-AGA-2-6;tRNA-Ser-AGA-3-1;tRNA-Ser-AGA-4-1;tRNA-Ser-AGA-5-1;tRNA-Ser-AGA-6-1	6:27509554-27509635:-;6:26327817-26327898:+;6:27446591-27446672:+;6:27463593-27463674:+;6:27470818-27470899:+;8:96281885-96281966:-;17:8129928-8130009:-;6:27499987-27500068:+;6:27521192-27521273:-;7:149305467-149305538:+;11:109036041-109036118:+	GTAGTCGTGGCCGAGTGGTTAAGGCGATGGACTAGAAATCCATTGGGGTTTCCCCGCGCAGGTTCGAATCCTGCCGACTACG;GTAGTCGTGGCCGAGTGGTTAAGGCGATGGACTAGAAATCCATTGGGGTCTCCCCGCGCAGGTTCGAATCCTGCCGACTACG;GTAGTCGTGGCCGAGTGGTTAAGGCGATGGACTAGAAATCCATTGGGGTCTCCCCGCGCAGGTTCGAATCCTGCCGACTACG;GTAGTCGTGGCCGAGTGGTTAAGGCGATGGACTAGAAATCCATTGGGGTCTCCCCGCGCAGGTTCGAATCCTGCCGACTACG;GTAGTCGTGGCCGAGTGGTTAAGGCGATGGACTAGAAATCCATTGGGGTCTCCCCGCGCAGGTTCGA…	1503.8	321.7	973.8	2349.3	1754.4	1858.8	1981.1	273.2	19.9	130.5	83.9	134.1	849.6	2462.6	1140.4	103.9	29.1	81.2	569.8	215.7	849.445
tRNA-Cys-GCA-10-1;tRNA-Cys-GCA-1-1;tRNA-Cys-GCA-11-1;tRNA-Cys-GCA-12-1;tRNA-Cys-GCA-13-1;tRNA-Cys-GCA-14-1;tRNA-Cys-GCA-15-1;tRNA-Cys-GCA-16-1;tRNA-Cys-GCA-17-1;tRNA-Cys-GCA-18-1;tRNA-Cys-GCA-19-1;tRNA-Cys-GCA-20-1;tRNA-Cys-GCA-2-1;tRNA-Cys-GCA-21-1;tRNA-Cys-GCA-2-2;tRNA-Cys-GCA-22-1;tRNA-Cys-GCA-2-3;tRNA-Cys-GCA-23-1;tRNA-Cys-GCA-2-4;tRNA-Cys-GCA-24-1;tRNA-Cys-GCA-25-1;tRNA-Cys-GCA-3-1;tRNA-Cys-…	7:149074601-149074672:-;7:149007281-149007352:+;7:149112229-149112300:-;7:149344046-149344117:-;7:149052766-149052837:-;17:37017937-37018008:-;7:149281816-149281887:+;7:149243631-149243702:+;7:149388272-149388343:-;7:149072850-149072921:-;7:149310156-149310227:-;7:149295046-149295117:+;4:124430005-124430076:-;7:149361915-149361986:+;17:37023898-37023969:+;7:149253802-149253871:+;17:37309987-37310…	GGGGGTATAGCTCAGGGGTAGAGCATTTGACTGCAGATCAAGAGGTCCCTGGTTCAAATCCAGGTGCCCCCC;GGGGGCATAGCTCAGTGGTAGAGCATTTGACTGCAGATCAAGAGGTCCCTGGTTCAAATCCAGGTGCCCCCT;GGGGGTATAGCTTAGCGGTAGAGCATTTGACTGCAGATCAAGAGGTCCCCGGTTCAAATCCGGGTGCCCCCT;GGGGGTATAGCTTAGGGGTAGAGCATTTGACTGCAGATCAAAAGGTCCCTGGTTCAAATCCAGGTGCCCCTT;GGGGGTATAGCTCAGGGGTAGAGCATTTGACTGCAGATCAAGAGGTCCCCAGTTCAAATCTGGGTGCCCCCT;GGGGGTATAGCTCAGGGGTAGAGCATTTGACTGC…	396.6	28.1	239.6	183.5	609.8	250.8	342.6	6	66.5	494	222.1	774.9	3766.8	857.7	385.9	96	81.8	56.8	243	163.2	813.863
tRNA-Lys-TTT-10-1;tRNA-Lys-TTT-1-1;tRNA-Lys-TTT-11-1;tRNA-Lys-TTT-12-1;tRNA-Lys-TTT-13-1;tRNA-Lys-TTT-14-1;tRNA-Lys-TTT-15-1;tRNA-Lys-TTT-2-1;tRNA-Lys-TTT-3-1;tRNA-Lys-TTT-3-2;tRNA-Lys-TTT-3-3;tRNA-Lys-TTT-3-4;tRNA-Lys-TTT-3-5;tRNA-Lys-TTT-4-1;tRNA-Lys-TTT-5-1;tRNA-Lys-TTT-6-1;tRNA-Lys-TTT-7-1;tRNA-Lys-TTT-8-1;tRNA-Lys-TTT-9-1	19:41748142-41748214:-;16:73512216-73512288:-;12:27843306-27843378:+;19:50037933-50038005:-;6:28660987-28661060:-;14:74055535-74055596:-;2:224186315-224186387:-;11:122430655-122430727:+;1:204475655-204475727:+;1:204476158-204476230:-;6:28918806-28918878:+;11:59327808-59327880:-;17:8022473-8022545:+;6:27559593-27559665:-;11:59323902-59323974:+;6:27302769-27302841:-;6:28715521-28715593:+;1:20544327…	GCCAGGATAGTTCAGGTGGTAGAGCATCAGACTTTTAACCTGAGGGTTCAGGGTTCAAGTCTCTGTTTGGGCG;GCCTGGATAGCTCAGTTGGTAGAGCATCAGACTTTTAATCTGAGGGTCCAGGGTTCAAGTCCCTGTTCAGGCA;ACCCAGATAGCTCAGTCAGTAGAGCATCAGACTTTTAATCTGAGGGTCCAAGGTTCATGTCCCTTTTTGGGTG;ACCTGGGTAGCTTAGTTGGTAGAGCATTGGACTTTTAATTTGAGGGCCCAGGTTTCAAGTCCCTGTTTGGGTG;GCCTGGGTAGCTCAGTCGGTAGAGCTATCAGACTTTTAGCCTGAGGATTCAGGGTTCAATCCCTTGCTGGGGCG;GATAGCTCAGTTGATAGAGCATCAGACT…	1949.5	598.7	858.6	952.6	1807.3	2082.2	2024.3	529.7	258.2	1196.7	839.3	1997.1	1359.4	3528.1	944.3	2524.7	1289.5	710.1	1529.8	502.6	812.137
nmt-tRNA-Gln-TTG-4-1;nmt-tRNA-Gln-TTG-5-1;tRNA-Gln-TTG-1-1;tRNA-Gln-TTG-2-1;tRNA-Gln-TTG-3-1;tRNA-Gln-TTG-3-2;tRNA-Gln-TTG-3-3;tRNA-Gln-TTG-4-1;tRNA-Gln-TTG-6-1	3:106620878-106620949:-;16:3419813-3419884:+;17:47269890-47269961:+;6:28557156-28557227:+;6:26311424-26311495:-;6:26311975-26312046:-;6:27763640-27763711:-;6:145503859-145503930:+;4:40908743-40908815:-	TAGGATGTGGTGTATTAGGTAGCACAGAGAATTTTGGATTCTCAGGGGTAGGTTCGATTCCTATAATTCTAC;TAGGACTTGGTGTAATGGGTAGCACAGAGAATTTTGGATTCTCAGGGGTGGGTTCAATTCCTTTCGTCCTAG;GGTCCCATGGTGTAATGGTTAGCACTCTGGACTTTGAATCCAGCGATCCGAGTTCAAATCTCGGTGGGACCT;GGTCCCATGGTGTAATGGTTAGCACTCTGGACTTTGAATCCAGCAATCCGAGTTCGAATCTCGGTGGGACCT;GGCCCCATGGTGTAATGGTTAGCACTCTGGACTTTGAATCCAGCGATCCGAGTTCAAATCTCGGTGGGACCT;GGCCCCATGGTGTAATGGTTAGCACTCTGGACTT…	364.8	87.8	285.7	353.9	562.2	326.4	312.1	17.8	116.1	821	156.8	294.6	873.3	3675.2	195.7	124	109.9	29.2	602.3	265.8	789.837
tRNA-Arg-TCT-1-1;tRNA-Arg-TCT-2-1;tRNA-Arg-TCT-3-1;tRNA-Arg-TCT-3-2;tRNA-Arg-TCT-4-1;tRNA-Arg-TCT-5-1	1:94313129-94313213:+;17:8024243-8024330:+;9:131102355-131102445:-;11:59318767-59318852:+;1:159111401-159111474:-;6:27529963-27530049:+	GGCTCCGTGGCGCAATGGATAGCGCATTGGACTTCTAGAGGCTGAAGGCATTCAAAGGTTCCGGGTTCGAGTCCCGGCGGAGTCG;GGCTCTGTGGCGCAATGGATAGCGCATTGGACTTCTAGTGACGAATAGAGCAATTCAAAGGTTGTGGGTTCGAATCCCACCAGAGTCG;GGCTCTGTGGCGCAATGGATAGCGCATTGGACTTCTAGCTGAGCCTAGTGTGGTCATTCAAAGGTTGTGGGTTCGAGTCCCACCAGAGTCG;GGCTCTGTGGCGCAATGGATAGCGCATTGGACTTCTAGATAGTTAGAGAAATTCAAAGGTTGTGGGTTCGAGTCCCACCAGAGTCG;GTCTCTGTGGCGCAATGGACGAGCGCGCTGGACTTCTAATCCAGA…	1304.1	593.7	503.5	408	231.1	342.9	92.5	30.7	16	5	115.7	77.4	335.1	561.3	524.4	2975	135.3	140	36	15.5	676.73
tRNA-Ile-AAT-10-1;tRNA-Ile-AAT-1-1;tRNA-Ile-AAT-11-1;tRNA-Ile-AAT-2-1;tRNA-Ile-AAT-3-1;tRNA-Ile-AAT-4-1;tRNA-Ile-AAT-5-1;tRNA-Ile-AAT-5-2;tRNA-Ile-AAT-5-3;tRNA-Ile-AAT-5-4;tRNA-Ile-AAT-5-5;tRNA-Ile-AAT-6-1;tRNA-Ile-AAT-7-1;tRNA-Ile-AAT-7-2;tRNA-Ile-AAT-8-1;tRNA-Ile-AAT-9-1	6:27251864-27251937:+;6:58149254-58149327:+;12:129716198-129716272:+;6:27655967-27656040:+;6:27242990-27243063:-;17:8130309-8130382:-;6:26554350-26554423:+;6:27144994-27145067:-;6:27205350-27205423:-;14:102783429-102783502:+;17:8090911-8090984:+;6:26745255-26745328:-;6:26721221-26721294:-;6:26780832-26780905:+;6:27636362-27636435:+;6:27241739-27241812:+	GGCCGGTTAACTTAATTGGTTAGAGCGTGGTGCTAATAATGTCAAGGTTGCGGGTTGGATCCCCGAACGGGCCA;GGCCGGTTAGCTCAGTTGGTTAGAGCGTGGCGCTAATAACGCCAAGGTCGCGGGTTCGATCCCCGTACGGGCCA;TGGCTGATGAGCTCAGCTGGTGGGAGCATGGTGTTAATGAGGCTGAGGTCGTGGGTTCAATCCCCACCGGGCTAT;GGCCGGTTAGCTCAGTTGGTTAGAGCGTGGTGCTAATAACGCCAAGGTCGCGGGTTCGATCCCCGTACTGGCCA;GGCTGGTTAGCTCAGTTGGTTAGAGCGTGGTGCTAATAACGCCAAGGTCGCGGGTTCGATCCCCGTACTGGCCA;GGCCGGTTAGCTCAGTTGGTTAG…	417	79.6	159	274.6	445.4	307.1	159.7	61.8	30.4	99.5	134	91.1	142.4	3027	259.3	125.8	47.6	42.5	209.7	153.7	649.447
nmt-tRNA-Val-TAC-1-1;tRNA-Val-TAC-1-1;tRNA-Val-TAC-1-2;tRNA-Val-TAC-2-1;tRNA-Val-TAC-3-1;tRNA-Val-TAC-4-1	6:156869046-156869120:-;11:59318102-59318174:-;X:18693029-18693101:-;11:59318460-59318532:-;10:5895674-5895746:-;6:27258405-27258477:+	GTTAAGACGGCAGAGCCCGGCAATTGCGTAAAATTTACAACTTTATGGGCAGAGGTTCAATTCCTCTTCTTAACA;GGTTCCATAGTGTAGTGGTTATCACGTCTGCTTTACACGCAGAAGGTCCTGGGTTCGAGCCCCAGTGGAACCA;GGTTCCATAGTGTAGTGGTTATCACGTCTGCTTTACACGCAGAAGGTCCTGGGTTCGAGCCCCAGTGGAACCA;GGTTCCATAGTGTAGCGGTTATCACGTCTGCTTTACACGCAGAAGGTCCTGGGTTCGAGCCCCAGTGGAACCA;GGTTCCATAGTGTAGTGGTTATCACATCTGCTTTACACGCAGAAGGTCCTGGGTTCAAGCCCCAGTGGAACCA;GTTTCCGTGGTGTAGTGGTTATCACAT…	1854.8	788.3	1203.3	1846.6	790.6	583.6	821.2	41.1	30.4	459	371.5	391	690.2	623	711.4	1686	72	79.1	133.3	25.3	589.047
tRNA-Asp-GTC-1-1;tRNA-Asp-GTC-2-1;tRNA-Asp-GTC-2-10;tRNA-Asp-GTC-2-11;tRNA-Asp-GTC-2-2;tRNA-Asp-GTC-2-3;tRNA-Asp-GTC-2-4;tRNA-Asp-GTC-2-5;tRNA-Asp-GTC-2-6;tRNA-Asp-GTC-2-7;tRNA-Asp-GTC-2-8;tRNA-Asp-GTC-2-9;tRNA-Asp-GTC-3-1;tRNA-Asp-GTC-4-1;tRNA-Asp-GTC-5-1;tRNA-Asp-GTC-6-1	12:98897281-98897352:+;1:161410615-161410686:-;12:125424193-125424264:-;17:8125556-8125627:-;1:161418033-161418104:-;1:161425414-161425485:-;1:161432824-161432895:-;1:161440205-161440276:-;6:27447453-27447524:+;6:27471523-27471594:+;12:96429799-96429870:+;12:125411891-125411962:-;6:27551236-27551307:-;9:77517990-77518061:-;5:141773988-141774059:-;3:184366095-184366165:-	TCCTCGTTAGTATAGTGGTTAGTATCCCCGCCTGTCACGCGGGAGACCGGGGTTCAATTCCCCGACGGGGAG;TCCTCGTTAGTATAGTGGTGAGTATCCCCGCCTGTCACGCGGGAGACCGGGGTTCGATTCCCCGACGGGGAG;TCCTCGTTAGTATAGTGGTGAGTATCCCCGCCTGTCACGCGGGAGACCGGGGTTCGATTCCCCGACGGGGAG;TCCTCGTTAGTATAGTGGTGAGTATCCCCGCCTGTCACGCGGGAGACCGGGGTTCGATTCCCCGACGGGGAG;TCCTCGTTAGTATAGTGGTGAGTATCCCCGCCTGTCACGCGGGAGACCGGGGTTCGATTCCCCGACGGGGAG;TCCTCGTTAGTATAGTGGTGAGTATCCCCGCCTG…	2111	712	1674.9	1158	711	439	636	111	62	641	299	1332.2	432	854	658	218	1399	425	833	518	533.67
tRNA-Gln-CTG-10-1;tRNA-Gln-CTG-1-1;tRNA-Gln-CTG-11-1;tRNA-Gln-CTG-1-2;tRNA-Gln-CTG-12-1;tRNA-Gln-CTG-1-3;tRNA-Gln-CTG-1-4;tRNA-Gln-CTG-1-5;tRNA-Gln-CTG-2-1;tRNA-Gln-CTG-3-1;tRNA-Gln-CTG-3-2;tRNA-Gln-CTG-4-1;tRNA-Gln-CTG-4-2;tRNA-Gln-CTG-5-1;tRNA-Gln-CTG-6-1;tRNA-Gln-CTG-7-1;tRNA-Gln-CTG-8-1;tRNA-Gln-CTG-8-2;tRNA-Gln-CTG-9-1	1:146476760-146476831:-;6:18836402-18836473:+;1:149079364-149079435:+;6:27487308-27487379:+;12:74851182-74851254:+;6:28909378-28909449:-;15:66161400-66161471:-;17:8023070-8023141:+;6:27515531-27515602:-;1:145963304-145963375:+;1:147505038-147505109:+;1:147737382-147737453:-;1:149186125-149186196:+;6:27263212-27263283:+;6:27759135-27759206:-;1:147800937-147801008:+;1:144839436-144839507:-;1:145379…	GGTTCCATGGTGTAATGGTGACCACTTTGGACTCTGAATACAGTGATCAGAGTTCAAGTCTCACTGGAACCT;GGTTCCATGGTGTAATGGTTAGCACTCTGGACTCTGAATCCAGCGATCCGAGTTCAAATCTCGGTGGAACCT;GGTTCCATGGTGTAATGGTGAGGGCTTTGGACTCTGACTACAGTGATCAGAGTTCAAGTCTCAGTGGGACCT;GGTTCCATGGTGTAATGGTTAGCACTCTGGACTCTGAATCCAGCGATCCGAGTTCAAATCTCGGTGGAACCT;GGTTCCATGGTGTAATGGTAAGCACCCTGGACTCTGAATCCAGCAACCAGAGTTCCAGTCTCAGCGTGGACCT;GGTTCCATGGTGTAATGGTTAGCACTCTGGACT…	1288.7	731.1	1717	1233.4	745.9	395	340.7	30.2	129.4	322.6	299	286.9	653.3	1080	528.3	632.9	186.6	156.1	1525.6	565.3	487.315
tRNA-Tyr-GTA-10-1;tRNA-Tyr-GTA-1-1;tRNA-Tyr-GTA-11-1;tRNA-Tyr-GTA-2-1;tRNA-Tyr-GTA-3-1;tRNA-Tyr-GTA-4-1;tRNA-Tyr-GTA-5-1;tRNA-Tyr-GTA-5-2;tRNA-Tyr-GTA-5-3;tRNA-Tyr-GTA-5-4;tRNA-Tyr-GTA-5-5;tRNA-Tyr-GTA-6-1;tRNA-Tyr-GTA-7-1;tRNA-Tyr-GTA-8-1;tRNA-Tyr-GTA-9-1	7:149255133-149255205:+;6:26569086-26569176:+;7:149053755-149053815:-;2:27273650-27273738:+;6:26577332-26577420:+;14:21125623-21125716:-;8:67025602-67025694:+;8:67026223-67026311:+;14:21121258-21121351:-;14:21131351-21131444:-;14:21151432-21151520:+;6:26595102-26595190:+;14:21128117-21128210:-;6:26575798-26575887:+;8:66609532-66609619:-	GGGGGTATAGCTCAGGGCTAGAGCTTTTTGACTGTAGAGCAAGAGGTCCCTGGTTCAAATCCAGGTTCTCCCT;CCTTCGATAGCTCAGTTGGTAGAGCGGAGGACTGTAGTTGGCTGTGTCCTTAGACATCCTTAGGTCGCTGGTTCGAATCCGGCTCGAAGGA;TATAGCTCAGTGGTAGAGCATTTAACTGTAGATCAAGAGGTCCCTGGATCAACTCTGGGTG;CCTTCGATAGCTCAGTTGGTAGAGCGGAGGACTGTAGTGGATAGGGCGTGGCAATCCTTAGGTCGCTGGTTCGATTCCGGCTCGAAGGA;CCTTCGATAGCTCAGTTGGTAGAGCGGAGGACTGTAGGCTCATTAAGCAAGGTATCCTTAGGTCGCTGGTTCGAATCCGGC…	116.2	34.8	95.7	203.9	264.3	195.7	293.7	19.5	62.9	534.6	279.9	254.6	172.2	2175.2	91.3	36.3	27.9	47.9	550.7	154.7	471.253
tRNA-Pro-CGG-1-1;tRNA-Pro-CGG-1-2;tRNA-Pro-CGG-1-3;tRNA-Pro-CGG-2-1	1:167683962-167684033:+;16:3222049-3222120:+;17:8126151-8126222:-;6:27059521-27059592:+	GGCTCGTTGGTCTAGGGGTATGATTCTCGCTTCGGGTGCGAGAGGTCCCGGGTTCAAATCCCGGACGAGCCC;GGCTCGTTGGTCTAGGGGTATGATTCTCGCTTCGGGTGCGAGAGGTCCCGGGTTCAAATCCCGGACGAGCCC;GGCTCGTTGGTCTAGGGGTATGATTCTCGCTTCGGGTGCGAGAGGTCCCGGGTTCAAATCCCGGACGAGCCC;GGCTCGTTGGTCTAGGGGTATGATTCTCGCTTCGGGTGTGAGAGGTCCCGGGTTCAAATCCCGGACGAGCCC	1949.1	832.2	1054.7	1198.4	314.5	275.3	362.3	26.9	40.1	225.8	368.1	581.2	311.1	430	303	610.2	823.9	494.4	636	117.6	456.514
tRNA-Trp-CCA-1-1;tRNA-Trp-CCA-2-1;tRNA-Trp-CCA-3-1;tRNA-Trp-CCA-3-2;tRNA-Trp-CCA-3-3;tRNA-Trp-CCA-4-1;tRNA-Trp-CCA-5-1	17:8124187-8124258:-;17:19411494-19411565:+;6:26319330-26319401:-;6:26331672-26331743:-;17:8089676-8089747:+;12:98898030-98898101:+;7:99067307-99067378:+	GGCCTCGTGGCGCAACGGTAGCGCGTCTGACTCCAGATCAGAAGGTTGCGTGTTCAAATCACGTCGGGGTCA;GACCTCGTGGCGCAATGGTAGCGCGTCTGACTCCAGATCAGAAGGTTGCGTGTTCAAGTCACGTCGGGGTCA;GACCTCGTGGCGCAACGGTAGCGCGTCTGACTCCAGATCAGAAGGTTGCGTGTTCAAATCACGTCGGGGTCA;GACCTCGTGGCGCAACGGTAGCGCGTCTGACTCCAGATCAGAAGGTTGCGTGTTCAAATCACGTCGGGGTCA;GACCTCGTGGCGCAACGGTAGCGCGTCTGACTCCAGATCAGAAGGTTGCGTGTTCAAATCACGTCGGGGTCA;GACCTCGTGGCGCAACGGTAGCGCGTCTGACTCC…	1591	624	1126	874	183	84	184	6	21	64	60	38	434	229	274	618	197	132	108	162	421.28
nmt-tRNA-Ser-TGA-1-1;nmt-tRNA-Ser-TGA-2-1;tRNA-Ser-TGA-1-1;tRNA-Ser-TGA-2-1;tRNA-Ser-TGA-3-1;tRNA-Ser-TGA-4-1	2:131033024-131033093:-;2:132140142-132140211:+;10:69524261-69524342:+;6:27513468-27513549:+;6:26312824-26312905:-;6:27473607-27473688:-	GAGAAGGTCACAGAGGTTATGGGATTGGCTTGAAACCAGTCTGTGGGGGGTTCGATTCCCTCCTTTTTCA;GAGAAGGTCATAGAGGTTATGGGATTGGCTTGAAACCAGTCTCTGGGGGGTTCGATTCCCTCCTTTTTCA;GCAGCGATGGCCGAGTGGTTAAGGCGTTGGACTTGAAATCCAATGGGGTCTCCCCGCGCAGGTTCGAACCCTGCTCGCTGCG;GTAGTCGTGGCCGAGTGGTTAAGGCGATGGACTTGAAATCCATTGGGGTTTCCCCGCGCAGGTTCGAATCCTGCCGACTACG;GTAGTCGTGGCCGAGTGGTTAAGGCGATGGACTTGAAATCCATTGGGGTCTCCCCGCGCAGGTTCGAATCCTGCCGACTACG;GTAGTCGT…	552.9	105.6	404.4	831	696.4	697.2	682.3	89.5	22.7	152.7	113.8	141.3	325.5	956.4	414.2	36.8	19.4	53.1	243.9	149.1	300.367
tRNA-Ala-TGC-1-1;tRNA-Ala-TGC-2-1;tRNA-Ala-TGC-3-1;tRNA-Ala-TGC-3-2;tRNA-Ala-TGC-4-1;tRNA-Ala-TGC-5-1;tRNA-Ala-TGC-6-1;tRNA-Ala-TGC-7-1;tRNA-Ala-TGC-8-1;tRNA-Ala-TGC-9-1	6:28757547-28757618:-;6:28611222-28611293:+;5:180633868-180633939:+;12:125406301-125406372:-;12:125424512-125424583:+;6:28785012-28785083:-;6:28726141-28726212:-;6:28770577-28770647:-;11:50233879-50233950:-;6:28601859-28601930:-	GGGGGTGTAGCTCAGTGGTAGAGCGCATGCTTTGCATGTATGAGGTCCCGGGTTCGATCCCCGGCACCTCCA;GGGGATGTAGCTCAGTGGTAGAGCGCATGCTTTGCATGTATGAGGTCCCGGGTTCGATCCCCGGCATCTCCA;GGGGATGTAGCTCAGTGGTAGAGCGCATGCTTTGCATGTATGAGGCCCCGGGTTCGATCCCCGGCATCTCCA;GGGGATGTAGCTCAGTGGTAGAGCGCATGCTTTGCATGTATGAGGCCCCGGGTTCGATCCCCGGCATCTCCA;GGGGATGTAGCTCAGTGGTAGAGCGCATGCTTTGCACGTATGAGGCCCCGGGTTCAATCCCCGGCATCTCCA;GGGGGTGTAGCTCAGTGGTAGAGCGCATGCTTTG…	775.3	141.7	373	691.9	700.3	464.3	357	134.8	93.3	467.4	359.9	907.3	790.6	994.9	350.9	131.3	98.8	86.6	512.5	461.7	286.92
tRNA-Lys-CTT-chr15-5;tRNA-Lys-CTT-chr16-1;tRNA-Lys-CTT-chr7-30	15:96327879-96327938:+;16:2977662-2977734:+;7:96770888-96770952:-	GCACAGTCAGTCAGTAGAGCATGGGACTCTTAATCCCAGGGTCGTGGGTTCAAGCCCCAC;CCCCGGCTGGCTCAGTCAGTAGATCATGAGACTCTTAATCTCAGGGTCGTGGGTTCACGCCCCACACTGGGCG;GCGCTAGTCAGTAGAGCATGAGACTCTTAATCTCAGGGTCGTGGGTTCGAGCCCCACATCGGGCG	188.8	85.1	209.2	78.3	341.6	67.8	458.7	175.2	30.8	1087.8	297.1	541	130.9	176.1	169.3	204.9	15.5	80.9	11.6	109.8	247.449
tRNA-Ala-AGC-10-1;tRNA-Ala-AGC-1-1;tRNA-Ala-AGC-11-1;tRNA-Ala-AGC-12-1;tRNA-Ala-AGC-12-2;tRNA-Ala-AGC-12-3;tRNA-Ala-AGC-13-1;tRNA-Ala-AGC-13-2;tRNA-Ala-AGC-14-1;tRNA-Ala-AGC-15-1;tRNA-Ala-AGC-16-1;tRNA-Ala-AGC-18-1;tRNA-Ala-AGC-18-2;tRNA-Ala-AGC-19-1;tRNA-Ala-AGC-20-1;tRNA-Ala-AGC-2-1;tRNA-Ala-AGC-21-1;tRNA-Ala-AGC-2-2;tRNA-Ala-AGC-22-1;tRNA-Ala-AGC-3-1;tRNA-Ala-AGC-4-1;tRNA-Ala-AGC-5-1;tRNA-Ala-…	6:26687485-26687557:+;6:28763741-28763812:-;6:26572092-26572164:-;6:26682715-26682787:+;6:26796006-26796078:-;6:58182679-58182751:-;6:26705606-26705678:+;6:58164628-58164700:-;6:26673590-26673662:+;14:89445442-89445514:+;6:58196623-58196695:-;6:26728256-26728328:+;6:26773771-26773843:-;6:58142589-58142661:-;1:150017382-150017452:-;6:28806221-28806292:-;6:26751918-26751990:+;6:28831462-28831533:-;…	GGGGAATTAGCTCAAGTGGTAGAGCGCTTGCTTAGCACGCAAGAGGTAGTGGGATCGATGCCCACATTCTCCA;GGGGGTATAGCTCAGTGGTAGAGCGCGTGCTTAGCATGCACGAGGTCCTGGGTTCGATCCCCAGTACCTCCA;GGGGAATTAGCTCAAATGGTAGAGCGCTCGCTTAGCATGCGAGAGGTAGCGGGATCGATGCCCGCATTCTCCA;GGGGAATTAGCTCAAGTGGTAGAGCGCTTGCTTAGCATGCAAGAGGTAGTGGGATCGATGCCCACATTCTCCA;GGGGAATTAGCTCAAGTGGTAGAGCGCTTGCTTAGCATGCAAGAGGTAGTGGGATCGATGCCCACATTCTCCA;GGGGAATTAGCTCAAGTGGTAGAGCGCTTG…	729.6	123.6	211.6	364.4	378.2	206.9	221.7	34.2	49.4	193.7	274.8	681.2	344.4	713	126.9	77.1	83.2	38.5	396.5	330.4	218.633
tRNA-Leu-AAG-1-1;tRNA-Leu-AAG-1-2;tRNA-Leu-AAG-1-3;tRNA-Leu-AAG-2-1;tRNA-Leu-AAG-2-2;tRNA-Leu-AAG-2-3;tRNA-Leu-AAG-2-4;tRNA-Leu-AAG-3-1;tRNA-Leu-AAG-4-1;tRNA-Leu-AAG-5-1;tRNA-Leu-AAG-6-1;tRNA-Leu-AAG-7-1	5:180524474-180524555:-;5:180528840-180528921:+;5:180601044-180601125:-;5:180614701-180614782:+;6:28911399-28911480:-;14:21078291-21078372:+;16:22308461-22308542:+;6:28956779-28956860:+;6:28446400-28446481:-;2:30277568-30277640:+;20:48952342-48952423:-;5:180591572-180591636:-	GGTAGCGTGGCCGAGCGGTCTAAGGCGCTGGATTAAGGCTCCAGTCTCTTCGGAGGCGTGGGTTCGAATCCCACCGCTGCCA;GGTAGCGTGGCCGAGCGGTCTAAGGCGCTGGATTAAGGCTCCAGTCTCTTCGGAGGCGTGGGTTCGAATCCCACCGCTGCCA;GGTAGCGTGGCCGAGCGGTCTAAGGCGCTGGATTAAGGCTCCAGTCTCTTCGGAGGCGTGGGTTCGAATCCCACCGCTGCCA;GGTAGCGTGGCCGAGCGGTCTAAGGCGCTGGATTAAGGCTCCAGTCTCTTCGGGGGCGTGGGTTCGAATCCCACCGCTGCCA;GGTAGCGTGGCCGAGCGGTCTAAGGCGCTGGATTAAGGCTCCAGTCTCTTCGGGGGCGTGGGTTCGA…	738.6	97.7	570.4	394	191.9	91.4	6.3	0	40.8	163.2	39.2	161	254.1	377.4	63.8	7.4	42.7	83.9	227	195.5	197.969
tRNA-Leu-CAA-1-1;tRNA-Leu-CAA-1-2;tRNA-Leu-CAA-2-1;tRNA-Leu-CAA-3-1;tRNA-Leu-CAA-4-1;tRNA-Leu-CAA-5-1;tRNA-Leu-CAA-6-1	6:28864000-28864105:-;6:28908830-28908934:+;6:27573417-27573524:-;6:27570348-27570454:-;1:249168054-249168159:+;11:9296790-9296863:+;1:161581736-161581819:-	GTCAGGATGGCCGAGTGGTCTAAGGCGCCAGACTCAAGCTAAGCTTCCTCCGCGGTGGGGATTCTGGTCTCCAATGGAGGCGTGGGTTCGAATCCCACTTCTGACA;GTCAGGATGGCCGAGTGGTCTAAGGCGCCAGACTCAAGCTTGGCTTCCTCGTGTTGAGGATTCTGGTCTCCAATGGAGGCGTGGGTTCGAATCCCACTTCTGACA;GTCAGGATGGCCGAGTGGTCTAAGGCGCCAGACTCAAGCTTACTGCTTCCTGTGTTCGGGTCTTCTGGTCTCCGTATGGAGGCGTGGGTTCGAATCCCACTTCTGACA;GTCAGGATGGCCGAGTGGTCTAAGGCGCCAGACTCAAGTTGCTACTTCCCAGGTTTGGGGCTTCTGGTCTCCGCATG…	701.7	191.8	504.9	428.4	283.4	369.9	178.2	28.7	50.1	207	37.1	48.7	479.3	341.3	236.9	39.1	48.4	120.2	358.4	406.3	192.019
tRNA-SeC-TCA-1-1;tRNA-SeC-TCA-2-1;tRNA-SeC-TCA-3-1	19:45981860-45981945:-;22:44546537-44546622:+;17:38273553-38273626:-	GCCCGGATGATCCTCAGTGGTCTGGGGTGCAGGCTTCAAACCTGTAGCTGTCTAGCGACAGAGTGGTTCAATTCCACCTTTCGGGC;GCTCGGATGATCCTCAGTGGTCTGGGGTGCAGGCTTCAAACCTGTAGCTGTCTAGTGACAGAGTGGTTCAATTCCACCTTTGTAGG;GACCGTGTGGCCTTAATGGATAAGGTGTCTGACTTCAGATCAGAAGATTGAGGGTTTGAGTCCCTTTGTGGTCA	606	141	642	250	121	22	120.3	66	10	54	154	67	229	321	122	145	16	63	179	258	174.431
tRNA-Ala-CGC-1-1;tRNA-Ala-CGC-2-1;tRNA-Ala-CGC-3-1;tRNA-Ala-CGC-4-1;tRNA-Ala-CGC-5-1	6:26553731-26553802:+;6:28641613-28641684:-;2:157257281-157257352:+;6:28697092-28697163:+;6:28663709-28663780:-	GGGGATGTAGCTCAGTGGTAGAGCGCATGCTTCGCATGTATGAGGTCCCGGGTTCGATCCCCGGCATCTCCA;GGGGATGTAGCTCAGTGGTAGAGCGCATGCTTCGCATGTATGAGGCCCCGGGTTCGATCCCCGGCATCTCCA;GGGGATGTAGCTCAGTGGTAGAGCGCGCGCTTCGCATGTGTGAGGTCCCGGGTTCAATCCCCGGCATCTCCA;GGGGGTGTAGCTCAGTGGTAGAGCGCGTGCTTCGCATGTACGAGGCCCCGGGTTCGACCCCCGGCTCCTCCA;GGGGGTGTAGATCAGTGGTAGAGCGCATGCTTCGCATGTACGAGGTCCCTGGTTCAATCCCTGGTACCTCCA	313.5	94.9	263.2	485.5	343.3	202.6	126.5	47.8	20.7	190.4	142.2	320.7	455.7	481.4	195.5	34.5	41.2	28.2	220.5	170.8	151.323
tRNA-Cys-GCA-chr11-21;tRNA-Cys-GCA-chr12-14;tRNA-Cys-GCA-chr5-2	11:20221796-20221851:-;12:70220758-70220827:-;5:131516472-131516531:+	GAAGGTATAGCTCAGGGGTAGAGCATTTGACTGCAGATCAAGAAAATACTCCTTTG;GAGGGTATAGCTCAGAGGTAGAGCACTGGACTGCAGATCAAGAATATCAGCTTCAGTTCAGCTGCCTTCA;AGGGGTATAGCTCAGTGGTAGAGCATTTGACTGCAGATCAAAAAAAAAAAGTTTCCCCCG	30.2	9.5	18.6	24.9	91	53.5	33.6	4	6.4	55.6	19.3	90	588.3	259.2	29.7	3.7	3.2	11.5	43.5	20.6	134.754
tRNA-Asn-GTT-10-1;tRNA-Asn-GTT-1-1;tRNA-Asn-GTT-11-1;tRNA-Asn-GTT-11-2;tRNA-Asn-GTT-12-1;tRNA-Asn-GTT-13-1;tRNA-Asn-GTT-15-1;tRNA-Asn-GTT-16-1;tRNA-Asn-GTT-16-2;tRNA-Asn-GTT-16-3;tRNA-Asn-GTT-16-4;tRNA-Asn-GTT-16-5;tRNA-Asn-GTT-17-1;tRNA-Asn-GTT-18-1;tRNA-Asn-GTT-19-1;tRNA-Asn-GTT-2-1;tRNA-Asn-GTT-21-1;tRNA-Asn-GTT-2-2;tRNA-Asn-GTT-22-1;tRNA-Asn-GTT-2-3;tRNA-Asn-GTT-2-4;tRNA-Asn-GTT-2-5;tRNA-Asn-…	1:143879832-143879905:-;1:161510031-161510104:+;1:144301611-144301684:+;1:149615617-149615690:-;1:149326272-149326345:-;1:17201958-17202031:+;1:149284503-149284576:-;1:143690028-143690101:+;1:144308614-144308687:-;1:144488843-144488916:-;1:147877537-147877610:+;1:149608609-149608682:+;1:161591465-161591538:+;1:16858893-16858966:-;1:149670057-149670130:-;1:148248115-148248188:+;1:143663558-1436636…	GTCTCTGTGGCGCAATCGGCTAGCGCGTTTGGCTGTTAACTAAAAGGTTGGCGGTTCGAACCCACCCAGAGGCG;GTCTCTGTGGCGCAATCGGTTAGCGCGTTCGGCTGTTAACCGAAAGGTTGGTGGTTCGATCCCACCCAGGGACG;GTCTCTGTGGTGCAATCGGTTAGCGCGTTCCGCTGTTAACCGAAAGCTTGGTGGTTCGAGCCCACCCAGGGATG;GTCTCTGTGGTGCAATCGGTTAGCGCGTTCCGCTGTTAACCGAAAGCTTGGTGGTTCGAGCCCACCCAGGGATG;GTCTCTGTGGCGCAATCGGCTAGCGCGTTTGGCTGTTAACTAAAAAGTTGGTGGTTCGAACACACCCAGAGGCG;GTCTCTGTGGTGCAATCGGTTAGC…	300	61	353	18	116	37	81	12	47	393	172	376	91.5	91	65	100	43	15	81	12	126.444
tRNA-Ser-GCT-1-1;tRNA-Ser-GCT-2-1;tRNA-Ser-GCT-3-1;tRNA-Ser-GCT-4-1;tRNA-Ser-GCT-4-2;tRNA-Ser-GCT-4-3;tRNA-Ser-GCT-5-1;tRNA-Ser-GCT-6-1	6:27065085-27065166:+;6:27265775-27265856:+;11:66115591-66115672:+;6:28565117-28565198:-;15:40886023-40886104:-;17:8090184-8090265:+;6:28180815-28180896:+;6:26305721-26305798:-	GACGAGGTGGCCGAGTGGTTAAGGCGATGGACTGCTAATCCATTGTGCTCTGCACGCGTGGGTTCGAATCCCACCCTCGTCG;GACGAGGTGGCCGAGTGGTTAAGGCGATGGACTGCTAATCCATTGTGCTCTGCACGCGTGGGTTCGAATCCCACCTTCGTCG;GACGAGGTGGCCGAGTGGTTAAGGCGATGGACTGCTAATCCATTGTGCTTTGCACGCGTGGGTTCGAATCCCATCCTCGTCG;GACGAGGTGGCCGAGTGGTTAAGGCGATGGACTGCTAATCCATTGTGCTCTGCACGCGTGGGTTCGAATCCCATCCTCGTCG;GACGAGGTGGCCGAGTGGTTAAGGCGATGGACTGCTAATCCATTGTGCTCTGCACGCGTGGGTTCGA…	290.1	90	238	326	292	43.5	26.3	9	28	35.6	72.8	169.2	212.8	256.6	79.3	29.3	20	64	91.1	164	106.396
tRNA-Phe-GAA-10-1;tRNA-Phe-GAA-1-1;tRNA-Phe-GAA-1-2;tRNA-Phe-GAA-1-3;tRNA-Phe-GAA-1-4;tRNA-Phe-GAA-1-5;tRNA-Phe-GAA-1-6;tRNA-Phe-GAA-2-1;tRNA-Phe-GAA-3-1;tRNA-Phe-GAA-4-1;tRNA-Phe-GAA-5-1;tRNA-Phe-GAA-6-1;tRNA-Phe-GAA-7-1;tRNA-Phe-GAA-8-1	1:149672910-149672971:-;6:28758499-28758571:-;6:28949449-28949521:-;11:59324970-59325042:-;12:125412389-125412461:-;13:95201904-95201976:-;19:1383361-1383433:-;11:59333853-59333925:-;6:28775610-28775682:-;6:28791093-28791166:-;6:28732164-28732233:+;6:28731374-28731447:-;6:27632545-27632620:+;6:79668013-79668082:-	GGTTGTCTAGTGGCTAGGATTCGGTGCTGAAAGCGTCACGGCCCGGGTTCGATTCCCGGTCA;GCCGAAATAGCTCAGTTGGGAGAGCGTTAGACTGAAGATCTAAAGGTCCCTGGTTCGATCCCGGGTTTCGGCA;GCCGAAATAGCTCAGTTGGGAGAGCGTTAGACTGAAGATCTAAAGGTCCCTGGTTCGATCCCGGGTTTCGGCA;GCCGAAATAGCTCAGTTGGGAGAGCGTTAGACTGAAGATCTAAAGGTCCCTGGTTCGATCCCGGGTTTCGGCA;GCCGAAATAGCTCAGTTGGGAGAGCGTTAGACTGAAGATCTAAAGGTCCCTGGTTCGATCCCGGGTTTCGGCA;GCCGAAATAGCTCAGTTGGGAGAGCGTTAGACTGAAGATC…	126.6	79.8	22.3	151.6	148.5	137	73.8	34	49	209.5	308.6	375.5	83.3	234.7	211	10	8.8	51.1	114.7	68.5	100.245
tRNA-Gly-TCC-1-1;tRNA-Gly-TCC-2-1;tRNA-Gly-TCC-2-2;tRNA-Gly-TCC-2-3;tRNA-Gly-TCC-2-4;tRNA-Gly-TCC-2-5;tRNA-Gly-TCC-2-6;tRNA-Gly-TCC-3-1;tRNA-Gly-TCC-4-1	19:4724082-4724153:+;1:145397864-145397935:-;1:161417375-161417446:-;1:161424756-161424827:-;1:161432166-161432237:-;1:161439547-161439618:-;1:161500903-161500974:+;17:8124866-8124937:+;1:161409961-161410032:-	GCGTTGGTGGTATAGTGGTTAGCATAGCTGCCTTCCAAGCAGTTGACCCGGGTTCGATTCCCGGCCAACGCA;GCGTTGGTGGTATAGTGGTGAGCATAGCTGCCTTCCAAGCAGTTGACCCGGGTTCGATTCCCGGCCAACGCA;GCGTTGGTGGTATAGTGGTGAGCATAGCTGCCTTCCAAGCAGTTGACCCGGGTTCGATTCCCGGCCAACGCA;GCGTTGGTGGTATAGTGGTGAGCATAGCTGCCTTCCAAGCAGTTGACCCGGGTTCGATTCCCGGCCAACGCA;GCGTTGGTGGTATAGTGGTGAGCATAGCTGCCTTCCAAGCAGTTGACCCGGGTTCGATTCCCGGCCAACGCA;GCGTTGGTGGTATAGTGGTGAGCATAGCTGCCTT…	129.3	106.6	126.8	19.1	310.9	72.8	39.4	19.4	11.3	29.8	29.2	26	28.4	163.2	31.6	25.2	82.8	9.1	262.5	82.9	83.898
tRNA-Arg-CCG-1-1;tRNA-Arg-CCG-1-2;tRNA-Arg-CCG-1-3;tRNA-Arg-CCG-2-1	6:28710729-28710801:-;6:28849165-28849237:+;16:3200675-3200747:+;17:66016013-66016085:-	GGCCGCGTGGCCTAATGGATAAGGCGTCTGATTCCGGATCAGAAGATTGAGGGTTCGAGTCCCTTCGTGGTCG;GGCCGCGTGGCCTAATGGATAAGGCGTCTGATTCCGGATCAGAAGATTGAGGGTTCGAGTCCCTTCGTGGTCG;GGCCGCGTGGCCTAATGGATAAGGCGTCTGATTCCGGATCAGAAGATTGAGGGTTCGAGTCCCTTCGTGGTCG;GACCCAGTGGCCTAATGGATAAGGCATCAGCCTCCGGAGCTGGGGATTGTGGGTTCGAGTCCCATCTGGGTCG	328	7.4	133.6	101.4	186.5	50.1	27.1	2.9	3.5	29.7	62.4	88.8	154.6	113.5	45.4	16.5	35	54.5	92.5	70	77.6978
tRNA-Arg-ACG-1-1;tRNA-Arg-ACG-1-2;tRNA-Arg-ACG-1-3;tRNA-Arg-ACG-2-1;tRNA-Arg-ACG-2-2;tRNA-Arg-ACG-2-3;tRNA-Arg-ACG-2-4	6:26328368-26328440:+;6:26537726-26537798:+;14:23398910-23398982:+;3:45730491-45730563:-;6:27181623-27181695:-;6:27182952-27183024:+;6:27638344-27638416:-	GGGCCAGTGGCGCAATGGATAACGCGTCTGACTACGGATCAGAAGATTCCAGGTTCGACTCCTGGCTGGCTCG;GGGCCAGTGGCGCAATGGATAACGCGTCTGACTACGGATCAGAAGATTCCAGGTTCGACTCCTGGCTGGCTCG;GGGCCAGTGGCGCAATGGATAACGCGTCTGACTACGGATCAGAAGATTCCAGGTTCGACTCCTGGCTGGCTCG;GGGCCAGTGGCGCAATGGATAACGCGTCTGACTACGGATCAGAAGATTCTAGGTTCGACTCCTGGCTGGCTCG;GGGCCAGTGGCGCAATGGATAACGCGTCTGACTACGGATCAGAAGATTCTAGGTTCGACTCCTGGCTGGCTCG;GGGCCAGTGGCGCAATGGATAACGCGTCT…	192.5	32	73	153	295	59	153.8	8	12	112.1	151.8	164	124	65	92	228.8	54	87	104.6	56.5	73.5301
tRNA-Cys-ACA-1-1	5:151988596-151988771:+	GGCTGTATAGCTCAGTGGTAGAGCATTTGACTACAGAATCCTATACTCAGGGGAAGGAGAACTGGGGGTTTCTCAGTGGGTCAAAGGACTTGTAGTGGTAAATCAAAAGCAACTCTATAAGCTATGTAACAAACTTTAAAGTCATATGTAGCTGGGTTCAAATCCTGTTTCTGCCA	9.8	0.8	72.8	8.5	42.3	7.6	12.7	0	2.3	16	2.2	26.5	306.1	10.8	5.1	0.4	1	1.5	12	12.6	67.8278
tRNA-Arg-TCG-1-1;tRNA-Arg-TCG-2-1;tRNA-Arg-TCG-3-1;tRNA-Arg-TCG-4-1;tRNA-Arg-TCG-5-1;tRNA-Arg-TCG-6-1	15:89878304-89878376:+;6:26323046-26323118:+;17:73031208-73031280:+;6:26299905-26299977:+;6:28510891-28510963:-;9:112960803-112960875:+	GGCCGCGTGGCCTAATGGATAAGGCGTCTGACTTCGGATCAGAAGATTGCAGGTTCGAGTCCTGCCGCGGTCG;GACCACGTGGCCTAATGGATAAGGCGTCTGACTTCGGATCAGAAGATTGAGGGTTCGAATCCCTCCGTGGTTA;GACCGCGTGGCCTAATGGATAAGGCGTCTGACTTCGGATCAGAAGATTGAGGGTTCGAGTCCCTTCGTGGTCG;GACCACGTGGCCTAATGGATAAGGCGTCTGACTTCGGATCAGAAGATTGAGGGTTCGAATCCCTTCGTGGTTA;GACCACGTGGCCTAATGGATAAGGCGTCTGACTTCGGATCAGAAGATTGAGGGTTCGAATCCCTTCGTGGTTG;GGCCGTGTGGCCTAATGGATAAGGCGTCT…	135	5.6	65.5	93.7	153.1	56	35.6	3.6	10.1	81.4	14.9	196.2	30.9	125.3	17.5	54.6	101.1	6	38	123	56.5058
tRNA-Met-CAT-1-1;tRNA-Met-CAT-2-1;tRNA-Met-CAT-3-1;tRNA-Met-CAT-3-2;tRNA-Met-CAT-4-1;tRNA-Met-CAT-4-2;tRNA-Met-CAT-4-3;tRNA-Met-CAT-5-1;tRNA-Met-CAT-6-1;tRNA-Met-CAT-7-1	8:124169470-124169542:-;16:71460396-71460468:+;6:28912352-28912424:+;6:28921042-28921114:-;6:26735574-26735646:-;6:26758550-26758622:-;6:26766444-26766516:+;6:26701712-26701784:+;16:87417628-87417700:-;6:58168492-58168564:-	GCCTCGTTAGCGCAGTAGGTAGCGCGTCAGTCTCATAATCTGAAGGTCGTGAGTTCGATCCTCACACGGGGCA;GCCCTCTTAGCGCAGTGGGCAGCGCGTCAGTCTCATAATCTGAAGGTCCTGAGTTCGAGCCTCAGAGAGGGCA;GCCTCCTTAGCGCAGTAGGCAGCGCGTCAGTCTCATAATCTGAAGGTCCTGAGTTCGAACCTCAGAGGGGGCA;GCCTCCTTAGCGCAGTAGGCAGCGCGTCAGTCTCATAATCTGAAGGTCCTGAGTTCGAACCTCAGAGGGGGCA;GCCCTCTTAGCGCAGCGGGCAGCGCGTCAGTCTCATAATCTGAAGGTCCTGAGTTCGAGCCTCAGAGAGGGCA;GCCCTCTTAGCGCAGCGGGCAGCGCGTCA…	141	59	101.5	147	50	114.5	65.5	1.5	3	125	56	101.2	18	167	37.5	37.7	24.5	5	32.5	10	52.7393
tRNA-Leu-TAG-1-1;tRNA-Leu-TAG-2-1;tRNA-Leu-TAG-3-1;tRNA-Leu-TAG-4-1	17:8023632-8023713:-;14:21093529-21093610:+;16:22207032-22207113:-;14:21145178-21145259:-	GGTAGCGTGGCCGAGCGGTCTAAGGCGCTGGATTTAGGCTCCAGTCTCTTCGGAGGCGTGGGTTCGAATCCCACCGCTGCCA;GGTAGTGTGGCCGAGCGGTCTAAGGCGCTGGATTTAGGCTCCAGTCTCTTCGGGGGCGTGGGTTCGAATCCCACCACTGCCA;GGTAGCGTGGCCGAGTGGTCTAAGGCGCTGGATTTAGGCTCCAGTCATTTCGATGGCGTGGGTTCGAATCCCACCGCTGCCA;GGTAGTGTGGTTGAATGGTCTAAGGCACTGAATTTAGGCTCCAGTCTCTTTGGGGACGTGGGTTTAAATCCCACTGCTGCAA	106.8	15.3	162.8	83.1	63.9	29.4	34.2	8.2	6.7	70.7	7.5	19.7	83.4	120.9	11.4	3.4	29.3	14.4	143.4	33.1	49.3578
tRNA-Thr-TGT-1-1;tRNA-Thr-TGT-2-1;tRNA-Thr-TGT-3-1;tRNA-Thr-TGT-4-1;tRNA-Thr-TGT-5-1;tRNA-Thr-TGT-6-1	6:28442329-28442402:-;1:222638347-222638419:+;14:21081949-21082021:-;14:21099319-21099391:-;14:21149849-21149921:+;5:180618687-180618758:-	GGCTCTATGGCTTAGTTGGTTAAAGCGCCTGTCTTGTAAACAGGAGATCCTGGGTTCGAATCCCAGTAGAGCCT;GGCTCCATAGCTCAGTGGTTAGAGCACTGGTCTTGTAAACCAGGGGTCGCGAGTTCGATCCTCGCTGGGGCCT;GGCTCCATAGCTCAGGGGTTAGAGCGCTGGTCTTGTAAACCAGGGGTCGCGAGTTCAATTCTCGCTGGGGCCT;GGCTCCATAGCTCAGGGGTTAGAGCACTGGTCTTGTAAACCAGGGGTCGCGAGTTCAAATCTCGCTGGGGCCT;GGCCCTATAGCTCAGGGGTTAGAGCACTGGTCTTGTAAACCAGGGGTCGCGAGTTCAAATCTCGCTGGGGCCT;GGCTCCATAGCTCAGGGGTTAGAGCACT…	113.8	4.3	70	75	119.1	128.5	98.5	22.5	3.9	89	48.3	32.5	24.3	158.9	65	5.4	19.5	5	56.7	45	46.5826
tRNA-Arg-CCT-1-1;tRNA-Arg-CCT-2-1;tRNA-Arg-CCT-3-1;tRNA-Arg-CCT-4-1;tRNA-Arg-CCT-5-1	17:73030001-73030073:+;17:73030526-73030598:-;16:3202901-3202973:+;7:139025446-139025518:+;16:3243918-3243990:+	GCCCCAGTGGCCTAATGGATAAGGCACTGGCCTCCTAAGCCAGGGATTGTGGGTTCGAGTCCCACCTGGGGTA;GCCCCAGTGGCCTAATGGATAAGGCACTGGCCTCCTAAGCCAGGGATTGTGGGTTCGAGTCCCACCTGGGGTG;GCCCCGGTGGCCTAATGGATAAGGCATTGGCCTCCTAAGCCAGGGATTGTGGGTTCGAGTCCCACCCGGGGTA;GCCCCAGTGGCCTAATGGATAAGGCATTGGCCTCCTAAGCCAGGGATTGTGGGTTCGAGTCCCATCTGGGGTG;GCCCCAGTGGCCTGATGGATAAGGTACTGGCCTCCTAAGCCAGGGATTGTGGGTTCGAGTTCCACCTGGGGTA	81	36	168.6	98	30.5	64.8	56.5	6.1	2.5	39.1	28.5	5	119.4	61	52	4.5	38	7	89	11	44.1317
tRNA-Thr-AGT-1-1;tRNA-Thr-AGT-1-2;tRNA-Thr-AGT-1-3;tRNA-Thr-AGT-2-1;tRNA-Thr-AGT-2-2;tRNA-Thr-AGT-3-1;tRNA-Thr-AGT-4-1;tRNA-Thr-AGT-5-1;tRNA-Thr-AGT-6-1;tRNA-Thr-AGT-7-1	17:8090478-8090551:+;17:8129553-8129626:-;19:33667963-33668036:+;6:26533145-26533218:-;6:27652474-27652547:-;6:28693795-28693868:+;6:27694473-27694546:+;17:8042770-8042843:-;6:27130050-27130123:+;17:62526918-62526991:-	GGCGCCGTGGCTTAGTTGGTTAAAGCGCCTGTCTAGTAAACAGGAGATCCTGGGTTCGAATCCCAGCGGTGCCT;GGCGCCGTGGCTTAGTTGGTTAAAGCGCCTGTCTAGTAAACAGGAGATCCTGGGTTCGAATCCCAGCGGTGCCT;GGCGCCGTGGCTTAGTTGGTTAAAGCGCCTGTCTAGTAAACAGGAGATCCTGGGTTCGAATCCCAGCGGTGCCT;GGCTCCGTGGCTTAGCTGGTTAAAGCGCCTGTCTAGTAAACAGGAGATCCTGGGTTCGAATCCCAGCGGGGCCT;GGCTCCGTGGCTTAGCTGGTTAAAGCGCCTGTCTAGTAAACAGGAGATCCTGGGTTCGAATCCCAGCGGGGCCT;GGCTCCGTAGCTTAGTTGGTTAAA…	96.4	39	6	76.5	39	13.1	2	0	4.8	10	18.8	27	31.9	180.8	1	45.6	35.8	0	16.9	2	43.5634
tRNA-Sup-TTA-1-1	17:58863593-58863663:+	GCCCGGATAGTTCAGTTGGTAGAGCATCAGACTTAATCAGAGGGTCCAGGGTTCAAGTCCCTGTTTGGGTG	3.7	1.3	13.4	7.9	16.1	34.7	17.4	4.9	4.2	21.3	12.9	21.6	25.8	198.8	7.2	2.3	1.6	0.7	39	29.2	42.9245
tRNA-Thr-CGT-1-1;tRNA-Thr-CGT-2-1;tRNA-Thr-CGT-3-1;tRNA-Thr-CGT-4-1;tRNA-Thr-CGT-5-1;tRNA-Thr-CGT-6-1	6:28456770-28456843:-;16:14379750-14379821:+;6:28615984-28616057:-;17:29877093-29877164:+;6:27586135-27586208:+;6:27271568-27271639:-	GGCTCTATGGCTTAGTTGGTTAAAGCGCCTGTCTCGTAAACAGGAGATCCTGGGTTCGACTCCCAGTGGGGCCT;GGCGCGGTGGCCAAGTGGTAAGGCGTCGGTCTCGTAAACCGAAGATCACGGGTTCGAACCCCGTCCGTGCCT;GGCTCTGTGGCTTAGTTGGCTAAAGCGCCTGTCTCGTAAACAGGAGATCCTGGGTTCGAATCCCAGCGGGGCCT;GGCGCGGTGGCCAAGTGGTAAGGCGTCGGTCTCGTAAACCGAAGATCGCGGGTTCGAACCCCGTCCGTGCCT;GGCCCTGTAGCTCAGCGGTTGGAGCGCTGGTCTCGTAAACCTAGGGGTCGTGAGTTCAAATCTCACCAGGGCCT;GGCAGAGTGGTGCAGCGGAAGCGTGCTG…	104	17.8	5.7	6.7	65.8	17.6	63.4	0.5	2.1	5.2	56.7	9	40	100.3	0.3	14.1	20.6	0	39	3	32.9772
nmt-tRNA-Leu-TAA-1-1;nmt-tRNA-Leu-TAA-4-1;tRNA-Leu-TAA-1-1;tRNA-Leu-TAA-2-1;tRNA-Leu-TAA-3-1;tRNA-Leu-TAA-4-1;tRNA-Leu-TAA-5-1	4:156384978-156385052:-;X:55207755-55207829:-;6:144537684-144537766:+;6:27688898-27688980:-;11:59319228-59319310:+;6:27198334-27198416:-;6:69914378-69914460:+	GTTAAGATGGCAGAGCCTGGTAATTGCATAAAACTTAAAATTTTATAATCAGAGGTTCAACTCCTCTTCTTAACA;GTTAAGATGGCAGAGCCCGGCAATTGCATAAGACTTAAAACTTTATAATCAGAGGTTCAACTCCTCTCATTAACA;ACCAGGATGGCCGAGTGGTTAAGGCGTTGGACTTAAGATCCAATGGACATATGTCCGCGTGGGTTCGAACCCCACTCCTGGTA;ACCGGGATGGCCGAGTGGTTAAGGCGTTGGACTTAAGATCCAATGGGCTGGTGCCCGCGTGGGTTCGAACCCCACTCTCGGTA;ACCAGAATGGCCGAGTGGTTAAGGCGTTGGACTTAAGATCCAATGGATTCATATCCGCGTGGGTTCGAACCCCACTTCT…	84.2	0	42	38	114	4.6	5.8	0	0	10.2	13.6	11.6	46	81	4.6	8.1	15	13	0	16	32.6849
nmt-tRNA-Tyr-GTA-chr17-32;tRNA-Tyr-GTA-chr1-127;tRNA-Tyr-GTA-chr14-8;tRNA-Tyr-GTA-chr21-2;tRNA-Tyr-GTA-chr9-4	17:22026577-22026632:-;1:566376-566441:-;14:32954018-32954083:+;21:10492972-10493037:-;9:95301480-95301545:+	GGTAAGATGGCTGAGCAAAGCATTAGACTGTAAATCTAAAAACTCTCTTTTTACCA;GGTAAAATGGCTGAGTGAAGCATTGGACTGTAAATCTAAAGACAGGGGTTAAGCCTCTTTTTACCA;GGTAAAATGGCTGAGTGAAGCATTGGACTGTAAATCTAAAGACAGGGGCTAAGCCTCTTTTTACCA;GGTAAAATGGCTGAGTGAAGCATTGGACTGTAAATCTAAAGACAGGGGTTAAGCCTCTTTTTACCA;GGTAAAATGGCTGAGTAAAGCATTAGACTGTAAATCTAAGGACAGAGGCTAAACCTCTTTTTACCA	81	0	7	47	0	0	0	0	15	0	112	0	0	19	0	1	0	0	3	4	30.607
tRNA-Ile-TAT-1-1;tRNA-Ile-TAT-2-1;tRNA-Ile-TAT-2-2;tRNA-Ile-TAT-2-3;tRNA-Ile-TAT-3-1	19:39902808-39902900:-;2:43037676-43037768:+;6:26988125-26988218:+;6:27599200-27599293:+;6:28505367-28505460:+	GCTCCAGTGGCGCAATCGGTTAGCGCGCGGTACTTATATGACAGTGCGAGCGGAGCAATGCCGAGGTTGTGAGTTCGATCCTCACCTGGAGCA;GCTCCAGTGGCGCAATCGGTTAGCGCGCGGTACTTATACAGCAGTACATGCAGAGCAATGCCGAGGTTGTGAGTTCGAGCCTCACCTGGAGCA;GCTCCAGTGGCGCAATCGGTTAGCGCGCGGTACTTATATGGCAGTATGTGTGCGAGTGATGCCGAGGTTGTGAGTTCGAGCCTCACCTGGAGCA;GCTCCAGTGGCGCAATCGGTTAGCGCGCGGTACTTATACAACAGTATATGTGCGGGTGATGCCGAGGTTGTGAGTTCGAGCCTCACCTGGAGCA;GCTCCAGTGGCGCAATCGGTT…	0	40	83	0	0	9	0	0	2	18	0	0	5	16	16	0	0	4	9	7	19.731
tRNA-Gly-CCC-chr1-102;tRNA-Gly-CCC-chr1-16;tRNA-Gly-CCC-chr1-19	1:147716738-147716809:-;1:145950996-145951066:+;1:147492714-147492784:+	GCGTCAGTGGTTTTAGTGGTGGAATTCCTGCCTCCCATGCACGAGATCCGTGTTCAACTCCTGGTTGGTGCA;GCGTTGGCAGTTCAGTGGTAGAATTCTCGCCTCCCACCCGGGAGACCTGGATTCCATTTCCGGCAAATGCA;GCGTTGGCAGTTCAGTGGTAGAATTCTCGCCTCCCACCCGGGAGACCTGGATTCCATTTCCGGCAAATGCA	41.3	8.6	8.9	30.5	44.4	16.3	22.7	6.1	1.4	6.8	2.6	45.1	20.9	72.9	31.1	5	3.6	1.2	16.1	11.6	19.1047
tRNA-Ser-CGA-1-1;tRNA-Ser-CGA-2-1;tRNA-Ser-CGA-3-1;tRNA-Ser-CGA-4-1	17:8042199-8042280:-;6:27177628-27177709:+;6:27640229-27640310:-;12:56584148-56584229:+	GCTGTGATGGCCGAGTGGTTAAGGCGTTGGACTCGAAATCCAATGGGGTCTCCCCGCGCAGGTTCGAATCCTGCTCACAGCG;GCTGTGATGGCCGAGTGGTTAAGGCGTTGGACTCGAAATCCAATGGGGTCTCCCCGCGCAGGTTCAAATCCTGCTCACAGCG;GCTGTGATGGCCGAGTGGTTAAGGTGTTGGACTCGAAATCCAATGGGGGTTCCCCGCGCAGGTTCAAATCCTGCTCACAGCG;GTCACGGTGGCCGAGTGGTTAAGGCGTTGGACTCGAAATCCAATGGGGTTTCCCCGCACAGGTTCGAATCCTGTTCGTGACG	5.5	0.5	5.1	6.9	8.1	49.1	4.6	1.8	8.3	52	14.4	20.5	15.2	60.9	3.1	1.5	8.5	0.6	7.3	32.5	18.418
tRNA-Tyr-ATA-1-1	2:219110549-219110641:+	CCTTCAATAGTTCAGCTGGTAGAGCAGAGGACTATAGCTACTTCCTCAGTAGGAGACGTCCTTAGGTTGCTGGTTCGATTCCAGCTTGAAGGA	6	1	0	1	33	9	2.5	2	1	42	24	28	25.1	46.6	7	1	0	10	7.7	10	14.7866
tRNA-Ser-ACT-1-1	6:27261671-27261744:+	GGCCGGTTAGCTCAGTTGGTTAGAGCGTGCTGCTACTAATGCCAGGGTCGAGGTTTCGATCCCCGTACGGGCCT	1.2	0	2.5	1.4	4.4	5.3	4.9	0.2	0.1	0.5	3.2	2.6	0.6	53.6	0.3	0.2	1.4	0.5	0.8	0.4	11.7456

## Sheet: TableS6
Table S6. Raw counts for misc sRNA
Feature	Location	Sequence	Ambion1	Ambion2	Ambion3	Ambion4	Exiqon1	Exiqon2	Exiqon3	Exiqon4	QiagenCirculating1	QiagenCirculating2	QiagenCirculating3	QiagenCirculating4	QiagenMiRNEASY1	QiagenMiRNEASY2	QiagenMiRNEASY3	QiagenMiRNEASY4	QiaSymphony1	QiaSymphony2	QiaSymphony3	QiaSymphony4
misc_RNA:RNY4:ENSG00000252316.1	7:148660407-148660502:+		871351	329642	499458	539081	162184	137374	191629	13799.6	19082.7	107266	139277	232599	193333	296283	292841	587078	301322	140324	91836.6	85470.2
misc_RNA:RNY4P10:ENSG00000202441.1	6:33167378-33167472:+		838110	323036	487084	527492	158766	134155	187130	12791.6	18975.3	106881	138808	231848	188811	290307	286846	582271	295749	132188	82216.7	77969.6
misc_RNA:Y_RNA:ENSG00000201778.1	3:156871337-156871429:+		831904	319167	480685	520746	157810	132666	184748	12500.2	18443.4	105145	136471	227442	185949	286679	282873	574427	283542	129253	80237.8	73274.1
misc_RNA:RNY4P7:ENSG00000201470.1	2:128556477-128556572:-		824817	316093	476555	516166	156862	131586	183349	12423.2	18084.3	103437	134412	224084	184155	284191	280088	566228	275056	125011	78268.6	70753.1
rRNA:RNA5S1:ENSG00000199352.1;rRNA:RNA5S10:ENSG00000199910.1;rRNA:RNA5S11:ENSG00000199334.1;rRNA:RNA5S12:ENSG00000199270.1;rRNA:RNA5S13:ENSG00000202526.1;rRNA:RNA5S14:ENSG00000201355.1;rRNA:RNA5S15:ENSG00000201925.1;rRNA:RNA5S16:ENSG00000202257.1;rRNA:RNA5S17:ENSG00000200370.1;rRNA:RNA5S2:ENSG00000201588.1;rRNA:RNA5S3:ENSG00000199337.1;rRNA:RNA5S4:ENSG00000200381.1;rRNA:RNA5S5:ENSG00000199396.1;r…	1:228746015-228746133:-;1:228766137-228766255:-;1:228768378-228768496:-;1:228770618-228770736:-;1:228772843-228772961:-;1:228775084-228775202:-;1:228777315-228777433:-;1:228779556-228779674:-;1:228781787-228781905:-;1:228748256-228748374:-;1:228750497-228750615:-;1:228752738-228752856:-;1:228754979-228755097:-;1:228757194-228757312:-;1:228759414-228759532:-;1:228761656-228761774:-		115800	33559	140801	93207	106377	48467.3	67577.7	16563.4	2017.2	8694	8367.9	18679.3	22930.6	38870.1	24595.5	13094.7	37318.9	20828.8	39055.2	77754.3
misc_RNA:RNY5:ENSG00000252310.1	7:148638580-148638658:+		46288.9	21376	25478.4	27483.2	12058.2	10308.2	12329.2	1223.2	8822.8	26500.2	35463	65165.1	7168.7	9615.6	9843.2	20009.7	11103	7580.5	7522.3	3635.7
misc_RNA:RNY1:ENSG00000201098.1	7:148684228-148684340:-		58711.2	19545.1	32911.2	27854.9	15444.7	17164.7	31145.3	2278.5	1519.9	7298.7	8675.7	16940.6	13141	14781.2	12632.1	21711.1	4053.7	1570.6	1226.4	1528.8
misc_RNA:RNY4P5:ENSG00000199678.1	8:124056957-124057052:+		32649.3	6481.6	12230.8	11382.6	3438.7	3184.1	4516.3	1013.4	105.4	396.6	426.2	706.4	4498	6038.8	5963.1	4681.1	5345.3	8096	9531.4	7359.4
misc_RNA:RNY4P1:ENSG00000252159.1	9:77462422-77462517:+		31914.9	6238.1	11931.5	11093.7	3351.6	3103.1	4330.7	997.8	107.4	367.5	382	601.9	4365.3	5859.1	5741.6	4478.4	5213.7	7814.5	9328.2	7171.5
lincRNA:PCAT14:ENSG00000280623.1	22:23879068-23889984:+		8611.7	2572.3	6449.5	6214	8334	4281	7602.9	724.5	1594	8138.5	5989	9401	5929	6991.7	5874	1979.5	3926.7	4011	6381	10765
misc_RNA:RNY4P11:ENSG00000252403.1	20:18309650-18309746:+		30027	5500	10312.7	9570	2981.2	2665.9	3842.7	837.7	80.1	323.9	403.5	656.8	3714.2	5174	5223.4	3884.7	4726.8	7568.9	8847.2	6304.5
misc_RNA:Y_RNA:ENSG00000200615.1	11:33025796-33025891:-		29207.7	5343.1	10085.1	9309.5	2920.6	2587.2	3757	835.9	76.3	322.1	349.9	648.1	3671.3	5159.6	5174.6	3727.3	4558.7	7469.9	8757.3	6120.8
misc_RNA:RNY4P8:ENSG00000200735.1	17:38399475-38399571:+		28897.2	5259.3	9987.9	9332.1	2918.5	2573.6	3708.1	886.1	82.9	314.1	340.4	602.6	3613.2	5126.2	5052.9	3722.4	4512.8	7259.1	8614.5	6175.3
lincRNA:LINC00486:ENSG00000230876.6	2:33050510-33151760:+		4194	1730	3173	3685	8039	4637	6477.5	1628	1877	9237	7663.5	11384	3216	9501	2334	1067	938	2311	5501	4517
misc_RNA:Y_RNA:ENSG00000201279.1	11:3685045-3685141:-		24288.6	4286.6	7953	7812.7	2409.8	2370.1	3027.9	740.9	58.9	211	231.3	437.9	3313.4	4464	4260.6	2806.2	3519.7	5714.3	6841.4	5071.5
rRNA:RNA5S9:ENSG00000201321.1	1:228763895-228764013:-		6472.8	1606.6	7291.3	4935.2	5790.2	2381.4	3163.6	826	82.1	399.3	429.3	645.2	1174	2132.9	1346.2	654.2	1600.8	1067.8	2035.7	4196.7
rRNA:RNA5-8SP2:ENSG00000200434.1	16:33965426-33965577:+		4252.8	626.5	1125.5	1710.8	5199	2514.2	2927.5	383	80	407.5	228.5	861.5	1364.5	2490.5	1794.2	179	1279	2953	7198.7	5554.7
misc_RNA:RN7SL2:ENSG00000265150.1	14:50329271-50329567:-		6450.8	3165.8	5687.6	4243.9	890.5	1142.7	1985.9	562.8	108.5	651.6	642	1099.4	1482.1	1567.8	1154	1590.8	1925.6	726.6	948.9	1513.4
rRNA:RNA5SP202:ENSG00000201185.1	6:4428197-4428315:+		3170.7	1134.9	4210.2	2974.4	4550.7	1913	2934.8	499.9	99.5	448.5	454	1025.5	733.3	1198.3	812.8	653.8	1473.3	818	1691.8	2859.2
rRNA:RNA5SP389:ENSG00000199480.1	14:107092677-107092791:+		4047.7	1037.2	4855.1	3014.5	2046	1065.6	1137.5	541.2	40.2	177.7	143.8	293.4	742.9	1331.6	776.1	207.8	1004.3	491.5	841.6	2422.3
rRNA:RNA5SP370:ENSG00000199415.1	12:104519014-104519134:+		4047.7	1037.2	4829.1	3014.5	2046	1065.6	1137.5	541.2	40.2	177.7	143.8	293.5	742.9	1331.6	776.1	207.8	1004.3	491.5	841.6	2422.3
rRNA:RNA5SP145:ENSG00000199994.1	3:150905886-150906010:+		4005.8	1018.4	4729.9	2985.5	2024	1100.1	1164.5	534.7	38.3	192	142.1	277.2	732	1294.8	763.6	250.4	983.1	483.8	837.8	2425.8
rRNA:RNA5SP149:ENSG00000201822.1	3:179879674-179879765:-		3954	998	4662.5	2924.1	1993.1	1029	1106.1	529.7	36.6	166.2	137	262.7	714.8	1277.4	750.7	190.1	960.3	475.2	820.7	2323
rRNA:RNA5SP141:ENSG00000201413.1	3:134502278-134502397:-		3770.9	952.5	4379.5	2750.4	1872.2	985.1	1038	511.1	33.6	147.6	115.3	225	653.3	1194	708.5	173.1	897.8	458.1	780	2191.4
rRNA:RNA5SP150:ENSG00000199839.1	3:181540660-181540778:-		3768.5	951.6	4338.3	2748	1880.8	967.6	1045	511.2	34.5	142.3	112.5	227.1	652.7	1194.5	706.4	174.5	885.8	458.4	783.7	2161.3
rRNA:RNA5SP216:ENSG00000251920.1	6:126300958-126301080:-		3640.3	921.1	4200	2659.8	1777.2	924.8	991.7	496	32.1	133.7	110	214.5	638.1	1170.4	690	169.6	856.3	445.7	755.7	2054.1
rRNA:RNA5SP358:ENSG00000199843.1	12:38555268-38555384:-		2502.5	572.1	2534.3	1965.1	3760.3	1362.8	2068.7	293.3	42.5	233.1	255.4	377	465.2	802.3	594.2	465.1	633.5	585.5	1221.5	1866.9
lincRNA:AC073283.4:ENSG00000234690.6	2:47419544-47572213:-		3408	1997	4605	2435	542.8	686	582	38	198	373	443	569	927	1318	886	849	621	158	452	1332
rRNA:RNA5-8SP6:ENSG00000251705.1	Y:10037764-10037915:+		3102.8	359.5	3129	1949.8	1250	1310.2	1159	137	98	471.5	388	1299.5	990	1006	672.2	166	1369.5	172.5	816.2	1404.2
misc_RNA:RNY4P27:ENSG00000200211.1	13:95988360-95988455:-		2813.9	774.7	1517.3	1722.2	1104.1	834.6	1212	105.3	110.5	450.6	632.8	871.5	679.4	1345.4	1161.1	1330.5	739.8	391.1	391.2	424.7
misc_RNA:RNY4P20:ENSG00000252487.1	6:151619976-151620068:-		2479.9	912.9	1215.9	1354.1	1058.8	671.3	1151.9	104.8	95	659.3	761	1271.2	579.1	868	931.8	1827.1	858.3	445.9	257.2	354.5
misc_RNA:RN7SL4P:ENSG00000263740.1	3:15780022-15780315:+		3064.2	2053.3	2940	1930.2	338.3	304.9	396.8	8.5	64	276.7	360.4	565.3	518.4	842.1	425	978.7	653.4	262.3	71.9	144.1
rRNA:RNA5SP442:ENSG00000201920.1	17:39874406-39874512:+		2658.4	611.6	2919.1	1900.4	1236	657.2	638.1	350.8	20.7	87.3	73.3	116.9	418.1	605.3	495.9	118.2	512.6	328.8	618.7	1556.3
rRNA:5S_rRNA:ENSG00000272351.1	X:68892323-68892441:+		1640.1	256.3	1560	1518.3	3034.3	867.1	1308.3	227.8	38.6	176.7	238	347.6	327.5	606.1	444.4	57.3	209.9	219.5	792.4	1097.4
misc_RNA:Y_RNA:ENSG00000200141.1	9:34194810-34194905:-		3369.9	587.5	1352.3	1523.3	473	350.6	538.2	79.8	31.4	31.1	39.4	55.2	538.8	801.7	747.6	397.1	522.8	757.1	997.2	1031.8
rRNA:RNA5SP248:ENSG00000202472.1	7:140086581-140086707:-		1632.7	211.9	1301.1	1389.5	2987.2	804.6	1260.2	208.6	31.5	173.1	194.7	261.4	276.1	570.6	400	49.2	151.4	215.5	808.8	925.5
rRNA:RNA5SP500:ENSG00000201356.1	X:29000969-29001087:-		1631.8	212.8	1302.9	1358.4	2944.9	797.6	1282	206.6	31.6	140.2	195.7	266.1	275.1	516.5	400.4	49.8	140.1	215.5	744.2	927
rRNA:RNA5SP469:ENSG00000201035.1	19:21295934-21296042:-		1497.2	197.9	1271.2	1346.9	2911.8	807.1	1241.3	207.7	33	145.3	218.7	290.3	270.2	517	400.6	38.1	142.8	199.1	710.2	943
misc_RNA:Y_RNA:ENSG00000239180.1	9:72926523-72926617:-		3859.9	850.9	1563.8	2321.6	236.4	137.8	280.3	103.9	22.8	35.8	142.5	67.3	526.2	714	664.9	635.2	222	185.9	369.1	62.9
rRNA:5S_rRNA:ENSG00000272435.1	12:34358634-34358752:+		1356.3	184.6	1196.4	1296.3	2852.9	746.6	1205	199.7	29.5	128.5	176.5	246.2	253.3	496.8	391.8	32	125.9	196.5	668.2	890
lincRNA:LINC01146:ENSG00000258867.5	14:88490894-88563963:+		865	209	320	727	430	410	915.3	156	219	693	829	1348	507	470	367	196	240	279	509	834
lincRNA:SCHLAP1:ENSG00000281131.1	2:181556831-181781666:+		572.5	564	608.5	394.5	535	468.5	568.5	137	151.5	797.5	556.3	796	391.5	373	279	262.5	539	441.5	677	1088.5
misc_RNA:VTRNA1-1:ENSG00000199990.1	5:140090860-140090958:+		1909.5	425	1031	891.5	608	335	511	24	5	0	107	18	253	270	172	293.5	686.5	537	662	1137
rRNA:RNA5SP426:ENSG00000199771.1	16:50903366-50903486:-		794.8	137.1	825.4	966.7	2304.5	487.9	947.2	166.2	26.7	132.6	120.9	276.2	192.2	385.2	347.3	23.3	105.9	145	565.9	775
rRNA:RNA5SP132:ENSG00000201595.1	3:51728481-51728598:-		927.1	122.7	770	952.4	2097	577.1	938.4	134.4	44.4	128.3	229.5	269.8	202.8	348.2	264.4	22.3	82.5	105.9	414.8	695.7
misc_RNA:Y_RNA:ENSG00000199214.1	15:26063130-26063217:+		1466.4	500.3	900.2	929.1	340.6	251.5	410.5	22.9	34.4	187.6	262.6	467.8	297.9	521.1	491.2	881.2	473.7	217.5	149.3	135
rRNA:RNA5SP218:ENSG00000200058.1	6:134578173-134578281:+		600.1	75.1	279	352.3	1114.3	1218.9	335.6	266.4	65.5	479.2	716.5	944.6	205.5	387.2	529.1	21.1	23.8	73	433.6	608.3
rRNA:RNA5SP429:ENSG00000200558.1	16:68776383-68776491:+		1233.2	245.5	1370.6	1002.6	721.3	306.6	355.8	166.2	15.5	69.1	64	123.3	252.5	374.5	227.2	44.8	287.6	111.8	188.6	718.5
rRNA:RNA5SP226:ENSG00000199523.1	6:165823051-165823165:+		1152.5	250.4	1342.5	938.5	713.7	301	348.4	164.1	16	71.9	50.9	152.3	237.3	384.6	215	57	288.3	104	182.6	705
misc_RNA:RNY3:ENSG00000202354.1	7:148680847-148680948:+		1234.2	333.4	856.6	569.7	412.4	425.3	653.9	182	15.9	43.7	79.9	224.7	281.8	260.5	249.5	161.4	429.6	289.7	239	594.6
misc_RNA:Y_RNA:ENSG00000199200.1	10:34490908-34491002:-		744.7	313.4	518.1	621.7	1077.1	493.4	756.9	36.4	20.7	71.3	176.5	362.3	210.7	373.3	308.5	531.7	288.5	151.3	99.8	77.3
rRNA:RNA5SP298:ENSG00000201861.1	10:327955-328065:-		1087.1	219.6	1341.7	783.4	605.5	322.4	288.9	137.2	12.1	55.5	59.8	96.4	221	311.4	211.5	49.7	186.5	120.5	295	696.9
misc_RNA:RN7SL5P:ENSG00000265735.1	9:9442060-9442347:+		1178.3	532.9	841.3	824.9	246	157.9	196.7	20.1	29.9	115.1	135	126	362.2	337.2	216.4	484.9	392	72.3	168.9	279.3
snoRNA:SNORD104:ENSG00000199753.1	17:62223443-62223512:+		2052	364	772	956	432	308	391	62	21	46	33	160	54	186	239	227	109	31	118	89
lincRNA:RP5-857K21.4:ENSG00000230021.7	1:536816-660087:-		767	328	1020	743	128.5	215.8	100	0	22	90	373	312	539	288	347	143	219	181	169	571
misc_RNA:Y_RNA:ENSG00000200041.1;misc_RNA:Y_RNA:ENSG00000206846.1	9:77796436-77796537:-;15:30965953-30966046:+		992.7	222.1	750.3	485.2	462.4	359.6	479.9	111.3	7.6	26.6	31.8	108.1	186.4	242.2	184	134.8	417.5	371.3	315.3	625.9
snRNA:RNU2-2P:ENSG00000222328.1	11:62609091-62609281:-		699.8	217.1	639.2	709.8	420	328.1	180.3	27.3	52.1	202.2	114.2	288.9	426.2	504.5	268.5	170.7	258.7	42.8	140.3	201.6
misc_RNA:RNY4P25:ENSG00000238711.1	1:151411476-151411571:+		1042	203.7	309.3	412.1	309.1	232	348.8	58.7	3.5	17.5	24.3	32.3	225.8	251.2	256.3	176.1	253.9	509	625.1	365.1
misc_RNA:RNY4P18:ENSG00000212409.1	9:113859605-113859693:-		1036.6	201	315.2	412.5	299.3	229.7	340.9	59	3.2	16.3	21.6	40.2	195	254.2	256	179.2	253.1	493.7	629.8	364.6
misc_RNA:Y_RNA:ENSG00000200506.1	14:100049354-100049455:+		854.5	201.2	573	391.6	329.2	318	472.1	152.5	8.8	28	23.9	74.2	204.6	175.5	140.1	97.6	335.4	252.8	206.5	524.2
misc_RNA:RN7SL499P:ENSG00000239202.2	2:232510711-232510984:-		385.9	168.8	219.8	250.1	198.3	219.9	411.7	131.5	25.8	44.3	57.8	200	69.3	80.5	105.3	190.7	688	287.8	245.8	1259.1
rRNA:RNA5SP74:ENSG00000200408.1	1:204531541-204531649:-		381.2	173.5	679	475.1	572.5	344.8	337.6	147.1	31.1	65.4	72.2	325.2	113.5	250.1	87.6	35.9	226.9	97.5	299.9	424.7
misc_RNA:Y_RNA:ENSG00000200521.1	4:158689165-158689265:-		761.8	176.1	566.3	388.7	321.3	274.1	435.3	135.6	8.4	28	23.1	69.9	175.7	174.7	137.4	97.2	315.7	243.3	206	475.4
misc_RNA:Y_RNA:ENSG00000201405.1	1:23696747-23696839:+		739.1	230.4	334.7	396	403.1	238.1	327.8	21.5	15.9	147.4	179	260.9	156.2	228.3	254.2	433.1	216.7	76.9	119.8	109.7
misc_RNA:Y_RNA:ENSG00000200855.1	11:107955640-107955741:+		752.6	172.1	556.8	383.4	310.9	260.8	400.8	118.8	8.4	28	23.1	69.9	167.9	171.5	129.7	97.2	310.9	241.8	204.7	460.6
misc_RNA:Y_RNA:ENSG00000207142.1	12:42848522-42848623:+		671.3	181.4	549	415	329.8	307.2	465.1	120.1	8.8	28.3	24.3	74.8	139.4	142.1	134.1	89.1	291.9	235.6	188.9	447.3
misc_RNA:Y_RNA:ENSG00000200314.1	6:106902703-106902804:+		689.9	177	551.1	371.9	330.3	258.7	438.3	120.1	8.8	28.3	27.3	78.4	132.9	160.6	134.1	94.3	292.9	235.4	188.9	447.1
misc_RNA:Y_RNA:ENSG00000207069.1	2:25231714-25231815:-		682.2	174.5	544.2	369.4	326.9	254.1	429.5	118.2	8.8	28	26.4	74.3	131.1	156	131.6	94.3	289.1	235.1	188	442
rRNA:RNA5SP243:ENSG00000252866.1	7:128337764-128337798:+		788.9	152.9	749.4	604.9	506.1	175.3	221.2	121.6	8.3	31.7	19	74.7	129.8	209.6	128.6	20.6	132.4	61.8	106.1	397.6
snRNA:RNU2-61P:ENSG00000223001.1	6:89773219-89773409:-		771.3	149.5	483.2	502.9	434	326.3	387.6	137.3	30.6	96	206.1	342.3	203.7	201	242.2	41.9	2.6	9.6	21.7	48.1
misc_RNA:RN7SL364P:ENSG00000243560.2	19:47192056-47192325:-		356.3	167.4	153.5	208.8	177	202.9	357	123.5	7.8	7.3	4.8	1	26.3	70.5	92.3	185.7	670.8	289.8	244.8	1249.8
misc_RNA:RN7SL36P:ENSG00000244314.2	3:194867459-194867732:-		354.9	167.8	154	208.1	177.3	201.9	358.3	123.5	7.8	7.3	4.8	1.7	25.4	68.6	91.3	184.7	671	287.8	243.8	1246.1
misc_RNA:RN7SL147P:ENSG00000263988.1	3:11994264-11994559:-		355.1	161.1	154.2	208.1	177.3	195.3	358.7	123.5	7.8	0	4.8	1	25.3	68.5	91.3	177	671	287.8	243.9	1246.1
misc_RNA:RN7SL674P:ENSG00000239899.2	2:11724899-11725176:+		858.5	477	613.3	520.9	98.5	71.1	49.1	13.4	26	87	154.5	82.2	235.7	205.6	129.7	488.1	240.9	25.8	34.9	56.3
snRNA:RNU2-37P:ENSG00000222627.1	3:127793916-127794092:-		752.3	149.5	451.1	489.4	399	307.4	387.6	137.3	25.8	94.7	206.5	235.3	191.9	197	242.2	41.1	2.6	9.4	0.2	37.1
rRNA:RNA5SP463:ENSG00000199900.1	19:7951862-7951981:-		372.4	54.9	331.3	404.1	1047.9	233	486.4	64.9	8.6	39	50.2	93	80.5	239.8	119.4	13.2	44.8	58.2	257.2	293.7
misc_RNA:Y_RNA:ENSG00000206824.1	17:48463506-48463607:-		622.8	153.5	486.8	344.6	280.4	227.4	348.5	83.6	8.2	26.4	23.5	54	108	146.2	122.4	86.7	264.8	225.3	181.1	393.9
misc_RNA:RNY4P22:ENSG00000252442.1	3:20234274-20234366:-		423.4	199.1	235	273.8	622.1	485.7	604.7	63.9	5.2	47.2	122.1	96.8	119.2	147.6	121.5	300.6	131.2	75.4	54.7	57.7
misc_RNA:Y_RNA:ENSG00000199461.1	14:21147570-21147671:+		770.1	104.8	342.4	229	262	307.9	433.6	126.6	13.7	51.7	24.6	40.2	229.8	145.1	81.7	60.5	256.4	160.4	111.3	410.3
misc_RNA:RNY4P4:ENSG00000200843.1	3:136307051-136307153:+		426.4	195.3	232.7	271.3	624.1	481.1	600.1	63.8	5.2	47.1	123.1	96.8	115.6	141.5	124.1	298.4	109.2	72.3	47.1	63
misc_RNA:RNY4P2:ENSG00000200510.1	17:41084865-41084959:-		621.8	215	398	400.4	270.6	154.8	153.5	16.8	23.6	42.8	118.3	334.8	177	249.4	298.9	347.5	121.3	69.5	43.2	57.1
misc_RNA:Y_RNA:ENSG00000207386.1	2:206890317-206890421:+		610	148.6	469	332.4	278.1	215.3	328.9	73.9	8.2	25.3	23.5	54	103.2	145.1	114.3	86.7	257.6	216.3	178.7	421.1
misc_RNA:RN7SL396P:ENSG00000244642.2	8:120874902-120875181:+		786.5	462.9	561.9	499	102.6	79.1	40.4	14.6	17.8	64.5	110.4	59	171	191	98.5	450.8	223	26	39	55
misc_RNA:Y_RNA:ENSG00000199222.1	10:21770645-21770746:+		760.1	101.3	325.6	216.2	251.3	299.8	381.1	117.2	13.7	47.7	24.6	40.1	223.5	144.3	80.7	60.5	253.2	160.4	111.3	406.5
misc_RNA:Y_RNA:ENSG00000207024.1	11:64063509-64063610:+		578.6	135.1	434.4	316.2	265.4	209.6	303	69.4	8.2	19.5	17.7	56	98.7	139.2	109	81.4	249.7	206.5	157.7	377.8
snRNA:RNU2-48P:ENSG00000222626.1	5:157403774-157403964:-		479.3	103.2	354.8	517.9	369.2	275.8	258.6	97.8	33.3	166.8	195.5	199.2	180.3	175.3	234.5	41.3	5.5	15.3	31.3	60.2
misc_RNA:RN7SL151P:ENSG00000244230.2	9:21699313-21699569:+		754.3	449.7	500.5	502.4	92	66.7	38.6	10.1	11.8	39.1	109.9	56.6	159.9	199.7	99.7	443.4	204	17.6	21.8	9
rRNA:RNA5SP199:ENSG00000200275.1	5:155272447-155272538:+		580.4	92.2	629.7	417.8	300.2	167.9	154.6	54.6	5.5	22.8	31.2	57.9	98.4	138.9	124.4	19.1	60.1	52.7	174	373.8
misc_RNA:RNY4P6:ENSG00000200537.1	11:116886613-116886708:+		458.5	210.2	271.2	296.5	80.8	92.3	159.6	4.6	12.7	36.4	103.5	139.2	101.9	208.3	182	306.6	400.3	171.5	92.1	158.5
misc_RNA:Y_RNA:ENSG00000206995.1	15:52454948-52455049:+		496.4	111	375.2	242.6	231.2	179.8	239.9	55.7	3.8	13.3	16.1	58	93.2	121.1	92	67.4	208.7	185.7	157.6	313
snRNA:RNU2-33P:ENSG00000222276.1	14:96850961-96851152:+		454	91.5	354.5	478.6	333.5	239.3	243	97.8	25.9	73.5	146.7	171.8	99.2	139.8	228.7	31.6	2.6	9.6	0.2	37.1
snRNA:RNU2-7P:ENSG00000222726.1	13:21186300-21186477:+		456	91.5	354.5	478.6	333.5	220.4	243	97.8	25.8	72.2	146.7	171.8	97.4	139.5	229.7	31.6	2.6	9.4	0.2	37.1
rRNA:RNA5SP161:ENSG00000200741.1	4:56963556-56963670:+		340.3	90.5	546.4	314.1	224.5	124.2	140.3	37.3	7.5	42.6	32.3	78.3	101.3	167.1	81.4	36.6	121	38.5	130.3	297.5
misc_RNA:Y_RNA:ENSG00000201938.1	9:98865361-98865456:-		487.9	179.2	263.4	291.4	104.2	75.5	156.9	6.6	9.6	53.2	84.2	125.1	93.1	153.6	160.7	329.6	167.5	63.7	34.7	42
rRNA:RNA5SP323:ENSG00000212396.1	10:95270305-95270437:-		483.5	73.3	483	345.1	238.1	129.6	115.1	48	3	10.4	19.7	33.5	76.8	93.9	103.6	8	35.3	45.1	141.9	257.1
lincRNA:RMRP:ENSG00000269900.3	9:35657748-35658015:-		312	117	560	273	277	85	329	53	0	103	44	40	92	23	14	109	143	16	60	66
misc_RNA:Y_RNA:ENSG00000200127.1	17:41149933-41150024:-		441.6	123.8	259.5	224.9	97.6	77.4	110.6	10.8	7.8	87.9	71.8	97.3	85.5	135	205.1	358.7	166.8	62.8	33.4	33.7
rRNA:RNA5SP481:ENSG00000252623.1	20:30596154-30596275:+		290.5	80	502.7	279.2	187.4	102	109.3	28.3	7	39.5	31.7	76.2	96.5	146.6	72.1	35.8	119.4	34.2	72.7	272
rRNA:RNA5SP336:ENSG00000201059.1	11:21022427-21022543:-		232.2	31.9	96.9	142.8	500.8	102.9	131.3	57.9	31.8	198.8	94.8	151	39.8	84	91.1	6	88.1	25.2	186.9	257.8
misc_RNA:Y_RNA:ENSG00000252759.1	2:201727875-201727970:-		340.3	152.3	209.6	221.8	138.1	105.6	108.7	5.3	5.7	38.7	82.6	102	124	116.4	101.8	286.8	135	88.6	60.7	50.7
misc_RNA:Y_RNA:ENSG00000206865.1	18:54420457-54420557:-		419.4	82.4	251	187.4	186.1	139.9	175.7	47.1	3.7	7.4	12.4	27.9	65.6	96.1	71.6	41.8	116.1	116.9	123.5	240
misc_RNA:RN7SL3:ENSG00000266037.1	14:50320336-50320632:-		282.1	73.3	304	327	125.8	84.4	137.6	6.6	31.3	39.8	56.2	76.7	163	136.2	104.5	62.6	69.7	51	24.3	155.7
misc_RNA:VTRNA1-2:ENSG00000202111.1	5:140098510-140098598:+		514	175	34	125	77	146	162	0	0	0	0	0	27	57	137	59	337	61	153	193
snRNA:RNU1-1:ENSG00000206652.1;snRNA:RNU1-2:ENSG00000207005.1;snRNA:RNU1-3:ENSG00000207513.1;snRNA:RNU1-4:ENSG00000207389.1	1:16840617-16840780:-;1:17222475-17222638:+;1:16993280-16993443:-;1:17067011-17067174:+		227	80.6	152.5	205.8	108.9	126.5	84.4	74.4	8.5	42.1	67.4	92.6	126.7	86.9	131.4	68.9	283.2	78.5	121.8	77
rRNA:RNA5SP242:ENSG00000201041.1	7:128337493-128337610:+		233.7	67.4	437.5	225.5	215.1	82.4	82.9	33.8	9.6	50	26.1	90.7	80.3	112.6	55.9	22.2	90.5	33.8	57.1	216.4
rRNA:RNA5SP352:ENSG00000200278.1	11:124506355-124506488:+		218.3	76.1	389.2	264.1	143.3	76.4	85.5	24.9	5.6	33.9	28.1	58.7	81.8	110.6	62.4	25	96.8	30.3	131.2	215.7
misc_RNA:Y_RNA:ENSG00000200291.1	X:117048207-117048308:-		374.6	130.6	279.3	177.4	80.8	103	175.9	28.5	7.1	15.4	55.6	149.8	76.5	81.7	106.2	63.8	90.6	36.5	32.1	67.2
misc_RNA:RNY3P6:ENSG00000212197.1	13:100188573-100188650:-		374.5	130.6	278.2	177.4	80.8	103	175.9	28.5	7.1	15.4	55.6	149.8	75.9	81.7	106.2	63.8	90.6	36.5	32.1	67.2
rRNA:RNA5SP502:ENSG00000199564.1	X:41152051-41152169:+		222.1	65.7	389.3	228	149.6	77.2	84	26.8	5.4	33.6	26	58.7	82.3	110.8	54.4	24.9	97.4	31	55.7	218.9
lincRNA:MIR7515HG:ENSG00000236172.6	2:6755521-6790667:-		0	0	103	51	144	304	264	60	99	506	332	157	0	20	0	0	0	0	0	1
misc_RNA:Y_RNA:ENSG00000251792.1	14:50553700-50553801:+		509	66.7	158.6	102.9	113.7	131.7	120.7	18	5.7	6.9	23.6	2.1	77	68.1	57	34.6	132.4	143.2	94.3	145.7
rRNA:RNA5SP440:ENSG00000200115.1	17:36888055-36888173:-		77	18.3	31.5	98	355.4	168.8	95.7	35.3	27.8	148.3	79	278.7	20.8	143.8	93.7	3.6	11.1	17.3	154.2	138.9
misc_RNA:Y_RNA:ENSG00000200309.1	12:49526636-49526730:-		311.2	113.4	229.3	183.9	73.8	59.1	93.2	4.6	9.2	36.9	75.2	86.3	75.4	103.7	99.1	191.4	110.9	57.5	36.1	37
snoRNA:SNORD3A:ENSG00000263934.4	17:19091329-19092027:+		723.2	75.8	206.3	183.3	149.3	51.2	73.1	27	6.3	21.5	7.6	112.5	64	54.7	49.8	12.8	12.3	22	31.5	101.1
snoRNA:SNORD3C:ENSG00000264940.4	17:19092978-19093558:-		723.2	75.8	206.3	183	149.3	51.2	73.1	27	6.3	21.5	7.6	112.5	64	54	49.8	12.8	12.3	22	31.5	97.8
misc_RNA:RNY4P16:ENSG00000201638.1	1:234973720-234973820:+		310.8	113.1	228.6	179.7	71.1	59	92.9	4.6	9.2	36.9	75.2	85.9	75	103.2	98.7	191.4	109.8	57.5	35.8	34.7
rRNA:RNA5SP225:ENSG00000222806.1	6:153741573-153741707:+		213	61.9	371.1	216.6	138.9	70.6	78.7	24.4	5.3	32.7	26.9	60.4	83	109.7	48.9	22.7	93.2	26.8	54.4	203.9
snoRNA:SNORD3B-1:ENSG00000265185.5	17:18965225-18965982:+		723.2	75.8	199.8	162.8	147.8	51.2	73.1	27	6.3	21.5	7.6	95	64	54.7	49.8	12.8	12.3	22	31.5	97.1
rRNA:RNA5SP259:ENSG00000202411.1	8:28387928-28388036:+		206.6	60.9	361.1	249.2	137.7	70.6	77.7	23.2	5.3	32.7	24.4	58.7	80.3	99.7	48.3	21.7	91.1	26.1	51.9	201.1
snoRNA:SNORD3B-2:ENSG00000262074.6	17:18966659-18967449:-		721.5	75.8	199.8	162.8	144.5	50.5	73.1	27	6.3	21.5	6.3	95	64	54.7	48.8	12.8	12.3	22	31.5	97.1
misc_RNA:Y_RNA:ENSG00000200090.1	11:47748446-47748544:-		362.1	130.6	257.1	170.7	80.8	96.6	158.5	28.5	7.1	9.4	40.9	143.3	64.9	77.1	94.2	63.8	25.6	19.5	32.8	39.4
misc_RNA:Y_RNA:ENSG00000199515.1	22:41461558-41461650:-		288.9	80.2	131.7	193.8	142.7	105	97.2	17.2	8.2	41.4	78	98.1	76	113.6	106.4	142.6	64.9	25.3	25.1	47.8
rRNA:RNA5SP387:ENSG00000201096.1	14:76070516-76070621:+		208.7	55.2	351.7	203.8	137.5	65.3	73.5	19.4	5.3	29	23.7	53.3	77	105.3	50.5	21.4	87.7	29.3	48.5	206.8
snRNA:RNU2-36P:ENSG00000222293.1	9:89037853-89038043:-		117.5	41.8	165.8	293.8	194.3	114.6	106.1	27.3	28.3	61.9	51.4	96	108.5	156.9	104.6	75.3	17.5	14.2	27.7	33.5
misc_RNA:Y_RNA:ENSG00000202487.1	10:128609376-128609472:+		360.4	130.6	245.7	152.2	71.8	96.6	149.8	28.5	7.1	6.2	40.9	117	65.1	61.6	94.7	63.8	18.9	19.5	10.3	30.2
lincRNA:AC114752.3:ENSG00000238201.1	2:64565201-64568781:-		740	97	181	275	79	13	53	2	0	13	11	27	73	43	73	10	16	5	1	8
misc_RNA:RNY4P17:ENSG00000201818.1	4:169926400-169926495:+		291.5	92.3	262.7	148.3	42.2	38.8	64.8	2	4.3	34.3	54.6	63.5	58.6	83.1	92.9	182.8	85.8	35.2	37.3	27.4
misc_RNA:Y_RNA:ENSG00000200888.1	17:43148810-43148911:+		334.4	50.3	167.4	128.2	122.8	101	96.8	35.5	3.6	1.5	7.2	18.3	47.3	49.5	48.1	24.3	57.5	69.4	68.6	179.7
rRNA:RNA5SP355:ENSG00000202187.1	12:28658327-28658461:+		175.1	24.9	262.2	212.2	144.3	94.2	50.6	8.8	3.1	109.9	13.7	21.6	32.1	54.3	39.2	3.3	15.8	24.3	65.8	212.8
misc_RNA:RNY4P15:ENSG00000202012.1	2:88529088-88529183:-		278.8	50.6	162.1	126.4	77.2	89.3	170.6	15.4	0.8	1.7	4.5	3.3	50.4	67.8	60.9	32	49.4	74.1	100.5	114.1
misc_RNA:Y_RNA:ENSG00000200121.1	2:176041227-176041318:-		258.2	75.8	129	183.6	55.9	41.7	74.6	3.8	6.5	31.7	42	82.2	59.1	93.5	87	139.2	72.1	31.5	30.7	29.3
misc_RNA:Y_RNA:ENSG00000207383.1	2:113337061-113337161:-		279.2	50.3	165.2	110.5	122.8	100.9	101.6	35.2	3.6	1.5	7.2	21.8	36.7	55	45.6	23.3	48.3	65.4	68.6	156.4
rRNA:RNA5SP204:ENSG00000201415.1	6:17722017-17722134:-		34.6	0	13.5	3.2	102.2	7.5	66.5	0.1	43.3	301.6	197.6	588.2	1.4	1.1	63.2	5.6	0.8	14.4	0.6	44.4
rRNA:RNA5SP514:ENSG00000200587.1	X:131072874-131072984:-		127.5	53.6	265.1	147.2	92.2	58.4	69.7	17.6	5.9	53.8	18.4	90.1	48.6	85.6	53.9	13.7	69.2	21.1	49.8	141
misc_RNA:Y_RNA:ENSG00000199410.1	X:16930338-16930440:-		316.8	112.1	190.1	128.6	61.8	72.4	133.8	13.6	7.1	6.2	26.3	93	59.3	48.3	61.4	55.2	16.5	19.5	7.8	14.9
misc_RNA:RNY5P1:ENSG00000202129.1	1:35893417-35893494:-		251.4	31	76.4	96.7	86.2	8.7	68.2	4.7	17.8	58.2	147.5	269.6	45.2	23.6	86.2	22.2	15	19.5	53.3	16.7
rRNA:RNA5SP191:ENSG00000199455.1	5:129450102-129450203:+		142.5	46.1	252.3	148.2	109	54.8	58	17.7	5.1	22.4	16.3	50.6	53.8	81.4	36.9	19.1	52.3	20.7	63.4	140.7
misc_RNA:RNY4P9:ENSG00000200064.1	13:50482770-50482866:-		236	72.9	134.8	100.6	74.6	69.8	76.5	1.7	4	7.3	11.6	18.9	33.6	43	93.3	82.1	71.7	28.1	37.3	148.5
misc_RNA:Y_RNA:ENSG00000202273.1	7:6252269-6252371:-		151.9	31	52.3	87.2	120.7	176.4	188.7	33.5	13.3	41.8	95.9	77	42.3	99.7	74.7	33.1	3.5	0	3.7	18.5
rRNA:RNA5SP267:ENSG00000201763.1	8:60368444-60368569:+		249.5	30.4	206.5	201.3	176.9	48.1	54	33.7	2.1	10.5	7.4	21.4	39.6	60.1	44.4	4.9	18	14.3	22.9	88.7
rRNA:RNA5SP335:ENSG00000200687.1	11:19423419-19423528:-		143	45.1	239.7	148.8	113.7	49.7	63.2	19.2	4.8	21.5	16.7	37.7	54.1	80.2	37.8	19.2	51.7	20.5	30.8	133.9
lincRNA:RNU11:ENSG00000270103.3	1:28975112-28975242:+		219	102	141	76	117	0	0	26	14	0	0	0	35	8	145	37	121	57	89	106
rRNA:RNA5SP428:ENSG00000201999.1	16:66335712-66335843:+		135.4	44.7	232.1	144	107.9	48.9	52.6	16.5	4.7	21.1	16.4	36.9	53	78.6	36.3	19.1	51.2	20.2	30	131.2
rRNA:RNA5SP172:ENSG00000201931.1	4:178378265-178378382:-		133	44.2	232.4	143	104.2	48	51.1	16	4.7	21	16.2	36.7	52.6	77.6	36	19	51	20	28.7	129.8
misc_RNA:Y_RNA:ENSG00000223249.1	2:190618190-190618285:+		274	51.3	57.2	160	70.8	86.1	110.9	7.3	0.8	0.5	1.6	0.9	37.9	31.6	38.2	45.8	21.9	59.4	65.3	126.1
misc_RNA:RNY4P31:ENSG00000253018.1	13:61390831-61390923:-		417.7	45.3	132.5	185.7	40.9	6.7	31.5	13	3.6	5.8	3.2	5	67.4	93.8	108	17.9	8.4	2.9	22.3	31.7
misc_RNA:RNY5P8:ENSG00000222301.1	13:103472343-103472419:+		127.4	9	23.4	89.2	99.7	6.7	89.7	16.2	20.8	68.7	146.5	356.6	34.7	21.6	44.7	5.2	3	2	19.3	28.2
snRNA:RNU2-59P:ENSG00000222414.1	10:103124602-103124792:-		109.9	63.9	155.3	108.1	117.5	40.6	10.5	0	5.3	100.6	77.4	46.6	35.5	198.5	1.6	7.7	15.9	22.8	28.8	13.9
rRNA:RNA5SP19:ENSG00000202056.1	1:228743494-228743602:+		62.1	17.1	79.2	115.8	161.8	58.1	93.4	35.7	4.8	8.5	8.9	115.2	12.6	41	18.9	2.5	12.7	19.9	178.8	79.4
rRNA:RNA5SP295:ENSG00000199525.1	9:115014538-115014658:+		111.2	41.5	190.7	108	77.1	43.1	51.1	14.1	4.5	19.3	14.2	78	43.9	66.8	46.8	13.5	37.5	19	25.2	111.2
lincRNA:LINC01344:ENSG00000228918.3	1:182098445-182283196:-		216	43	124	34	106	32	50	3	19	40	85.4	1	47	73	27	1	38	8	0	158
snRNA:RNU6-1:ENSG00000206625.1;snRNA:RNU6-11P:ENSG00000201104.1;snRNA:RNU6-2:ENSG00000207357.1;snRNA:RNU6-37P:ENSG00000199562.1;snRNA:RNU6-3P:ENSG00000207041.1;snRNA:RNU6-4P:ENSG00000206932.1;snRNA:RNU6-5P:ENSG00000206965.1;snRNA:RNU6-6P:ENSG00000272055.1;snRNA:RNU6-7:ENSG00000201654.1;snRNA:RNU6-8:ENSG00000202337.1;snRNA:RNU6-9:ENSG00000207507.1	15:68132277-68132383:-;7:123430659-123430765:-;19:1021521-1021627:+;1:10359024-10359130:+;X:140212215-140212321:-;3:180949525-180949631:+;2:175422694-175422800:-;10:13259269-13259375:+;14:32671251-32671357:+;14:32672369-32672475:-;19:893484-893590:+		60.2	29.8	83.4	90.8	17	45.6	19.7	1.2	29.2	21.7	142.5	307.4	75.6	13.4	13	1	25.9	0	39.3	61.4
misc_RNA:Y_RNA:ENSG00000202306.1	14:93863485-93863580:-		134.2	34.6	71.4	80.5	117.6	66.2	137.2	2.4	4.2	28.1	28.9	44.4	45.3	54.1	52.4	74	27	16.1	31.7	19.3
snRNA:RNU1-27P:ENSG00000206596.1;snRNA:RNU1-28P:ENSG00000206588.1	14:35015920-35016083:+;14:35025432-35025595:-		113.5	49.3	73.7	76.9	54.5	61.2	41.2	23.2	4.3	21.1	33.7	46.3	45.9	43.5	65.7	24	141.1	39.2	60.9	38.5
misc_RNA:Y_RNA:ENSG00000206717.1	6:34789222-34789319:+		200.6	35.8	143.2	77.3	83.6	53.3	57.8	19.6	2.6	1.5	7.2	16.8	27.4	39.5	39.5	17.3	39.4	42.2	61	88.4
misc_RNA:Y_RNA:ENSG00000206705.1	7:135814728-135814829:-		200.8	35.9	100.2	77.3	83.6	53.4	57.8	19.6	2.6	1.6	7.2	16.8	27.4	39.6	39.5	17.4	39.5	42.2	61.1	88.4
lincRNA:RP11-354I13.1:ENSG00000261310.1	16:60520723-60557154:-		36	17	5	64	144	1	13	55	112	285	201	60	0	0	0	0	0	0	0	0
rRNA:RNA5SP368:ENSG00000201168.1	12:102173592-102173707:+		131.8	20.9	125.2	132.6	97.7	43.2	34.2	7.1	1.8	9.6	9.2	5.7	21.9	28.2	31.6	2.4	21.7	16.9	57	135.6
lincRNA:RP11-260O18.1:ENSG00000239440.5	3:82035289-82512826:+		0	0	60.5	0	74.5	62.5	71.3	0.2	55	302.2	219.3	64.5	0	0	18.5	0	0	0	0	0
rRNA:RNA5SP194:ENSG00000201532.1	5:138348018-138348130:+		2.9	4.6	3.4	13.7	9	6.9	3.8	1.5	0.6	21.7	1.8	363.1	0.2	28.1	1.9	0	0.6	2.7	433.8	10.3
lincRNA:LINC01378:ENSG00000236922.9	4:118327322-118612343:+		0	2	27.5	60	33.9	13.3	134.2	1	16.3	221.3	157.7	40.9	45	55.5	9.3	3	13	23	41	0
snRNA:RNVU1-7:ENSG00000207418.1;snRNA:RNVU1-9:ENSG00000206585.1	1:145969270-145969433:-;1:147511004-147511167:-		85.6	34.2	71.4	70	46.8	55.3	32.1	22.7	2.9	14.6	32.3	33.5	43.9	36.7	48.5	7.7	133.9	37.3	51.9	36.6
snRNA:RNU2-51P:ENSG00000222640.1	14:70827609-70827805:+		24.6	11.2	6.6	27	44.3	28.1	12.9	0	5.1	455.9	32.3	35.5	51.2	58.6	5.8	2	2.9	15	54.7	21.8
misc_RNA:Y_RNA:ENSG00000252652.1	11:43352811-43352906:+		145.1	48.6	83.4	88.9	39.1	29	44.6	3.4	3.2	21.8	28.7	39.6	29.8	50.4	46.3	85.5	50	22.4	18.2	16.4
misc_RNA:Y_RNA:ENSG00000199291.1	14:31727814-31727915:-		220.1	29.3	79.3	75.2	64.4	29.8	34.2	19.5	1	1.5	6	13.3	24.8	29.4	41.5	14.1	34.4	43.7	46.5	72.4
misc_RNA:Y_RNA:ENSG00000200171.1	1:44619057-44619152:-		169.7	35.9	73.3	75.7	53.4	24.9	66.7	2.2	2.1	12.6	21.5	39.9	20.5	55.1	29.9	115.2	38	15	14.4	9.2
misc_RNA:Y_RNA:ENSG00000201800.1	3:125235823-125235930:+		310.5	13	85.3	12.1	70.1	55.2	74.1	0.5	0.4	0.7	0.1	0.8	47	8	10.3	24.9	59.2	31.4	42.3	27.9
lincRNA:RP11-115J23.1:ENSG00000249867.5	11:28724162-29085368:+		0	0	3.7	58.7	180	23.3	115.2	42	48.3	268	0.3	121	0	13	0	0.3	0	0	0	0
rRNA:RNA5SP71:ENSG00000199837.1	1:182913500-182913625:-		94.3	20.5	165.6	107.1	51.8	30.6	38.2	11.3	2.3	24.3	11.2	23	33	47.8	19.1	6	53.7	13.3	28.6	83.7
misc_RNA:Y_RNA:ENSG00000200494.1	20:16651286-16651387:-		142	20.6	136.6	54.1	113.6	95.8	43.5	26.2	0	0	1.9	8.7	6.1	30.4	83.2	4.7	22	17	8.3	30.4
snoRNA:SNORD119:ENSG00000251806.1	20:2443608-2443683:-		107	65	86	33	27	28	116	25	0	0	14	0	144	69	51	65	0	0	0	1
lincRNA:AC007359.6:ENSG00000236951.5;lincRNA:AC008175.1:ENSG00000235059.5	Y:24246961-24293631:-;Y:24585087-24631739:+		0	0	20	1	281	0	38	42	61	27	40	286	0	0	0	0	0	0	0	32
lincRNA:RP11-60A24.3:ENSG00000265542.5	17:55849307-55912110:-		63	16	112	145	188	0	0	4	2	5	26	93	10	93	0	3	1	0	28	24
rRNA:RNA5SP350:ENSG00000200168.1	11:110910822-110910932:-		114.7	18.8	101.2	118.7	87.1	40.1	28.8	6	1.8	2.1	8.6	25.3	21.6	23.8	26.1	0.4	6.7	16.6	55.6	105.1
misc_RNA:Y_RNA:ENSG00000207484.1	15:52176753-52176850:+		183.5	27.4	73.5	62.4	64	28.5	34.1	17.4	1	1.6	5.5	16.8	21.8	29.6	38.1	12.1	31.9	37	47.6	64.3
misc_RNA:Y_RNA:ENSG00000206914.1	12:123252646-123252747:+		183.4	27.3	73.4	62.3	63.9	27.3	33.1	17.4	1	1.5	5.5	16.8	21.8	29.4	37.1	12.2	31.8	37.1	46.5	63.1
misc_RNA:Y_RNA:ENSG00000200118.1	3:169962570-169962669:+		194.2	24.3	72.2	44.3	79	51.3	41.8	4.6	0.6	4.9	3.8	2.1	38.7	13.7	25.7	10.6	25.3	31.6	35.4	65
lincRNA:RP5-1164C1.2:ENSG00000238282.1	20:4456285-4505846:+		0	0	0	0	161	104	55	44	37	15	45	227	0	0	72	0	0	0	0	0
lincRNA:RP11-434D9.1:ENSG00000249364.5	5:66675206-67101066:+		59	0	0	33	205.3	3.3	0	21	7.3	58.3	150.3	161	0	0	45	0	16	0	0	0
misc_RNA:Y_RNA:ENSG00000199732.1	8:97321449-97321550:-		194.7	24.5	72.8	44.5	79.4	51.6	44.1	5.3	0.6	4.9	3.8	3.1	38.9	14.1	26	10.6	25.9	31.6	35.5	47.2
snRNA:RNU2-6P:ENSG00000223336.1	13:46948536-46948725:-		50.2	17.5	6.3	46.4	79.8	43.4	24.8	0	9.1	114.5	62	49.4	76.9	70.8	13.2	6.7	6.7	20.1	32.8	23.8
misc_RNA:RNY3P8:ENSG00000223298.1	13:95963084-95963209:-		194.3	24.3	72.2	44.5	79	51.5	41.8	4.6	0.6	4.9	3.8	2.6	38.7	13.7	25.7	10.6	25.3	31.6	35.5	47
misc_RNA:RNY3P2:ENSG00000199788.1	13:49669527-49669628:+		194.2	24.3	72.2	44.4	79	51.3	41.8	4.6	0.6	4.9	3.8	2.1	38.7	13.7	25.7	10.6	25.3	26.8	35.4	47
rRNA:RNA5SP252:ENSG00000212433.1	8:10544079-10544197:+		31.7	9.1	37.9	90	113.9	40.1	72.1	23.4	2.6	7.8	4.2	49.1	5.3	19.2	9	2	8.8	14.4	147	57.9
rRNA:RNA5SP87:ENSG00000206882.1	2:22561758-22561875:-		24.4	15.2	28.1	42.7	168.2	148.3	85.1	4.4	2.4	14.6	9.4	16.2	10.6	17	14.1	1.2	5.8	4.3	20.4	95.4
misc_RNA:RNY4P26:ENSG00000252895.1	10:95806795-95806882:-		108.6	39.5	72.1	60.7	66.1	60.7	64.6	1.5	4	6.3	11.4	18.9	20.6	25.3	38.5	65.2	25.4	8.1	10.8	6.2
misc_RNA:Y_RNA:ENSG00000222493.1	12:2969115-2969199:+		189.6	28.4	63.2	68.4	23	16.3	39.2	4.8	0.5	2.8	3.1	1.2	30.6	27.9	26	15.5	21.3	53.2	57.7	34.3
snRNA:RNU5B-1:ENSG00000200156.1	15:65597015-65597130:+		35.7	0.4	64.3	0	5.1	69.8	62.6	4	3.8	45.3	52.1	43.5	153.6	96.3	11.4	2.1	18	4	9.8	0.5
rRNA:RNA5SP255:ENSG00000252179.1	8:13393538-13393644:+		101.8	15.9	84.6	101.2	79.9	35.2	24.2	6	1.4	2.1	8.1	3.1	17.9	22.8	19.6	0.4	5.7	13.6	47.2	91
lincRNA:RP11-983G14.1:ENSG00000280709.2	15:22303184-22383815:+		0	0	42	5	28	125	23	3	27.8	180.3	85.8	161.3	0	0	0	0	0	0	0	0
rRNA:RNA5SP48:ENSG00000200839.1	1:52439082-52439207:+		182.1	13	68.9	82	71.8	18.8	26.7	21.3	1.2	2.7	5.8	7.3	22.1	29.4	19.4	2.2	26.4	7.4	18	52.9
rRNA:RNA5SP392:ENSG00000252714.1	15:40623738-40623849:-		101	15.7	83.6	100.8	79.5	35.2	24.1	5.9	1.3	2.1	8.1	3.1	17.8	22.1	19.4	0.4	5.5	13.5	44.6	90.5
snoRNA:SNORD100:ENSG00000221500.1	6:133137941-133138016:+		59	24	292	105	0	0	0	0	15	0	0	0	33	26	0	35	0	0	76	0
misc_RNA:Y_RNA:ENSG00000222529.1	11:118841208-118841305:+		85.5	20.6	41.9	49.2	53.2	29.3	145.3	1.4	3.6	20.1	23	19.2	18.4	35.1	31.6	39.8	16.3	8.6	16.3	5.1
lincRNA:CASC15:ENSG00000272168.5	6:21665003-22214734:+		0	16	0	10	86.4	55.5	82	0	93	34.3	140	86	0	0	47	0	0	0	0	0
lincRNA:AC007682.1:ENSG00000231918.1	2:51259739-52635055:+		15	10	24.5	21.3	96.6	137.4	33.9	0.3	6.8	30	138	97.1	0	0	36.3	1	0	0	0	0
snRNA:RNU2-23P:ENSG00000222477.1	11:64915055-64915249:+		15	24.5	0.4	56.5	59.3	9	5.6	0.3	9.9	75.4	29.3	25.2	151.7	52	27.8	11.2	21.4	1.2	35	37.1
lincRNA:RP11-428L9.2:ENSG00000223808.1	10:9012088-9015431:+		243	0	42	7	51	0	0	0	8	93	46	0	16	0	0	31	0	10	41	53
lincRNA:CTD-2081C10.1:ENSG00000250447.5	5:53072474-53115516:-		0	28.3	28.5	22.5	135.9	34.7	45.7	0	20.5	102.8	153	41.9	11.5	0	0	0.3	0	11.8	0	0.3
misc_RNA:RN7SL8P:ENSG00000243352.2	7:104552364-104552644:+		66.7	14.6	83.9	113	39.1	0.3	88.8	0	0	11.3	0.6	1.4	47.5	36.4	7.5	0.6	28.4	1.9	0	72.5
snRNA:RNU2-30P:ENSG00000252018.1	1:53219994-53220134:+		40.4	15.4	2.6	27	44.3	43.6	15.3	0	7.5	90.4	49.2	33.4	78.3	66.6	5.8	2	5.7	15.6	31.1	23.1
snRNA:RNU2-38P:ENSG00000222788.1	1:144944672-144944750:+		30.4	15.4	2.6	35	45.7	40	15.3	0	6.8	96.5	70.5	28.1	68.8	58.6	6.5	2	2.9	15.6	32.8	23.8
lincRNA:PTCHD1-AS:ENSG00000233067.2	X:22277914-23311263:-		0	0	0	0	41.5	42.2	115.5	0	5.3	122.3	48	112.3	0	0	18.5	0.3	0	5	0	86
misc_RNA:RN7SL49P:ENSG00000265802.1	13:45576285-45576580:+		69.7	26	110.4	56.6	6.7	5	5.5	0	2.9	48	14.4	20.7	41	20.9	17	59.5	19.1	9.4	14.5	36.5
rRNA:RNA5SP432:ENSG00000199350.1	16:84073523-84073638:-		0.5	0.1	1.2	2	0.6	12	0.3	0.1	0.4	0	25	11.3	3	3.7	0.1	1	0	2.1	516	2.5
snRNA:RNU2-46P:ENSG00000252847.1	9:98622186-98622298:+		30.4	15.4	2.6	27	44.3	43.6	15.3	0	7.5	89.2	49.2	34.1	78.3	61.6	5.8	2	5.7	15.6	31.1	23.1
lincRNA:RP11-620J15.2:ENSG00000245651.2	12:58263618-58290265:-		139	0	144	9.3	62	86	0	0	0	0	52	10.5	24	0	0	0	0	51	1	0
misc_RNA:Y_RNA:ENSG00000201786.1	4:154188061-154188162:-		132.6	18.9	109.5	33.3	22.8	52.5	29.6	19.5	0	0	2	0.2	2.2	19.2	47.1	4.7	20.3	17.2	5.3	25.2
lincRNA:AC009784.3:ENSG00000232053.6	7:135777673-136122174:+		0	12.5	38.3	18	46.8	48	42.5	0.8	25.8	11.3	129.3	118.5	61	5.1	1	0	0	0	0	0.5
snRNA:RNU2-28P:ENSG00000222389.1	3:81558627-81558815:+		30.4	15.4	2.6	27	44.3	39.7	15.3	0	7.5	76.8	49.2	28.1	76.2	61.6	5.8	2	5.7	15.6	31.1	23.1
lincRNA:LINC01609:ENSG00000253103.1	8:112111190-112248432:-		0	28.3	28.5	22.5	59.3	34.7	45.7	0	20.5	97.8	153	41.8	12.5	0	0	0.3	0	11.8	0	0.3
lincRNA:RP11-444A22.1:ENSG00000271955.1	2:59445815-60327335:-		0	0	16.8	2.8	20	195.9	32.5	0.3	38.2	77.2	39.5	118.8	0.5	0	8	0	0	0	0	0
misc_RNA:RN7SL597P:ENSG00000244264.2	13:41696012-41696305:+		63.7	25.1	75.4	78.2	10.7	0.6	0	0	2.5	41.2	14.4	54.1	24.5	22.5	22.3	73.4	36.1	0	5	0.1
snRNA:RNU2-16P:ENSG00000222644.1	4:76750607-76750742:-		30.4	15.4	2.6	27	44.3	39.7	15.3	0	6.8	75.8	37.5	28.1	68.8	58.6	5.8	2	2.9	15.6	31.1	23.1
misc_RNA:RN7SL87P:ENSG00000239390.2	5:143520444-143520729:+		60.2	50.1	68.2	77.9	10.7	0.5	0	0	2.5	33.9	16.4	54.1	25.5	22.5	20.5	67.5	13.1	0	0	0
rRNA:RNA5SP114:ENSG00000200650.1	2:189141459-189141571:-		6.9	3	3.6	7.9	70.8	169.9	36.7	3.2	4	12.4	68.2	19.7	48	1.4	12.3	0.4	12.8	0.3	6.7	31.8
snRNA:RNVU1-18:ENSG00000206737.1	1:149224058-149224221:-		51.7	19.8	37.5	38.5	27.2	30.6	18.1	11.6	2.1	10.5	16.9	23.2	22.9	21.7	32.8	12	70.5	19.6	32.8	19.2
misc_RNA:RNY4P14:ENSG00000200526.1	13:40359552-40359647:-		109.8	52.5	49.7	69.5	10.1	19.5	18.8	1.8	0.4	5	5.1	15.9	13.4	19.4	17.6	26.9	25.7	13.9	19.3	17
snRNA:RNU2-3P:ENSG00000222076.1	15:96289033-96289223:+		99.4	8.3	97.7	85	15.7	18.3	0.3	0	0.3	22.5	0.5	10.4	8.9	111.5	1.1	4.9	10.3	10.7	0.3	5.1
snoRNA:SCARNA3:ENSG00000252906.1	1:175937534-175937676:-		179	34	34	94	51	0	0	0	0	0	42	1	51	0	0	21	0	0	0	1
snRNA:RNU2-26P:ENSG00000222440.1;snRNA:RNU2-57P:ENSG00000252468.1	X:91053092-91053282:+;Y:4887117-4887307:+		86.7	12.1	93.8	89.5	56.2	21.1	53.6	0	3.2	4.9	10.3	43.7	1.7	13.9	11.7	2.3	0	0.4	0	0.4
snRNA:RNU4-2:ENSG00000202538.1	12:120729566-120729706:-		5	9.8	77	11	0.4	24.7	33.1	15	13	20.1	33.6	49	17.8	18.1	5.4	17.2	53.5	8	63.1	26.6
lincRNA:RNU12:ENSG00000270022.3	22:43011250-43011913:+		227	7	28	0	88	0	17	0	0	43	0	66	18	0	0	2	3	0	0	0
snoRNA:SNORD95:ENSG00000264549.1	5:180670312-180670379:-		113	30	62	0	0	81	3	0	0	0	0	1	0	0	49	0	44	33	0	77
snoRNA:SNORD14C:ENSG00000202252.1	11:122930043-122930130:-		14.5	2	17	4	0	9	3.5	9	2	304.5	1	14.7	12	12	7.7	9	8	0	60	3
rRNA:RNA5SP444:ENSG00000252653.1	17:64263861-64263966:+		57.5	12.2	80.7	53.9	38.8	19.7	18.4	6.4	2.6	9.7	7.3	20	22.7	40.1	12.8	4	13.8	8.5	9	51.6
lincRNA:RP11-1006G14.2:ENSG00000259783.5	15:72900822-72929260:-		0	0	0	55	85	69	0	0	20	146	108	0	0	0	0	0	0	0	0	0
lincRNA:RP11-238K6.1:ENSG00000253288.1	8:138821687-139095813:-		0	0	0	23	204	133.3	31.3	0.5	23	63.5	3.4	0	0	0	0	0	0	0	0	0
misc_RNA:Y_RNA:ENSG00000251986.1	3:41910490-41910587:-		121.4	7.3	66.9	35.1	69.8	8.6	29.6	20	0	0	1.9	0.2	2.2	19.5	36.6	3.6	19.1	2.8	5.8	25.1
lincRNA:LINC00907:ENSG00000267586.6	18:39739247-40271387:+		8	0	6	1	89	22.2	53	32	35.8	0	80.6	117	30	0.5	0	0	0	0	0	0
snoRNA:SNORD102:ENSG00000207500.1	13:27829201-27829272:+		57	26	0	0	142	0	0	0	0	0	0	87	0	5	94	61	0	0	0	0
lincRNA:LINC01182:ENSG00000250634.5	4:13656803-13978699:+		4.5	1.3	33.3	0	28.1	64.5	79.8	0.8	14.1	108.9	71.8	56.5	0	5.1	0	0	0	0	0	0
lincRNA:LINC00630:ENSG00000223546.6	X:102024089-102140334:+		40	21	0	31.3	151.2	45	30.8	0	2.7	47.3	68.3	29.7	0	0	0	1.3	0	0	0	0
snRNA:RNU4-1:ENSG00000200795.1	12:120730900-120731040:-		36	85	60	7	0.4	10.7	3.1	0	10	14.1	11.2	17	29.5	7.1	1.2	74.2	16.5	3	0.1	72.6
snRNA:RNU2-5P:ENSG00000222465.1	9:72803487-72803666:-		43.3	7.6	8.1	27	51.1	21.4	12.9	0	5.1	69.9	19.1	25.9	45.9	45.7	5.8	6.7	2.9	5.4	30.7	22.8
snoRNA:SNORD99:ENSG00000221539.1	1:28905261-28905334:-		144	0	29	79	0	0	42	0	0	0	0	0	34	69	23	9	14	0	0	0
misc_RNA:Y_RNA:ENSG00000222601.1	12:120942374-120942462:-		69.7	32.2	29.7	49.5	21.9	11.2	25.1	2	1.7	5.6	9.5	19.3	14.6	29.3	23.5	40.7	17.8	12.7	17.8	8.8
lincRNA:AC011288.2:ENSG00000229618.1	7:13141016-13743774:+		0	0	2	45	80	106.2	0	0	2	17	148	40.3	0	0	0	0	0	0	0	0
lincRNA:LINC01019:ENSG00000248118.1	5:3417266-3536208:-		0	0	0	0	27	40.5	0	0	10.8	168.8	73.3	115.1	0	0	0	0	0	0	0	0
snoRNA:SNORD20:ENSG00000207280.1	2:232321155-232321234:-		250	16	9	3	0	0	66	0	0	0	0	0	2	0	0	0	3	0	76	9
lincRNA:LINC01476:ENSG00000265313.5	17:57508230-57604307:-		68	0	0	0	7.3	58	0	0	46	0	103	111	0	0	0	40	0	0	0	0
lincRNA:RP11-543F8.2:ENSG00000226990.1	10:8442823-8503826:+		0	21	0	7	80	0	88	0	35	91	107.3	0	0	0	0	0	0	1	0	1
lincRNA:RP11-384F7.1:ENSG00000243276.5	3:117723666-118276515:-		20.7	4.8	0.5	35	84.2	107	80.8	13	4	12.5	42	0	0	14	2	0	3.7	3	0	0
rRNA:RNA5SP22:ENSG00000202263.1	1:78560491-78560599:-		2.5	1	5.2	19.1	4.9	1.2	59.8	0.3	15.7	28.2	1.3	52.1	2.7	5.1	3.6	9.6	12.1	1.4	2.6	196.5
misc_RNA:RN7SL128P:ENSG00000240869.2	6:20421812-20422118:-		56.9	17.2	23.6	40.5	23	2.6	20.7	0	7.9	29.9	13.5	26.3	42.5	35	0	11.5	19	5	12.2	35.2
misc_RNA:Y_RNA:ENSG00000199567.1	X:85274612-85274719:+		118.3	16.6	42	37.2	31	19	21.9	1.3	0.6	4.9	2.4	2.1	9.2	6.4	21.3	8.1	13.8	26.9	14.3	22.3
misc_RNA:Y_RNA:ENSG00000200662.1	X:102411048-102411139:-		42.5	15.6	33.4	23.2	50.9	15.9	69.7	1.4	2.2	14.1	12.3	13.1	9.7	21.3	19.4	36.6	14.3	4	8.1	4.2
lincRNA:RP11-175E9.1:ENSG00000253471.1	8:23564654-23647000:+		0	2	0	12	28	118.5	0	41	25	0	64	70	0	0	48	0	0	0	3	0
rRNA:RNA5SP338:ENSG00000222427.1	11:22709897-22709981:+		59.5	10	45.5	57.6	52	21.7	15.6	4.4	0.5	2	5	3.3	9.8	17.9	10.4	1.1	3.9	7.6	31.2	47.4
misc_RNA:RNY4P28:ENSG00000202151.1	13:60761872-60761964:-		124	12.5	18.2	54.3	20.3	11.3	22.6	0.9	0.8	4.2	2.8	3.9	7.4	21.2	22.1	13.7	14.2	14.1	22.9	14.9
misc_RNA:Y_RNA:ENSG00000222579.1	12:105245602-105245696:+		56.1	23.3	31.4	47.4	28.1	23.7	34.2	0.5	0.5	5.8	6.7	12.4	9	22.3	15.7	31.9	16	10.9	4.5	19.8
lincRNA:MIR100HG:ENSG00000255090.5	11:122026130-122293579:-		0	0	0	0	0	11	18.3	56.3	46	38	53.2	88.7	0	0	15	0	0	0	0	71
lincRNA:FLJ40288:ENSG00000183470.9	7:132333553-132413528:+		69	0	0	0	189.5	0	54	45	0	0	38	0	0	0	0	0	0	0	0	0
misc_RNA:Y_RNA:ENSG00000202072.1	7:138100225-138100319:+		50.1	20.7	25.6	35.4	19.3	10.2	17.4	0.3	0.6	3.6	16.9	14.8	10.8	60.4	26.1	27.4	26.9	10.8	11.9	5.9
misc_RNA:Y_RNA:ENSG00000238534.1	7:6214842-6214935:-		74	15.4	41.8	29.7	31.9	14.8	14.7	2.7	0.7	1.6	3.6	2.1	13.5	9.6	16.9	5	33.7	18.6	22.2	41.6
lincRNA:RP11-782C8.1:ENSG00000230850.3	1:143119061-143233417:+		0	9	0	54.2	0	74.6	80.4	8.3	20.2	57.8	74.7	8.5	0	0	0	0.3	0	0	0	3.3
lincRNA:RP11-554D15.1:ENSG00000223786.1	6:74779167-75400443:+		0	0	50.3	17.1	64.2	101.6	57.1	29.3	4.4	34	23.3	5.8	0	0.5	0	0	0	0	0	0
misc_RNA:RN7SL546P:ENSG00000239224.2	14:103049227-103049514:-		64.6	32.9	16.4	54.9	6.7	2.5	36.7	0	6.9	3.9	11.6	16.1	18.9	26.6	0	17.4	10.3	19.6	11.9	29
snRNA:RNVU1-1:ENSG00000238603.1;snRNA:RNVU1-10:ENSG00000207340.1	1:143647014-143647177:-;1:147834502-147834665:-		53.4	19	34.7	27	38.9	26.3	7	3.5	2.2	2.7	31	24.5	15.3	27.8	18.2	6.7	18.3	2.8	0.2	26.7
misc_RNA:RN7SL767P:ENSG00000241529.2	3:113351551-113351827:+		85.2	22.8	28.6	27.4	10.7	6.8	31.6	0	8.1	36.9	12.8	25.8	27.5	18.3	1.7	11.1	2.4	4.9	12.2	6.4
lincRNA:MIR325HG:ENSG00000280870.2	X:75878199-76234957:-		17	0	4.7	13.5	77.2	36	59.3	3	5.7	20.7	1.5	70.3	5	18	32	1	4	3	0	9
misc_RNA:Y_RNA:ENSG00000201548.1	10:90345395-90345490:-		78.7	11.3	51.5	39	20.2	15.7	30.5	3.1	0.8	1.6	1.2	1.9	10.6	17.1	15.3	6.3	8.9	15.8	24.2	26.6
lincRNA:LINC00923:ENSG00000251209.7	15:98115415-98417780:-		20.7	3.3	0.5	8	81	0	68.3	0.5	1	12.5	0	29	0	88	42	5.5	16.7	2	0	0
lincRNA:LINC01603:ENSG00000253479.5	8:70337270-70360479:-		0	0	0	0	0	66	0	0	7	8.3	143	136	0	0	0	16	0	0	0	0
rRNA:RNA5SP263:ENSG00000200246.1	8:32114012-32114139:+		37.7	7.2	33.6	40.1	78.4	9.4	22.6	7.6	0.3	3.5	2	2.7	10.3	11.7	8.7	0.5	8.8	36.5	10.9	43
misc_RNA:RNY4P24:ENSG00000199605.1	13:52974139-52974234:+		48.5	18.1	35.9	33.5	14.3	7.9	14.5	0.8	0.3	15.6	7.6	23.5	13	14.2	24.1	37.6	26.5	6.5	22.6	8.7
lincRNA:RP11-379B8.1:ENSG00000226453.1	6:82554902-82643197:-		0	26	11	0	0	4	35.5	0	20	59	11	159	0	42	0	0	0	0	0	1
lincRNA:RP11-255H23.4:ENSG00000267924.1	19:24000401-24057503:-		0	0	0	0	0	54.5	0	0	19	67	127	100	0	0	0	0	0	0	0	0
lincRNA:RP11-260M19.2:ENSG00000258913.1	14:104689921-104754406:+		0	0	0	0	25	42	38	0	9.2	0	128	123	0	0	0	0	0	0	0	0
lincRNA:GMDS-AS1:ENSG00000250903.8	6:2245982-2482256:+		19.5	0	0	0	16	29.6	20	12	0	117	60.5	89	0	0	0	0	0	0	0	0
lincRNA:LINC01198:ENSG00000231817.7	13:47029270-47060641:-		0	0	69	0	58	58	80	0	0	0	17	81	0	0	0	0	0	0	0	0
lincRNA:AC019330.1:ENSG00000225421.1	2:199417919-199637080:-		0	8.3	0.7	18.3	15.7	29.3	30.7	13.3	24.7	74	113.7	25.3	0	0	0	0.3	0	7.3	0	0.3
misc_RNA:Y_RNA:ENSG00000199357.1	18:21036335-21036431:+		59.8	6	17.7	41.9	16.4	14.3	32.7	0.9	1.7	7.6	13.6	25.9	24.4	26.6	19.5	9.5	2.8	5.4	23.2	11.7
misc_RNA:Y_RNA:ENSG00000201644.1	4:76587305-76587397:-		59.6	5.6	17.7	41.7	16.2	14	32.5	0.9	1.7	7.6	13.6	25.9	24.4	26.6	18.5	6.3	2.6	5.2	23.2	11.7
lincRNA:AC096559.1:ENSG00000224184.5	2:11988748-12718474:+		0	1.5	2	19.5	33	13.8	16.8	0	10	0	0	196.3	0	62	0	0	0	0	0	0
rRNA:RNA5SP382:ENSG00000200225.1	14:20883146-20883257:+		21.3	3.3	14.5	12	5	10.2	6.5	49.1	0.2	0.1	1	181.7	6.1	3.3	4.4	1.1	4	2.1	8.7	13.4
snoRNA:SNORD42A:ENSG00000238649.1	17:27050447-27050510:+		46	4	85	0	0	9	81	0	0	0	0	0	2	1	2	23	0	10	0	84
lincRNA:LINC01234:ENSG00000249550.6	12:114117264-114211488:-		18.5	0	2.5	24.3	31.5	33.5	15.3	0	0	0	0	10.5	48.5	0	0	0	56.5	38	67	0
lincRNA:RP11-256I9.3:ENSG00000260364.1	16:65266959-65466723:+		0	1	0.5	0	177	11.3	17	0	4	98	24.8	12.5	0	0	0	0	0	0	0	0
rRNA:RNA5SP65:ENSG00000200036.1	1:166975196-166975314:+		9.4	0.9	17	29.2	133.6	17	8.7	22.6	0.1	5.3	18	7.1	0.9	29.2	1.3	0.9	0.2	6.9	6.1	26.5
lincRNA:RP11-420N3.2:ENSG00000260411.4	16:5289816-5650152:+		6.8	0	0	0	69	27	46.8	1	8	21	117	0	44	0	0	0	0	0	0	0
lincRNA:AC068490.2:ENSG00000231200.1	2:22156208-22753977:-		0	29	13	0	68.2	12.5	46	0.7	0.5	69.3	27	71	0	3	0	0	0	0	0	0.3
lincRNA:AC012593.1:ENSG00000226994.7	2:35024917-35410755:+		0	0	9	27	103.5	98.4	38	2	1.3	23.4	22.7	14.2	0.2	0	0	0	0	0	0	0
snoRNA:SNORD89:ENSG00000212283.1	2:101889398-101889511:-		95	0	13	10	0	0	57	0	0	0	0	60	0	36	61	1	0	5	0	0
misc_RNA:Y_RNA:ENSG00000202368.1	12:97373306-97373407:-		103.7	13.3	30.3	29.8	26.1	9.8	20.2	0.3	0.4	4.9	1.9	0.1	9.1	3.5	16.2	5.8	10.1	19.7	11	18.4
lincRNA:LINC00276:ENSG00000230448.5	2:13850656-14541087:-		0	20	0	0	1	82.4	48.3	0	46.2	1	0	135	0	0	0	0	0	0	0	0
lincRNA:RP11-435B5.4:ENSG00000185044.10	1:143354963-143467632:-		0	9	0	36.7	0	68.3	55.9	8.3	10.2	57.8	74.7	8.5	0	0	0	0.3	0	0	0	3.3
lincRNA:RP11-417J8.3:ENSG00000230880.2	1:142618769-142729975:+		0	9	0	54.2	0	73.3	56.2	8.3	8.7	46.5	74.7	0.3	0	0	0	0	0	0	0	0
snRNA:RNU5A-1:ENSG00000199568.1	15:65588389-65588504:+		2.9	6.4	27.3	54	1.1	6.3	29.6	0	3.8	30.8	17.1	1	71.6	33.3	34.4	1.1	6	0	3.5	0.8
snoRNA:SNORD67:ENSG00000212135.1	11:46783939-46784049:-		0	0	56	0	40	59	58	0	0	0	0	0	112	0	0	0	0	0	0	0
lincRNA:LINC00298:ENSG00000235665.5;lincRNA:LINC00299:ENSG00000236790.5	2:8062556-8418214:-;2:8147901-8523751:-		0	0	1	0	47	158	0	0	2	37	3	63	9	0	0	0	0	0	0	0
lincRNA:RP11-141M1.3:ENSG00000230490.2	13:33929343-34250905:-		13.8	0	0	9.5	78	46	10.8	0	13	0	47.7	97	1.5	0	0	0	0	0	0	0.5
lincRNA:PCAT19:ENSG00000267107.6	19:41960074-42006559:-		0	0	0	76	46	44	43	0	0	0	19	89	0	0	0	0	0	0	0	0
lincRNA:RP11-417J8.6:ENSG00000203849.6	1:142620645-142729967:-		7	7.5	57.8	0	84	6.8	23.2	0.5	37.5	44.8	1.3	43	0	0	0	0	0	0	0	0
misc_RNA:Y_RNA:ENSG00000252522.1	14:90052006-90052105:+		72.5	6.2	60	6.7	3.5	37.5	26	33	0	0	1.2	0	16.8	11.5	23.3	1.7	3	0	2.5	5.9
misc_RNA:Y_RNA:ENSG00000199781.1	2:233693363-233693461:+		54.1	25.6	29.2	54.7	4.1	13.1	16.1	0.4	0.4	4.7	4.1	15.6	8.2	14.6	12.3	20.1	17.6	3.5	2.3	9.4
lincRNA:RP11-762E8.1:ENSG00000271893.1	2:196316502-196380423:-		0	11	61	0	80	22	0	0	3	65	0	68	0	0	0	0	0	0	0	0
lincRNA:MALAT1:ENSG00000251562.7	11:65265233-65273987:+		49	0	0	50	2	0	59	0	3	16	0	0	0	69	0	0	0	0	0	60
lincRNA:RP11-412P11.1:ENSG00000248837.5	4:22999174-23058485:+		11	0	0	0	0	88	98	0	10	65	35	0	0	0	0	0	0	0	0	0
lincRNA:RP11-481J13.1:ENSG00000272180.1	2:56179293-56408787:+		0.5	0	0	0	115.6	93.5	30.5	0	6	5	55	0.4	0	0	0	0	0	0	0	0
lincRNA:HPYR1:ENSG00000253521.1	8:133572745-133573726:-		0	0	19	0	2	21	35	0	18	49	83	57	0	0	0	0	0	0	19	0
misc_RNA:Y_RNA:ENSG00000199580.1	15:75275615-75275717:-		97.3	11.3	59.2	18.8	11.5	9.4	30.6	4.4	2.1	0	3.4	15.5	8.3	6.1	8.1	10.1	1.3	0	0.2	3.9
lincRNA:RP11-526A4.1:ENSG00000234828.7	4:150273169-150817385:-		0.5	0	55	0	29	0	30.5	0	17	74.3	24	65.3	0	0	0	1	0	0	0	0
misc_RNA:Y_RNA:ENSG00000201208.1	12:113616228-113616324:-		100.7	9.3	14.6	39.3	16.1	8.8	21	0.5	0.6	0.8	0.7	0.5	3.8	8.7	15.3	3.6	6.4	11	21.6	13.3
rRNA:RNA5SP473:ENSG00000252211.1	19:58874805-58874929:+		20.8	4.9	37.2	37.8	37.9	7.5	18.7	1.4	0.8	5.5	5	3.4	12.8	10.5	9	0.4	4.4	2.9	51.6	21.9
lincRNA:RP11-542G1.1:ENSG00000251185.1	4:76194278-76286392:-		0	16	0	0	54	156	0	1	0	10.7	55.7	0	0	0	0	0	0	0	0	0
snRNA:RNU2-17P:ENSG00000222222.1	1:150209315-150209504:+		53.4	8.3	74	54.3	15.4	17.7	0	0	0	0	0	10.4	0.3	43.2	0	4.8	10	0	0.3	0
lincRNA:LINC01317:ENSG00000203386.6	2:33931953-34522820:+		0	0	0.3	0	130	0	118	0	0	14	0.5	8	0	21	0	0	0	0	0	0
lincRNA:RP11-879F14.1:ENSG00000267175.5	18:59259608-59416065:-		0	30	0	25.3	0.3	110.3	17.3	11	22	14.8	35.3	24.3	0.3	0	0	0	0	0	0	0.3
lincRNA:AC068491.2:ENSG00000229118.1	2:112022860-112037457:+		0	19	6	0	0	40	0	0	19	0	42	162	0	0	0	0	0	0	0	0
lincRNA:RP11-739G5.1:ENSG00000258631.2	15:94133096-94304028:+		26	0	1	0	35	11	0	69	22	84	11.3	27.5	0	0	0	0	0	0	0	0
lincRNA:MIR646HG:ENSG00000228340.5	20:58662895-59102516:+		0	0	0	0	143	74	28	9	0	11	0	21.3	0	0	0	0.3	0	0	0	0
lincRNA:RP11-144A16.6:ENSG00000275628.1;lincRNA:RP11-395E19.2:ENSG00000276348.1	9:41504853-41514094:-;9:40704468-40713709:-		0	0	33	26	0	0	0	0	7	0	90	128	0	0	0	0	0	0	0	0
rRNA:RNA5SP351:ENSG00000238965.1	11:111799124-111799232:+		7	0.5	2.2	5.1	65.4	46.8	2.1	1.9	19	12	11.4	4	46.6	19.1	11.7	0	2.2	0	2.2	24
misc_RNA:RN7SL296P:ENSG00000263587.1	3:33144500-33144796:+		52.6	12.8	44.5	26.6	6.7	2.5	11.5	0	5.4	10.5	11.7	16.8	24.5	18.3	1.8	5.8	2.1	4.7	11.9	6.4
rRNA:RNA5SP486:ENSG00000251770.1	20:46501935-46502017:+		13.8	2.9	11.6	52.9	46.5	13.9	16.7	6.3	0.8	1.9	2.3	27.8	3.3	11.8	3	0.6	2.6	5.6	37.1	13.1
lincRNA:RP11-125O18.1:ENSG00000248491.5	4:128018046-128391724:-		0	0	52	0	82	46	0	43	9	42.3	0	0	0	0	0	0	0	0	0	0
lincRNA:RP11-353N4.5:ENSG00000234232.2	1:149649060-149719362:-		0	0	0	0	69	157	0	21	0	0	1.3	24.5	0	0	0	0	0	0	0	0
lincRNA:RP11-266O8.1:ENSG00000257060.6	15:93855786-94112712:+		0	0	0	0	18.3	72	8	0.3	0	70	87	0	0	0	15	0	0	0	1	0
lincRNA:CTD-2384A14.1:ENSG00000258038.5	14:29299450-29437606:+		0	0	0	60	18	80	21	0	23	0	48	18	0	0	0	0	0	0	0	0
lincRNA:RP11-115N4.1:ENSG00000243144.6	7:90940683-91144724:+		7.2	0	0	0	15.8	71	0	0	0	20.3	49.3	104.3	0	0	0	0	0	0	0	0
lincRNA:AC099344.2:ENSG00000230952.1	2:11497641-11505762:-		0	0	0	0	116	50	0	0	2	0	99	0	0	0	0	0	0	0	0	0
misc_RNA:RN7SL685P:ENSG00000242315.2	8:101970111-101970406:+		33.1	39.7	28	66.3	0	0	0	0	0	12.3	16.8	14.8	0	0	0.3	53.4	0	0	0	0
lincRNA:RASAL2-AS1:ENSG00000224687.1	1:178060643-178063119:-		36	5	11.5	0	58	11	17	0	0	33	0	3	23.5	37	0.5	0	0	0	0	28
lincRNA:PVT1:ENSG00000249859.7	8:128806779-129113499:+		0	0	0	0.5	42.7	103	22.8	8	0	0	7	79	0	0	0	0	0	0	0	0
lincRNA:RP11-122F24.1:ENSG00000250974.1	5:6933783-7190925:+		1	0	14	60	12.8	62.2	25	0	8	68	2	3	0	0	0	0	0	0	0	0
misc_RNA:RN7SL529P:ENSG00000242712.2	11:118865044-118865343:+		55	6.8	10	14.4	11.5	6	14.2	12	1.7	19.5	12.7	48.7	8	0.5	6	9.2	2.4	5.3	0	5.3
lincRNA:RP11-642M2.1:ENSG00000264622.1	17:33164890-33186065:-		0	0	0	0	54	0	2	0	23	0	28	142	0	0	0	0	0	0	0	0
misc_RNA:Y_RNA:ENSG00000202332.1	17:73428071-73428168:+		76.7	10	15.9	23.2	19.4	6.3	12.5	0.3	0.4	0.5	1.4	8.9	4.2	6.4	9.9	3.5	8.1	10.8	15	15.6
lincRNA:AC016995.3:ENSG00000231367.5	2:38633861-38742882:-		23	0	0	2	0	0	0	63	14	57	88	1	0	0	0	0	0	0	0	0
lincRNA:LINC01239:ENSG00000234840.1	9:22646199-22824212:+		1	21	0	31.3	52.7	21.5	13.3	0	5.7	28.3	41.3	30.7	0	0	0	0.3	0	0	0	0
lincRNA:RP11-114H23.1:ENSG00000258077.2	12:75956982-76377795:-		0	0	37	0	20	106.8	22	1	9	48.3	0	0.4	0	0	0	0	0	1	0	0
misc_RNA:Y_RNA:ENSG00000201529.1;misc_RNA:Y_RNA:ENSG00000206840.1	14:68084019-68084132:-;10:38283791-38283903:+		58.6	5.1	25.8	23.1	17.4	5.2	37.8	0	0.8	1.4	0.3	1.7	1.3	15.9	24.4	8.8	1.4	3.8	11.3	0.2
lincRNA:RP11-317N12.1:ENSG00000253642.5	8:33462374-33896526:+		0	0	0	0	1	127	1	0	0	0	1	93	0	1	0	0	0	0	0	20
snoRNA:SNORD43:ENSG00000263764.1	22:39715055-39715118:-		0	0	95	0	0	0	0	0	0	0	18	0	0	44	0	0	0	7	0	80
snRNA:RNU6-1323P:ENSG00000206752.1	X:115984807-115984913:-		0	0	1.5	0	6.3	0.1	0.2	0	14.2	2.6	35.6	153.1	23.2	1.2	0.7	0.1	0	0	1.2	1.3
lincRNA:PGM5P2:ENSG00000277778.1	9:69080228-69147846:-		0	0	0	0	111	47	0	0	0	35	0	0	0	0	0	48	0	0	0	0
lincRNA:RP11-460B17.3:ENSG00000254530.1	11:29357425-29615842:-		0	0	0	14.3	0	90.9	39.3	31	6.3	17.8	15.3	25.3	0	0	0	0	0	0	0	0
lincRNA:RP3-492J12.2:ENSG00000274961.1	20:57698459-57722081:+		0	0	0	0	13	70	0	0	1	0	0	156	0	0	0	0	0	0	0	0
lincRNA:AP000797.3:ENSG00000256717.1	11:115530376-115713864:+		0	0	30	0	57	27.7	0	0	5	38.3	57.7	24	0	0	0	0	0	0	0	0
lincRNA:RP11-94P11.4:ENSG00000254998.1	11:105028654-105402424:-		0	0	2.7	0	92	70	67	1	0	0	0	6	0	0	0	0	0	0	0	0
rRNA:RNA5SP286:ENSG00000212454.1	9:76365888-76365993:-		10	1.4	9.9	20.4	14	18.2	8.3	4.6	0.8	2.6	2	27.5	2.8	18.2	20.9	9.2	1.2	3.9	50.2	11.7
rRNA:RNA5SP122:ENSG00000207186.1	2:242524383-242524490:+		24.4	4	25.9	24.6	38.2	11.8	9.4	0.5	1.1	1.7	5.2	9.6	8.7	23.6	7.1	0.7	5.7	1.7	3.1	30.1
lincRNA:LINC00842:ENSG00000223477.3	10:47011753-47174018:-		0	8	0	0	0	50	0	0	7	0	19	152.5	0	0	0	0	0	0	0	0
lincRNA:RP11-267C16.1:ENSG00000227115.6	18:48872619-49088939:+		1	0	0	0	0	70	48	0	0	25	0	92	0	0	0	0	0	0	0	0
lincRNA:RP11-782C8.2:ENSG00000232274.2	1:143118704-143211070:-		7	7.8	57.8	0	32	36.3	13.2	0.5	33	16.8	1.3	29	0	0	0	0	0	0	0	0
lincRNA:AC067959.1:ENSG00000233005.1	2:21444047-22193831:+		0	0	0	0	0	88.5	59	0	2.3	27.7	44.3	2	10.5	0	0	0	0	0	0	0
lincRNA:RP11-179A16.1:ENSG00000245832.6	11:81590893-82429124:-		7.3	0	0	24	14.2	28.5	52	0.3	14.3	39.5	49.7	0	0	3	0	0	0	0	0	1
lincRNA:RP11-554F20.1:ENSG00000237461.1	9:102348068-102582171:-		0	0	0	0	0	0	77	4.5	0	0	37	115	0	0	0	0	0	0	0	0
lincRNA:AC007131.2:ENSG00000233891.7	2:59465849-59960531:-		0	0	0.5	0	9	54	31.2	0	16.5	34.2	38.5	40.8	0.5	0	8	0	0	0	0	0
lincRNA:RP11-108K3.1:ENSG00000259240.1	15:51329685-51586109:+		12.7	0	0	0	102	15	28	0	0	0	0	75	0	0	0	0	0	0	0	0
misc_RNA:Y_RNA:ENSG00000200052.1	3:164840501-164840611:-		1.6	0	3.3	1	37	58	126	0	0	0.3	0.5	2	0.5	0.5	1	0.1	0.5	0	0	0
lincRNA:RP11-445O3.2:ENSG00000248973.1	5:4452043-4866334:-		49.1	0	0	33.5	30	22	0	23.5	12.5	26.5	27	7.3	0	0	0	0	0	0	0	0.6
lincRNA:RP11-145G20.1:ENSG00000248510.2	4:97231852-97740015:+		0	0	3	0	9	12	90.5	0	3.5	1	88	1	0	23.5	0	0	0	0	0	0
misc_RNA:RN7SL724P:ENSG00000244692.2	3:139328513-139328781:-		50.9	33.2	11.3	31	11.4	0.1	8.7	0	3	0.2	13.9	10.4	9.4	1	0.5	12.1	5.7	15	0	7.4
misc_RNA:Y_RNA:ENSG00000206925.1	19:40848236-40848348:+		19.3	6	9.9	8	50.2	22.8	38	5	0.7	6.3	5.6	17.5	4.7	8.6	8.5	8.3	1.5	0	3.7	0
misc_RNA:RN7SL838P:ENSG00000243562.2	11:440406-440693:-		23.5	5.3	13.2	48.9	36.1	0.3	7.8	0	0	8.6	0.6	1.4	4.2	30.9	1.5	0.2	8.4	1.9	0	31.6
misc_RNA:Y_RNA:ENSG00000201277.1	5:172681193-172681293:-		74.9	8	14.8	20.8	17.4	5.6	9.2	0.2	0.4	0.5	1.4	7.4	3.1	5.4	8.9	2	5.9	8.8	15	13.5
lincRNA:CTD-2034I4.1:ENSG00000259543.1	15:81719789-82047558:+		0	4.1	0	25.5	0.3	0.3	69.3	10.5	4.3	0	17.3	34	57.5	0	0	0	0	0	0	0
lincRNA:C8orf37-AS1:ENSG00000253773.2	8:96216684-96822364:+		0	0	0	0	146.7	0	14.3	1	7.4	10.2	11.3	30.4	0	0	0	0	0	0	0	0
rRNA:RNA5SP50:ENSG00000200601.1	1:74215200-74215306:-		26	5	36.6	26.8	18.3	11.1	12.2	2.8	0.4	5	4.2	6.8	7.1	11.2	3.2	0.1	6.3	3.5	11.6	22.5
misc_RNA:Y_RNA:ENSG00000207148.1	4:122250224-122250325:-		64.1	8	13.9	20.7	17.4	5.7	9.2	0.2	0.4	0.5	1.4	11	3.1	5.4	8.9	2	5.9	9.8	15	15.4
misc_RNA:RN7SL833P:ENSG00000244080.2	19:11626864-11627150:-		33.1	17.7	29.3	53.2	0	3	0	1.7	0	12.3	8	14.8	0	0	0.3	39.8	4.3	0.1	0	0
misc_RNA:Y_RNA:ENSG00000200201.1	11:3686394-3686489:-		52.4	10.3	21	13.3	22.1	2.8	2.5	0.4	0.8	0	0	0.7	6.6	19.9	14.3	5.7	6.1	11.8	19.1	6.3
misc_RNA:Y_RNA:ENSG00000206721.1	3:119929167-119929268:+		64.1	8	14	20.7	17.4	5.7	9.2	0.2	0.4	0.5	1.4	11	3.3	5.4	8.9	2	5.9	8.8	15	13.5
rRNA:RNA5SP450:ENSG00000223138.1	18:9923917-9924018:+		32.7	2	19.9	24.3	19.3	9.1	12.8	4.4	0.3	7.2	0.9	2.2	5.5	38.2	4.8	0.2	2.5	5.1	5.3	18
lincRNA:LINC01192:ENSG00000241369.5	3:162845711-163079351:-		0	0	51	0	0	79.8	18.5	1	0	0	61	3.8	0	0	0	0	0	0	0	0
lincRNA:RP11-166A12.1:ENSG00000251538.5	5:121964647-122066380:-		46	0	0	0	54	55	0.3	0	43	6	1	0	0	0	0	9	0	0	0	0
rRNA:RNA5SP134:ENSG00000252301.1	3:63531116-63531211:+		20.7	2.5	26.2	27.4	28.8	7.8	8.9	4.4	1.2	3.6	8.4	7	11.9	12.7	6	0.7	5.4	2.7	7.5	20.6
lincRNA:RP11-541G9.1:ENSG00000258131.1	12:97379434-97579387:+		4.7	1.3	31.9	0	28.1	32.2	40.3	0.8	13.1	11.9	19.8	19.5	0.4	5.1	0	0	0	5	0	0
lincRNA:FTX:ENSG00000230590.7	X:73183790-73513409:-		46	0	0.8	0	0	4.3	2	0	18	47	61	1	0	31.3	0	0	2	0.5	0	0
lincRNA:CTD-2251F13.1:ENSG00000248975.2	14:30421603-30766249:-		1	0	45.5	0	0	29.8	47	0	0	51	16	22	0	0	0	0	0	1	0	0
lincRNA:RP1-34H18.1:ENSG00000231121.3	12:77718421-77966055:+		0	0	46	0	74	79	0	0	0	13.5	0	0.3	0	0	0	0	0	0	0	0
lincRNA:UNQ6494:ENSG00000237372.2	9:92254729-92334674:+		0	16	0	35	10	52	0	0	1	0	86	12	0	0	0	0	0	0	0	0
misc_RNA:Y_RNA:ENSG00000207101.1	8:41660867-41660968:+		64.1	8	14	20.7	17.4	5.7	9.2	0.2	0.4	0.5	1.4	7.4	3.5	5.4	8.9	2	5.9	8.8	15	13.5
rRNA:RNA5SP366:ENSG00000202324.1	12:99477561-99477683:-		27	2.7	16.8	21.2	23.7	14.1	21.6	1.5	0.8	12.6	0.6	7.9	3.8	11.5	6.4	2.9	1.4	2.6	13	19.3
misc_RNA:Y_RNA:ENSG00000202357.1	19:11519448-11519556:+		36	1.9	46.5	14.7	0.3	0.7	3.4	2	0.1	0.3	15	1.4	0.1	15.8	20.5	0.5	21.3	23.5	2.9	4.5
lincRNA:RP11-15K3.1:ENSG00000236373.1	10:92162278-92300562:-		0	0	0	1	0	34	0	0	0	53	0	123	0	0	0	0	0	0	0	0
lincRNA:TTTY4:ENSG00000226906.1;lincRNA:TTTY4B:ENSG00000235412.1;lincRNA:TTTY4C:ENSG00000228296.1	Y:25082602-25119431:+;Y:26716349-26753172:+;Y:27209230-27246039:-		0	16	0	0	67	5	47	0	8	5	63	0	0	0	0	0	0	0	0	0
lincRNA:RP11-15B24.5:ENSG00000228430.8	9:84887671-85179347:+		0	34	0	10	65	26	0	0	0	0	0	67	0	0	0	0	0	0	0	8.3
lincRNA:RP11-162A12.2:ENSG00000264278.1	18:74506688-74534251:-		25	0	0	0	78	0	25	50	0	0	32	0	0	0	0	0	0	0	0	0
lincRNA:LL22NC03-86D4.1:ENSG00000236052.1	22:34413462-34584414:+		0	0	22	0	5	0	0	0	16	124	41	0	0	0	0	0	0	0	0	0
lincRNA:LINC01479:ENSG00000255772.5	12:68323015-68363797:+		0	0	0	0	0	0	0	48	0	12	42	105	0	0	0	0	0	0	0	0
lincRNA:RP11-176N18.2:ENSG00000264015.1	18:75133575-75272719:+		0	11.5	29.3	0	45.1	32	0	0.8	12.6	10.8	39.6	20	0	5.1	0	0	0	0	0	0
misc_RNA:RN7SL454P:ENSG00000243426.2	17:76528875-76529137:-		44.9	34	12.7	30.5	11.4	0.1	8.9	0	3	0	9.9	0.1	9.4	1	0.5	12.1	5.7	15	0	7.4
lincRNA:RP11-179A10.1:ENSG00000254401.1	11:11139401-11205158:+		0	0	2	0	37	29	0	0	23.7	0	15.3	99	0	0	0	0	0	0	0	0
rRNA:RNA5SP159:ENSG00000252970.1	4:39938373-39938475:+		4.1	0	11.2	4	42.4	22.6	31.7	0	2	11.2	5.2	11.6	0	5.6	1.6	0	0.3	1.5	6.2	44.6
lincRNA:RP11-124B13.1:ENSG00000253880.1	8:5901875-6115058:-		0	0.3	0	18	20	51	33	0	16.5	1.2	1	62	2	0	0	0	0	0	0	0.5
lincRNA:RP11-689K5.3:ENSG00000251331.6	4:82523951-82965397:-		1	0	0	0	1	61	0.3	0	8.5	54	45.5	34	0	0	0	0	0	0	0	0
lincRNA:RP11-146E13.4:ENSG00000258188.1	14:19812176-19859970:+		0	0	0	0	80	19	36	34	0	0	0	36	0	0	0	0	0	0	0	0
lincRNA:LINC00662:ENSG00000261824.6	19:28175488-28284848:-		0	0	0	0	11.7	30	0	0	14	0	106	0	0	42	0	0	0	0	0	0
lincRNA:AC008132.15:ENSG00000182824.7;lincRNA:AC011718.2:ENSG00000223579.2	22:18721427-18745419:+;22:20632023-20661407:-		41	0	0	0	0	0	65	0	0	0	26	71	0	0	0	0	0	0	0	0
rRNA:RNA5SP86:ENSG00000212171.1	2:20601388-20601485:-		45	3.7	14.9	10	40.4	6.6	13.9	0.9	1.6	10.9	7.2	2.4	3.4	4.3	2	1.6	3.7	5.5	5	19.2
lincRNA:LINC01322:ENSG00000244128.5	3:164924748-165373211:+		35	16	8	27	48.7	0	29	0	18	0	3.4	0	0	14	1	2	0	0	0	0
lincRNA:LINC00856:ENSG00000230417.10	10:79998012-80434866:+		0	1.5	0	0	8	118	0	42	10	0	22.5	0	0	0	0	0	0	0	0	0
rRNA:RNA5SP77:ENSG00000202264.1	1:227748882-227749001:+		25.7	5.6	17.1	10.5	28.2	7.4	14.1	4.1	9	3.7	2.4	1.6	3.6	6.9	2.8	5.4	0.7	3.6	43.2	5.9
lincRNA:RP11-348J24.2:ENSG00000250049.5	5:91378414-91815133:+		0	0	0	0.5	0	44	53.5	0	10.7	0	0	90.7	0	0	0	0	0	0	0	0
lincRNA:AC104820.2:ENSG00000234663.5	2:181966659-182264286:+		20	0	0	0	80.3	0	76.8	6.5	0.2	8.8	6.2	0	0	0	0	0	0	0	0	0
lincRNA:RP11-30J20.1:ENSG00000254101.5	8:137543041-137997178:+		0	0	1	0	54	7	81.5	0	1.2	22.3	29	0	0	0	0	0	0	0	0	0
rRNA:RNA5-8SP5:ENSG00000202174.1	2:133010727-133010878:-		16	1	8	10.5	21	4.5	6.5	1	0	11	12.5	35.5	0.5	1	0.5	1	0.5	3.5	39	22.5
lincRNA:RP1-15D23.2:ENSG00000224228.2	1:172745045-173033155:+		0	0	0	18.5	89.7	0	0	0	3	0	11	73	0	0	0	0	0	0	0	0
lincRNA:RP11-400N13.1:ENSG00000236230.1	1:222262511-222560776:-		8	0	3	2	6	0	45.8	0	16	109	0	2	0	0	0	3	0	0	0	0
lincRNA:PART1:ENSG00000152931.7	5:59783540-59843484:+		3.5	1	5.5	14.5	0	4.5	21.5	9	0.5	13.5	6	9	9.5	5	29	1.5	0	8.5	31	21.5
lincRNA:RP11-945F5.1:ENSG00000258845.1	14:46037198-46038272:+		0	0	19	51	104	4	0	0	15	0	0	0	0	0	0	0	0	0	0	0
lincRNA:RP11-161I6.2:ENSG00000263745.5	18:1883525-2240847:-		0	0	0	0	53	65	0	0	0	58.2	1	0	0	0	15	0	0	0	0	0
lincRNA:MIR217HG:ENSG00000226702.1	2:56190326-56274461:-		0	0	0	0	0	30	0	31	0	39	51	41	0	0	0	0	0	0	0	0
lincRNA:LINC01435:ENSG00000229981.7	10:109454731-109957607:-		0	0	2.3	0	34	28	34	0	13	51	0	0	0	0	0	0	0	29	0	0.6
misc_RNA:Y_RNA:ENSG00000199424.1	X:135653864-135653974:-		33.4	6	17.5	15.6	7.8	6.1	12.9	1	0.4	0.7	0.3	2.8	3.2	11.1	14.2	7.9	0.7	2.4	5.6	41.8
rRNA:RNA5SP103:ENSG00000238379.1	2:129202655-129202772:-		14.9	0.4	3.9	3.1	40.2	7.7	5.6	0.7	0.1	5.7	2.9	39.1	0.9	17	0.2	0.7	0.2	0.7	38	9.3
lincRNA:RP11-662M24.2:ENSG00000256725.1	12:131112861-131200826:-		14.8	0	0	0	0	27	0	0	7	56	86.5	0	0	0	0	0	0	0	0	0
lincRNA:CTD-2341M24.1:ENSG00000258733.5	14:86401054-86596122:+		0	0	0	0	26	29.7	21	7.3	14	15.3	20.8	56.3	0	0	0	0	0	0	0	1
misc_RNA:Y_RNA:ENSG00000202027.1	1:155092966-155093074:+		41.3	17.3	22.6	17.3	9	7.3	11.3	0	0	4	7	11	7.1	11.5	9.2	12	2	0	1	0
lincRNA:RP11-527H14.6:ENSG00000265786.1	18:14877610-14884051:+		4.5	1.3	31.9	0	28.1	14.2	0	0.8	13.1	11.9	20.3	19.5	0.4	5.1	38	0	0	0	0	0
lincRNA:RP11-440G9.1:ENSG00000236366.1	6:142847592-142959026:-		0	0	0	34.5	11	22	0	0	13	23.5	27	58	0	0	0	0	0	0	0	0
lincRNA:AC005780.1:ENSG00000267320.5	19:28807612-28877111:-		0	0	46	29	0	59	0	0	0	0	0	44	0	0	0	0	0	0	0	10
misc_RNA:Y_RNA:ENSG00000238845.1;misc_RNA:Y_RNA:ENSG00000252171.1	15:45135810-45135922:+;15:45339301-45339413:-		27.3	5.1	26.5	16	19.2	5.2	16.6	0	0.8	1.4	0.3	1.7	1.3	15.7	25.4	7.9	1.4	4.5	11.3	0.2
rRNA:RNA5SP369:ENSG00000223046.1	12:102230598-102230705:+		0	0	0.9	2.8	0	0	0	0	0.1	19.8	0.5	42.7	0	2	0.9	0	0	0.8	1.7	115.3
lincRNA:MIR4435-2HG:ENSG00000172965.14	2:111953927-112252677:-		0	0	3.7	0	0.5	5.5	75.5	0	14	27	1.5	59.5	0	0	0	0	0	0	0	0
lincRNA:AC009262.2:ENSG00000236212.1	7:34249138-34295955:+		0	0	0	0	67	94	0	0	0	0	7.3	0	0	0	0	0	18.5	0	0	0
lincRNA:OTX2-AS1:ENSG00000248550.3	14:57279901-57618895:+		0	0	1	0	43	0	12.8	84	5	0	17	23	0	0	0	0	0	0	0	0
lincRNA:LINC01470:ENSG00000249484.8	5:151998525-152603103:-		0	0	0	0	0.3	49	29	0	22	0	41	44	0	0	0	0	0	0	0	0.3
lincRNA:RP11-124G5.3:ENSG00000255388.5	11:41540445-41735998:-		0	0	0	0	0	49.8	6.7	0	0	0	74	1	0	0	54	0	0	0	0	0
rRNA:RNA5SP203:ENSG00000222383.1	6:10753024-10753159:-		9.5	0.5	1.4	5.5	20.6	28.8	6.5	1	0.7	12.6	12.3	23	0	8	14.9	0	2	2.9	14.2	20.8
lincRNA:LINC00607:ENSG00000235770.5	2:216476286-216708445:-		0.3	0	1	2.8	0	46	26	0	8	48	37	0	0	0	0	16	0	0	0	0
lincRNA:RP11-431K24.1:ENSG00000238290.1	1:8086798-8182762:+		0	0	0	0	3	5	0	26	21.3	55	38	36.5	0	0	0	0	0	0	0	0
lincRNA:RP11-11N9.4:ENSG00000247134.6	8:32853696-32902373:+		16	4	6	0	93.7	0	0	0	0	0	0	0	16	0	48	0	0	0	0	0
lincRNA:LINC00457:ENSG00000225179.1	13:35009587-35214822:-		0	0	1	50	16.4	28	12.5	0	20	35.5	16	0	3.5	0	0	0	0	0	0	0
lincRNA:XXbac-B33L19.12:ENSG00000278044.1	22:20351661-20362054:-		0	0	0	35	0	78	0	0	2.8	0	51	16	0	0	0	0	0	0	0	0
lincRNA:RP11-142A5.1:ENSG00000235450.1	7:91010093-91186163:-		1.5	12	0	0	26.3	18.7	54.5	0	0	0	20	47	0	0	2	0	0	0	0	0
snoRNA:SNORD6:ENSG00000202314.1	11:93464668-93464740:-		40	11	36	4	0	0	0	0	0	1	0	0	8	5	11	66	0	0	0	0
lincRNA:RP11-454P21.1:ENSG00000249937.5	5:17684693-17955966:+		0	0	0.2	0	13	42.3	0	42	3	0	0.3	80.8	0	0	0	0	0	0	0	0
lincRNA:RP11-146I2.1:ENSG00000234261.3	6:14662060-15090234:-		0	9	2	0	0	0	2.5	0	5	114	0	4.5	5	14	1.5	0	0	0	24	0
lincRNA:RP11-314P15.2:ENSG00000257986.1	14:26305064-26612511:-		0	0	0	0	24.3	52	59	0	8	2.5	15.7	3	0	0	15.3	1.5	0	0	0	0
misc_RNA:Y_RNA:ENSG00000238426.1	X:41175741-41175842:+		26.1	7.7	20.4	8.9	5.3	10.7	5.8	26.2	1	0	1.2	0	17.8	16.9	8.2	1.7	3.7	2	6.5	9.4
snRNA:RNU1-13P:ENSG00000238825.1;snRNA:RNVU1-11:ENSG00000202064.1	1:143673129-143673290:-;1:147860642-147860803:-		28.9	8.1	14	14.6	6.7	12.1	9.5	9.3	2	6.5	1.6	6	8.4	4.4	9.2	1.7	9.9	4.9	18.7	2.9
lincRNA:RP11-608O21.1:ENSG00000248515.1	4:19457059-19911315:+		0	0	0	0	98	31.5	0	0	0.2	0	0	0	0	0	0	33	16	0.3	0	0
lincRNA:LINC01115:ENSG00000237667.5	2:779837-864112:-		0	0	0	0	178	0	0	1	0	0	0	0	0	0	0	0	0	0	0	0
lincRNA:RP11-255M2.3:ENSG00000277654.4	15:95384288-95713093:+		0	8	0	29	0	54.2	0	0	0	61.3	0	0	0	0	0	0	0	0	0	26.5
snRNA:RNU2-55P:ENSG00000223078.1	21:24654058-24654231:-		6.1	2.9	2.6	6	24.7	13.3	3.8	0	0.7	25	8.3	20	4.4	26.3	0.7	1.7	2.6	2.8	21.2	5.7
lincRNA:RP11-310E22.5:ENSG00000231829.2	10:96901682-96928182:-		0	8	0.7	0.5	15.8	24.7	0	13.3	16.7	73.7	15	9.3	0	0	1	0	0	0	0	0
lincRNA:LINC00635:ENSG00000241469.7	3:107559075-107600847:-		0	0	0	17.3	34	1	0	0	0	0	0	126	0	0	0	0	0	0	0	0
snoRNA:SNORD32A:ENSG00000201675.1	19:49993222-49993305:+		16	38	23	0	0	0	0	0	0	0	21	0	0	3	0	0	0	8	0	69
misc_RNA:RN7SL610P:ENSG00000243847.2	2:24219667-24219955:-		2	0	0	27.3	1	22	2	0	0	0	0	0	46	13.5	0	11.5	1	0.1	1.2	49.7
misc_RNA:Y_RNA:ENSG00000200651.1	17:75438191-75438295:+		48.6	1.9	6.3	32.9	1.8	9.4	3.6	16.5	0.3	2.8	5.3	1.3	2.2	33.8	3.1	4.8	1.5	0	0	0.3
lincRNA:LINC01572:ENSG00000261008.6	16:72317200-72698908:-		0	0	0	0.3	1	70	11	17	0.5	0	0.5	75.3	0	0	0	0	0	0	0	0
lincRNA:RP11-630C16.2:ENSG00000257239.1	12:42223700-42326394:-		0	13	0	0	0	39.7	0	0	5	1	0	83.3	33	0.5	0	0	0	0	0	0
lincRNA:RP11-96H19.1:ENSG00000257261.5	12:46777462-47269942:+		8.2	1	1	0.3	11.8	84.9	8.2	0	10.4	16.5	29.5	1.3	0	0	0	0	0	1.5	0	0
lincRNA:RP11-255G12.2:ENSG00000258942.1	14:51811632-51852321:-		0	0	63	0	0	0	0	0	0	0	111	0	0	0	0	0	0	0	0	0
snoRNA:SNORD36B:ENSG00000200831.1	9:136216950-136217023:+		0	0	0	0	0	0	0	0	0	0	0	94	0	0	0	0	0	0	80	0
lincRNA:AC005307.3:ENSG00000267243.5	19:28926295-29218684:-		8.5	0	0	0	100	6	0	0	0	47	12	0	0	0	0	0	0	0	0	0
lincRNA:LINC00571:ENSG00000223685.5	13:38624954-38717369:-		2	0	0	17	5.3	38	0	40.1	24	0	47	0	0	0	0	0	0	0	0	0
lincRNA:RP11-789C2.1:ENSG00000251598.1	4:132925965-133045186:-		27	0	0	0	25	20	1.3	0	0.5	7	46	45.6	0	0	0	0	0	0	0	1
lincRNA:C5orf17:ENSG00000248874.5	5:23951457-24178372:+		0	0	0	2	0.3	129.3	9.8	0	0	14.8	0	17.3	0	0	0	0	0	0	0	0
lincRNA:RP11-989E6.10:ENSG00000261200.1	16:33344309-33348279:-		0	0	0	38	83	0	0	0	15	0	37	0	0	0	0	0	0	0	0	0
lincRNA:AC074363.1:ENSG00000228222.1	2:168149681-168414843:+		0	10	0	0	57.5	29.9	1	0	2	67	3.5	2	0	0	0	0	0	0	0	0
lincRNA:RP11-272B17.1:ENSG00000258214.1	12:59759999-59804952:-		0	11.3	0	31	42	19	0	0	0	8	31	29.7	0	0	0	0.3	0	0	0	0
lincRNA:LINC00871:ENSG00000258700.5	14:46410146-46971026:+		0.3	0	0	14.3	0	81.3	18.3	4.5	5.3	19.8	24.4	0.5	3.7	0	0	0	0	0	0	0
snoRNA:SCARNA4:ENSG00000252808.1	1:155895749-155895877:-		0	2	53	86	0	0	7	0	0	2	0	0	0	0	2	0	0	20	0	0
snRNA:RNU6-29P:ENSG00000207367.1;snRNA:RNU6-48P:ENSG00000206888.1	X:48635380-48635486:-;1:27651710-27651816:+		5.7	5.4	15.2	11.7	2.9	8.3	3.6	0	5.2	3.9	25.9	50.1	13.7	2.4	2.4	0	4.6	0	6.8	4
lincRNA:CTD-2147F2.1:ENSG00000259485.1	15:97839111-97975324:+		0	1	0.5	23	95.5	1.5	18	4.5	3.2	10.5	12.5	1.3	0	0	0	0	0	0	0	0
misc_RNA:Y_RNA:ENSG00000199245.1	12:88824219-88824327:+		15	10.3	3.3	38.7	17.7	8.3	54.8	0.5	1	2.6	0.7	3.2	3.6	4.2	2.2	3	0.2	0.2	0.7	1
snRNA:RNU5E-1:ENSG00000199347.1	1:11968209-11968328:+		67.9	0.4	0.3	0	1.1	12.3	66.6	0	0.3	7.8	0.6	5	1.1	0.8	2.4	1.1	0	0	2.5	0.3
misc_RNA:RN7SL508P:ENSG00000244112.2	12:119431662-119431956:+		46	17.5	35.9	14.6	0	0	18	0	0	2.8	0	0	0	6.5	0	0	3.5	2	0.2	22.1
lincRNA:RP11-20B24.2:ENSG00000264066.4	17:27188090-27188984:-		0	0	11	0	66	0	20	0	0	0	0	0	1	50	12	9	0	0	0	0
rRNA:RNA5SP124:ENSG00000199609.1	3:14436148-14436257:+		19.3	1.5	9.8	10.2	18.2	17.8	8.2	2	0.1	3.1	1.4	0.4	2.6	7.9	3.1	9.9	0.7	2.3	41.6	8.5
lincRNA:AC008592.4:ENSG00000251409.1	5:95171647-95188425:-		0	24	6	0	0	0	32.5	0	20	2	73	0	11	0	0	0	0	0	0	0
lincRNA:RP11-307P5.1:ENSG00000227681.5	6:147981839-148275073:+		0	13	0	0	0	39.7	15	0	5	1	0	60.3	33	0.5	0	0	0	0	0	0
lincRNA:RP11-305B6.3:ENSG00000258969.1	14:44464984-44853748:-		0	0	0	0	19.4	60	50	2	0	15.3	19.8	0.8	0	0	0	0	0	0	0	0
lincRNA:RP11-101O21.1:ENSG00000266357.5	17:72039591-72150351:-		0	0	43	0	36	28	49	1.5	0	0	9	0	0	0	0	0	0	0	0	0
lincRNA:RP11-202K23.1:ENSG00000233359.1	1:102665295-102855186:-		0	1.3	2.8	5.3	0	51	0	0	1.5	0.3	85.9	18.2	0	0	0	0	0	0	0.3	0
lincRNA:RP11-122C21.1:ENSG00000253901.1	8:92555152-92919847:-		7.3	0	0	0	35.5	58	24.5	0	5.3	1	15.5	0	0	18.7	0	0	0	0	0	0
lincRNA:RP11-462L8.1:ENSG00000229656.6	10:33247773-33371030:+		0	0	58	65.3	0	30	0	0	0	0.5	1	10.5	0	0	0	0	0	0	0	0
lincRNA:LINC00511:ENSG00000227036.6	17:70319264-70636611:-		11.8	36	0	17.3	0	67	22	0	3	0	4.2	3.8	0	0	0	0	0	0	0	0
lincRNA:PCAT1:ENSG00000253438.2	8:127859300-128033259:+		0	0	1	17.3	0	33	52	0	5	3	37.3	16	0	0	0	0	0	0	0	0
lincRNA:AC004448.5:ENSG00000235979.8	17:19321117-19396304:-		65	0	0	3	0	0	0	0	3	0	0	0	0	54	0	20	19	0	0	0
lincRNA:RP11-459O1.2:ENSG00000234426.1	6:89008669-89130752:-		0	0	0	0	114.5	48.5	0	0	0	0.3	0	0	0	0	0	0	0	0	0	0
lincRNA:RP11-410D17.2:ENSG00000245768.6	16:58767816-59142878:+		0	1.7	0	0	84.2	12.8	0.3	0	9.3	0	9.7	0	0	45	0	0	0	0	0	0
snoRNA:SNORD118:ENSG00000200463.1	17:8076772-8076905:-		67	0	0	0	0	29.5	0	0	5	0	0	0	0	34	4	4	13	0	6	0
rRNA:RNA5SP99:ENSG00000200890.1	2:81723338-81723451:-		21.5	3	47.5	12	7.4	9.1	5.9	0.7	0.9	1.8	0.7	4.4	5.3	11.3	5.1	0.4	3.2	0.4	7	14.7
lincRNA:LINC01362:ENSG00000230817.5	1:83368866-83632498:+		0	0	18	0	0	95	49	0	0	0	0	0	0	0	0	0	0	0	0	0
snoRNA:SNORD66:ENSG00000212158.1	3:184043484-184043559:+		62	0	0	6	0	0	0	0	0	0	0	1	0	0	0	0	21	0	0	71
lincRNA:AC092684.1:ENSG00000237844.1	2:164606083-165208733:-		0	1	1	0.5	71	1.3	4.8	0	0	1	79	0	0	0	0	0	0	0	0	0
lincRNA:CTD-2291D10.4:ENSG00000267886.1	19:23258003-23283163:+		0	23	0	18	55	0	7.7	0	0	31	20	0	0	4.7	0	0	0	0	0	0
lincRNA:AC093627.9:ENSG00000242474.2	7:135853-149466:-		0	0	0	0	66	20	0	0	13	59	1	0	0	0	0	0	0	0	0	0
misc_RNA:RN7SL712P:ENSG00000266828.1	X:115108801-115109100:-		34	13	5.1	23	0.9	0.1	10.5	0	0	20	3	19	0	0.5	4	0	0	5.3	20.3	0.1
lincRNA:AC067956.1:ENSG00000236451.2	2:221315400-221569286:+		0	0	0	42	0	19.5	24	0	24	0	31	0	0	0	18	0	0	0	0	0
lincRNA:AC009478.1:ENSG00000225258.1	2:181436439-181557181:-		7	0	0	0	32.5	7	56	0	15	0	17.9	23	0	0	0	0	0	0	0	0
lincRNA:RP11-143A12.3:ENSG00000250198.1	5:8839844-8881637:+		0	0	35	0	0	49	52	0	22	0	0	0	0	0	0	0	0	0	0	0
lincRNA:RP11-566H8.3:ENSG00000253377.1	8:31133112-31241795:+		0	0	0	0	0	63	51	0	0	35	0	9	0	0	0	0	0	0	0	0
lincRNA:RP11-83M16.6:ENSG00000250421.5	5:66995257-67198428:-		0	0	1.5	7.8	38.5	77.3	1	15	6.5	7	0.5	0.5	2.5	0	0	0	0	0	0	0
misc_RNA:Y_RNA:ENSG00000207494.1	10:126503527-126503631:-		35.4	2.5	13.3	11.8	8.7	2.6	29.5	0	0.4	0.7	0.1	0.8	0.7	8	12.2	4.4	0.7	1.9	5.8	18.3
lincRNA:RP3-326I13.1:ENSG00000224294.1	X:43036243-43085847:+		4.5	1.3	31.9	0	28.1	14.2	7	0.8	13.1	11.9	19.8	19.5	0.4	5.1	0	0	0	0	0	0
misc_RNA:Y_RNA:ENSG00000252317.1	1:240504685-240504777:+		36.4	2.5	13.1	12.8	4.5	2.6	30.9	0	0.4	0.7	0.1	0.8	1.2	8	12.2	4.4	0.7	1.9	5.8	18.3
lincRNA:RP11-78F17.1:ENSG00000263551.5	18:976590-1174824:+		0	0	1	13	44	86.3	0	0	0	8	0.2	4.7	0	0	0	0	0	0	0	0
rRNA:RNA5SP21:ENSG00000222849.1	1:78245589-78245684:+		13.7	2.4	16.1	24.7	25.7	4.9	12.8	1.4	0.2	2.2	2.6	1.9	6.3	8.1	5.8	0.4	3.8	2.9	6.2	14.4
misc_RNA:Y_RNA:ENSG00000199285.1	14:39456485-39456587:+		36.4	2.5	14.3	11.8	4.5	2.6	29.5	0	0.4	0.7	0.1	0.8	0.7	8	12.2	4.4	0.7	1.9	5.8	18.3
rRNA:RNA5SP211:ENSG00000202386.1	6:106897256-106897372:+		13.7	2.4	15.1	24.7	25.7	4.9	11.8	1.4	0.2	2.2	2.6	1.9	6.3	8.1	5.8	0.4	4.8	2.7	6.5	14.4
lincRNA:RP11-112L6.2:ENSG00000234698.1	20:48782899-48788279:+		0	0	15	0	0	29	0	0	13	24	0	0	0	0	31	43	0	0	0	0
rRNA:RNA5SP378:ENSG00000200516.1	12:132285860-132285979:-		8.5	1.4	10.2	17.8	14.1	8.5	8.1	1.6	0.4	0.6	5	9	2.8	7.2	6.1	9.2	1.2	1.9	23.2	17.4
lincRNA:AC078941.1:ENSG00000236780.5	2:67350489-67442451:-		0	0	0	0	0	40	0	0	11	0	23	80	0	0	0	0	0	0	0	0
lincRNA:RP11-768F21.1:ENSG00000248636.6	12:119825792-120105884:-		1	0	0	0	72	17.7	44	0	0	0	16	0	0	0	0	0	3	0	0	0
misc_RNA:Y_RNA:ENSG00000201678.1	12:49321722-49321816:-		35.4	2.5	13.1	11.8	4.5	2.6	29.5	0	0.4	0.7	0.1	0.8	0.7	8	12.2	4.4	0.7	1.9	5.8	18.3
misc_RNA:Y_RNA:ENSG00000201820.1	14:51720651-51720741:-		43.4	6.9	11.2	20.2	10.9	4.5	2.9	1.8	0	1.4	0.3	2.8	8	7.7	6.1	3.4	3.2	6.1	7.2	5.2
lincRNA:CTD-2336H13.2:ENSG00000259995.1	16:76770239-76962066:+		0	0	0	24	33	0	21	0	0	0	0	74	0	0	0	0	0	0	0	0
lincRNA:AC008834.1:ENSG00000248901.1	5:97421964-97496897:-		0	0	9	0	0	33	71.5	0	0	26	12.3	0	0	0	0	0	0	0	0	0
lincRNA:AC010987.6:ENSG00000237013.1	2:68023186-68052694:-		4.5	1.3	31.9	0	28.1	15.2	0	0.8	13.1	11.9	19.8	19.5	0.4	5.1	0	0	0	0	0	0
lincRNA:LINC01090:ENSG00000231689.2	2:188577543-189249040:-		0	1	0.5	0	84	0	2	0	1.3	0.3	1.3	61	0	0	0	0	0	0	0	0
lincRNA:LINC00578:ENSG00000228221.5	3:177159709-177470093:+		21.5	0	0	0.3	0	35	32.1	4.5	21.2	36	0	0.8	0	0	0	0	0	0	0	0
lincRNA:GS1-24F4.2:ENSG00000245857.2	8:6693076-6742798:+		0	0	0	1	0	37.5	0	0	0	0.5	34.5	77	0	0	0.5	0	0	0	0	0
snoRNA:SCARNA11:ENSG00000251898.1	12:6690640-6690775:-		0	0	54	0	50	0	0	0	0	0	0	20	27	0	0	0	0	0	0	0
rRNA:RNA5SP303:ENSG00000252001.1	10:19922612-19922741:-		27.1	0.1	17.3	4	12.3	6.7	35.3	0	0.3	0	0	6.4	0.3	0.1	0	0.6	0	31	1.3	7.9
lincRNA:RP11-4L24.3:ENSG00000275450.1	9:45359303-45365869:+		4.5	1.3	31.9	0	28.1	14.2	0	0.8	13.1	11.9	19.8	19.5	0.4	5.1	0	0	0	0	0	0
lincRNA:AC140542.2:ENSG00000261325.1	16:47883225-47921041:-		0	0	63	21	0	0	0	0	0	0	22	0	0	0	44	0	0	0	0	0
lincRNA:RP11-217C7.1:ENSG00000249675.1	4:167309853-167447271:-		0	0	0	0.5	0.2	10	14	0	20	17	29	59	0	0	0	0	0	0	0	0
lincRNA:RP11-88I21.2:ENSG00000244215.1	3:127041150-127109513:-		0	23	0	0	0	54	0	0	3.2	0	0	69	0	0	0	0	0	0	0	0
lincRNA:LINC01440:ENSG00000235166.7	20:54025436-54099315:+		0	0	0	0	148	0	0	0	0	0	0	0.5	0	0	0	0	0	0	0	0
lincRNA:CASC9:ENSG00000249395.2	8:76135639-76236976:-		0	8	0.7	0	1.3	20.7	0	13.3	15.7	64.7	13.7	9.3	0	0	0	0	0	0	0	0
lincRNA:RP11-205M3.3:ENSG00000248319.1	4:170838912-170897053:-		0	0	0	0	85	0	0	0	20	18	21	3	0	0	0	0	0	0	0	0
lincRNA:CTD-2616J11.14:ENSG00000268889.1;lincRNA:RP11-325F22.2:ENSG00000237513.1	19:51897742-51906904:+;7:104581510-104602781:+		0	0	0	0	0	0	0	0	17.3	0	30.7	98	0	0	0	0	0	0	0	0
snoRNA:SNORA42:ENSG00000207475.1	1:155889700-155889836:-		21	28	36	0	0	0	0	0	0	0	0	0	0	0	29	0	32	0	0	0
snRNA:RNU1-11P:ENSG00000206702.1	6:13214288-13214451:+		10.1	3	19.1	8.7	19.8	10.2	10.1	1.8	0.9	0.1	15.5	6.7	5	8.6	13.2	3.2	4.8	0.6	2.5	1.9
rRNA:RNA5SP521:ENSG00000252012.1;rRNA:RNA5SP522:ENSG00000251953.1	Y:19671654-19671769:+;Y:20508009-20508124:-		3.5	0.7	4.9	2.9	11.4	59.2	3.2	0.7	0.1	0.3	42.6	1.2	0.4	3	2.9	1.7	0.7	0.6	1.8	3.2
lincRNA:LINC00989:ENSG00000250334.5	4:80413570-80497614:+		0	0.1	0	0	1	6	15	0	15	57.1	18.8	32	0	0	0	0	0	0	0	0
rRNA:RNA5-8SP4:ENSG00000201966.1	19:24187160-24187309:-		14	0	19.5	0	25	0	18	0	3	4	2	0	23	12	2	0	3	12	4	3.5
lincRNA:AC018359.1:ENSG00000226320.5	3:34200826-34604369:+		0	0	1	0.5	62.5	12.3	0	2	0	1	4.4	48.5	0	1.8	0	11	0	0	0	0
lincRNA:RP11-523L20.2:ENSG00000261231.6	16:47758479-47942342:+		0	0	0	0	45.3	54	4.5	0	8	0	17.7	0	0	0	15.3	0	0	0	0	0
lincRNA:CCDC26:ENSG00000229140.8	8:130363937-130692485:-		6.8	0	1	0	72	0	1	0	0	0	62	2	0	0	0	0	0	0	0	0
rRNA:RNA5SP30:ENSG00000202422.1	13:58565484-58565598:+		22.7	1.7	14.6	20	12.9	4.9	6	3.9	0.1	0.2	0.5	1.7	4.1	32.2	3.5	0.1	2.3	2.8	4.1	6.5
lincRNA:CTA-481E9.3:ENSG00000260242.1	16:18096663-18266920:-		0	0	9.5	8.7	0	16.7	42.1	0	0	7.5	9	0	0	1	50	0	0	0	0	0
misc_RNA:Y_RNA:ENSG00000207481.1	4:41305254-41305354:-		23.5	3.4	14.6	16.4	8.1	8.8	11.8	2	0.2	0	1.9	0	6	4.8	7.1	0.9	2.1	11.9	13.7	7
lincRNA:LINC01031:ENSG00000232077.1	1:193273875-193335083:+		0	0	0	0	0	0	72	0	5	0	67	0	0	0	0	0	0	0	0	0
lincRNA:RP11-1018N14.5:ENSG00000267452.1	17:49512788-49523163:+		0	0	0	0	0	0	0	0	0	0	58	86	0	0	0	0	0	0	0	0
snoRNA:SNORD78:ENSG00000208317.1	1:173834760-173834824:-		0	0	0	0	0	0	0	0	0	0	0	144	0	0	0	0	0	0	0	0
lincRNA:LINC01301:ENSG00000251396.6	8:61297147-61429354:-		0	0	0.3	0	92.5	0	2.6	0	0	0.4	0	0	0	0	48	0	0	0	0	0
lincRNA:RP11-78L16.1:ENSG00000278630.1	13:55637080-55735625:+		0	0	0	0	70	0	0	0	0	73.7	0	0	0	0	0	0	0	0	0	0
lincRNA:TEX41:ENSG00000226674.8	2:145425534-146020556:+		0	0	1	1	16	61	1	0	0	0	0.3	63	0	0	0	0	0	0	0	0
lincRNA:AC016768.1:ENSG00000232451.1	2:23240997-23421927:-		0	0	0	0	83	0	46.5	0	0.5	0	0	0	0	0	13	0	0	0	0	0
rRNA:RNA5SP28:ENSG00000200711.1	13:51387124-51387242:-		0	0	0.1	0	0.8	52.2	0.1	0	7	61	11	6	0	0	4	0	0	0	0.4	0.4
rRNA:RNA5SP290:ENSG00000252942.1	9:101908122-101908248:-		11.2	1.3	8.9	11.7	10.3	4.6	18.9	1.9	3.8	1.9	3.1	29.2	1.6	4.8	2.3	0.5	4.6	1	7.2	13.8
lincRNA:RP4-799D16.1:ENSG00000233755.1	1:25370198-25439611:-		0	0	0	0	13.5	0	49	29	0	0	51	0	0	0	0	0	0	0	0	0
lincRNA:RP5-965F6.2:ENSG00000231246.1	1:112719856-112903150:-		0	0	0	0	0	47	45	0	18.2	8.8	6.2	17	0	0	0	0	0	0	0	0.3
lincRNA:CTD-3162L10.1:ENSG00000267053.6	19:36795482-36803570:+		0	0	0	0	31	96.5	0	0	0	0	14	0.7	0	0	0	0	0	0	0	0
lincRNA:AC006552.1:ENSG00000250456.1	4:55469378-55473298:-		0	7	0	0	54	0	81	0	0	0	0	0	0	0	0	0	0	0	0	0
lincRNA:LINC01185:ENSG00000228414.6	2:61052267-61108449:-		0	0	0	0	0	0	71	0	2	0	0	0	0	0	0	0	0	0	0	69
lincRNA:RP4-568F9.6:ENSG00000230010.1	20:18303196-18339944:-		0	0	0	0	0	92	38	0	8	1	0	0	2	0	0	0	0	0	1	0
misc_RNA:Y_RNA:ENSG00000252034.1	18:43656970-43657065:-		49.6	4.9	7.6	11.8	11.6	4.6	6.9	0.9	0	0.5	0.4	0.8	1.9	3	6.7	1.4	3.1	9.7	11.7	4.6
rRNA:RNA5SP258:ENSG00000199620.1	8:25994396-25994514:+		3.5	0.6	11	1.2	5.6	6.6	1.1	21.9	0.1	5.9	0.8	68.5	0.3	1.8	0.4	0.7	0.6	0.1	2.2	8.8
lincRNA:AC074391.1:ENSG00000204929.11	2:65663845-66311773:+		0	0	0	4	14.3	7	0	0	21	67.8	16	0	0	11	0	0	0	0	0	0
lincRNA:LINC00698:ENSG00000244342.5	3:62936105-63110738:+		0	9	0	0	67	0	0	0	0	0	65	0	0	0	0	0	0	0	0	0
lincRNA:RP11-466I1.1:ENSG00000254526.1	11:29181503-29288281:+		0	0	0	0	29	111	0	0	0	0	0	0	0	0	0	0	0	0	0	0
lincRNA:RP11-141E13.1:ENSG00000249998.1	4:16974898-17075526:-		0	0.1	0	0	104.7	0	11	0	24	0.1	0	0	0	0	0	0	0	0	0	0
misc_RNA:RN7SL181P:ENSG00000243738.2	9:123965437-123965712:+		35.5	17.8	7.9	16.1	3.9	1.6	8.7	0	5	0.3	0	0	0.9	0	0	12.2	5	16	0	8.7
lincRNA:AC007392.3:ENSG00000232046.6	2:66801162-66957289:+		0	0	0	0.3	12.2	6	55.9	0	2	49.7	12.7	0.3	0	0	0	0	0.3	0	0	0
lincRNA:LINC01592:ENSG00000253658.5	8:69824038-70016425:-		0	0	14	0	39	15.6	0	0	4	0.5	15.3	12	0	0	0	0	0	0	0	39
lincRNA:LINC00882:ENSG00000242759.6	3:106555658-106959488:-		5	0	1.3	0	45	32	0	0	1	9	2	43	0	0	0	1	0	0	0	0
lincRNA:LINC01482:ENSG00000267659.5	17:66587937-66760023:+		1.5	0	0	3.3	38.3	0.3	11.4	45	0	16.8	0.5	17.3	5	0	0	0	0	0	0	0
lincRNA:RP11-305L7.3:ENSG00000237422.1	9:93881420-93925369:-		54	0	13	0	0	0	0	0	0	0	0	72	0	0	0	0	0	0	0	0
lincRNA:RP11-356C4.5:ENSG00000261172.1	16:90176982-90234633:-		0	0	0	0	29	58	51	0	0	0	0	1	0	0	0	0	0	0	0	0
rRNA:RNA5SP139:ENSG00000201210.1	3:127682451-127682567:+		1.3	3.5	10.5	1.3	36.6	2.7	12.7	0.1	1.8	0.1	49	2.1	0.6	0.2	0.2	0	0.1	0.1	1.8	14.1
misc_RNA:Y_RNA:ENSG00000252670.1	16:69814940-69815031:+		16.5	1.1	9.4	7.3	8.3	3.6	8	0.2	0.3	1.2	2.6	19.1	14.2	11.8	4.3	6.3	0.4	0.5	13.2	10.2
lincRNA:LINC00971:ENSG00000242641.5	3:84687557-84930830:-		0	0	0	0	0	30.5	0	0	0	53	52	1	0	0.7	0	0	0	1	0	0
lincRNA:RP11-881M11.8:ENSG00000256733.1	11:60823209-60835007:+		18.5	0	2.5	24.3	31.5	25.5	0	0	0	0	0	10.5	18.5	0	0	0	6.5	0	0	0
lincRNA:LINC01525:ENSG00000235202.1	1:117838142-117863958:+		49	0	0	0	0	87	0	0	0	0	1	0	0	0	0	0	0	0	0	0
lincRNA:RP6-1O2.1:ENSG00000227042.1	X:10210379-10333363:+		0	1.7	0	52	27.3	0	0	0	15.8	0	40.2	0	0	0	0	0	0	0	0	0
lincRNA:CTC-340D7.1:ENSG00000249335.1	5:68128412-68257985:-		0	0	1	0	0	20.7	54	0	5	38.3	17.7	0	0	0	0	0	0	0	0	0
lincRNA:RP11-653B10.1:ENSG00000253503.5	8:83426803-83589388:-		32.5	19	0	0	11.4	22.5	0.5	0	0	50.5	0	0	0	0	0	0	0	0	0	0
misc_RNA:Y_RNA:ENSG00000200208.1	20:23438221-23438322:-		52.5	1.7	8.8	8.2	13.6	3.7	6.9	0.2	0	0.5	1.3	7.4	0.8	4.3	4.8	0.4	1.9	2.7	12.4	4.1
lincRNA:CTC-459F4.3:ENSG00000267575.6	19:28284371-28409771:+		0	0	0.5	35.5	59	0	7.7	0	0	0	20	7	0	5.7	0	0	0	0	0	0
lincRNA:RP11-99E15.2:ENSG00000258569.1	14:77177001-77227731:-		0	0	0	0	24.3	0	0.5	8	0	58	0	9.5	0	0	0	35	0	0	0	0
misc_RNA:Y_RNA:ENSG00000200544.1	9:33352786-33352872:-		22.7	2.7	12.6	39.7	19.4	0.2	8.3	0	0	0	0.7	0	0.3	0.3	7.6	0.6	1.9	2.7	4.3	11.1
misc_RNA:RNY4P23:ENSG00000201377.1	X:69616129-69616225:+		30.3	2.4	8.2	7.9	5.3	6.1	3.4	1.1	0.1	0.3	0.5	8.9	2.1	10.5	8.2	1.7	1.6	2.9	18.1	14.8
lincRNA:AC009120.4:ENSG00000261404.5	16:74088050-74330660:-		0.5	0	0	0	0	61	0.3	32	0	0	0	40.3	0	0	0	0	0	0	0	0
lincRNA:RP11-180I4.2:ENSG00000228142.2	9:98412436-98478000:+		0	0	0	39	0	1	0	35	0	0	58.7	0	0	0	0	0	0	0	0	0
lincRNA:RP11-35J10.5:ENSG00000271758.2	11:7726175-7904494:-		2	3	11	8.1	64.3	6	1.9	0	3.3	0	23	0.5	9	0	0	0	0	1.5	0	0
rRNA:RNA5SP493:ENSG00000200985.1	22:22146723-22146813:+		8	0.3	7.2	9.9	8.8	32.2	0.6	2.1	0	0	12.1	0.1	3.3	19.1	0.5	0.1	1.2	0.4	3	24.6
misc_RNA:Y_RNA:ENSG00000199224.1	7:115473327-115473427:-		22.5	2.7	12.6	39.7	19.4	0.2	8.3	0	0	0	0.7	0	0.2	0.3	6.1	0.6	1.9	2.6	4.3	11.1
rRNA:RNA5SP402:ENSG00000252957.1	15:100614286-100614395:-		0	0	0	1	0	0	27.4	1	0	4	0	30.9	2	1	0	0	1	0	59.8	5
lincRNA:LINC01289:ENSG00000253734.1	8:64681988-64698058:+		0	0	0	47	1	0	46	0	8	30	0	1	0	0	0	0	0	0	0	0
lincRNA:RP11-184D12.1:ENSG00000259639.5	15:36231368-36544458:-		0	0	0	0	91.7	0	0	0	20	0	20	0	0	0.3	0	0	0	0	0	0.6
misc_RNA:Y_RNA:ENSG00000200742.1	14:56118252-56118352:+		60.1	4.3	10.9	14.3	3.2	2.5	11.3	0.2	0	0.5	0.1	0.1	2.7	2.2	4.5	2	2.6	5.7	1.5	3.4
lincRNA:RP11-72M17.1:ENSG00000258561.1	14:66679528-66976112:-		0	0	26	0	19	77	3	0	0	0	6	0	0	1	0	0	0	0	0	0
lincRNA:RP1-79C4.1:ENSG00000235303.1	1:170567995-170616480:+		0	0	0	0	0	95	1	0	15	21	0	0	0	0	0	0	0	0	0	0
misc_RNA:Y_RNA:ENSG00000251852.1	7:103073908-103074008:-		60	4.5	10.8	14.3	3.2	2	11.3	0.2	0	0.5	0.1	0.1	2.7	2.3	4.5	1.5	3.1	5.7	1.5	3.4
snRNA:RNU2-63P:ENSG00000222724.1	2:88315873-88316066:-		27.4	6.5	20.3	21.5	0	0.3	0	0	0	13	13.5	0	8.7	12.8	0	7.3	0	0.2	0	0
snoRNA:SNORD85:ENSG00000200181.1	1:31441011-31441083:-		73	0	0	0	0	0	0	0	0	0	0	0	0	46	0	12	0	0	0	0
misc_RNA:Y_RNA:ENSG00000200764.1	2:208552684-208552783:+		60	4.3	10.8	13.8	3.2	2.1	11.3	0.2	0	0.5	0.1	0.1	3	2.1	4.5	1.5	2.8	5.7	1.5	3.4
lincRNA:RP11-736G13.1:ENSG00000265995.1	18:69557645-69611813:-		22	0	0	1	72.5	12	0	0	0	13	9	0	0	0	1	0	0	0.3	0	0
misc_RNA:Y_RNA:ENSG00000201466.1	18:12760716-12760817:+		21.4	2.3	15.2	6	0.3	20.9	8.7	0	0	0	1.3	0.1	3.2	0	16.3	0.4	3.4	2.8	5.3	23.4
lincRNA:LINC01579:ENSG00000258754.7	15:94261771-94614049:-		0	0	0	0	13.3	0.2	29.3	0	3.5	3.5	21.6	22.6	0	0	36	0	0	0	0	0
snoRNA:SNORA15:ENSG00000206785.1;snoRNA:SNORA15:ENSG00000207062.1;snoRNA:SNORA15:ENSG00000207168.1	7:65225039-65225173:+;7:64530916-64531050:+;7:56128163-56128295:+		0	0	0	0	0	3	0	0	2	17	30	62	0	16	0	0	0	0	0	0
snoRNA:SNORD21:ENSG00000206680.1	1:93302846-93302940:+		49	0	0	48	0	0	0	0	0	0	0	0	0	0	33	0	0	0	0	0
lincRNA:RP11-173L6.1:ENSG00000266460.1	18:73556880-73580207:-		6.8	0	0	0	0	1	39	0	0	2	1	80	0	0	0	0	0	0	0	0
lincRNA:AC011524.1:ENSG00000267528.1	19:29374337-29444152:+		21	0	50	0	3	17.5	22	10	0	5	0	0	0	1	0	0	0	0	0	0
lincRNA:RP11-962G15.1:ENSG00000253363.5	8:36394909-36636682:-		0	0	0	0	0	0.5	0	0	0	36	50	1	42	0	0	0	0	0	0	0
misc_RNA:RN7SKP232:ENSG00000222102.1	5:151083850-151084139:-		5.5	0	0	0	26	25	12	1	4	0	1	8	14	14	3.1	1	2	2.1	7	3
lincRNA:CTD-2034I4.2:ENSG00000259594.5	15:81846344-81989121:+		0	4.1	0	25.5	0.3	0.3	26.8	10.5	2.5	0	17.3	34	6.5	0	0	0	0	0	0	0
lincRNA:LINC01122:ENSG00000233723.7	2:58654934-59290901:+		0	0	0	0	62	0	4	0	4.8	5	27.3	20	0	3.5	0	0	0	0	0	0
lincRNA:CTD-2021H9.2:ENSG00000257454.1;lincRNA:CTD-2021H9.3:ENSG00000258053.1	12:71427902-71498306:-;12:71441182-71512027:-		0	0	0	0	28	0	19	0	0	54	15	0	10	0	0	0	0	0	0	0
lincRNA:RP11-944C7.1:ENSG00000258792.4	14:90095265-90109015:-		0	0	0	0	125	0	0	0	0	1	0	0	0	0	0	0	0	0	0	0
lincRNA:RP5-898J17.1:ENSG00000231987.1	1:96719625-96839681:-		0	30	7	0	0	39	0	36	14	0	0	0	0	0	0	0	0	0	0	0
lincRNA:RP11-343J18.2:ENSG00000232413.1	9:128819859-128921892:+		0	0	9	0	79	0	0	0	2	0	27.4	8	0	0	0	0	0	0	0	0
lincRNA:CTD-2215E18.1:ENSG00000251513.2	5:96424779-96772921:+		0	0	0	0	25.7	32	1.9	0	3.2	0	39	0.5	21	0	0.5	0	0	1.5	0	0
misc_RNA:Y_RNA:ENSG00000207161.1	2:148229701-148229811:-		29.3	2.5	12.9	12.4	8.7	2.6	18.9	0	0.4	0.7	0.1	0.8	0.7	8	12.2	4.4	0.7	1.9	5.6	2.1
misc_RNA:Y_RNA:ENSG00000199223.1	19:6572967-6573068:-		4.9	13.1	61.9	11	3.6	2.2	8	0.5	0	0	1.3	5.2	0.2	2.6	2.5	0.2	1.4	0	2.5	4
rRNA:RNA5SP85:ENSG00000202248.1	2:11701787-11701905:-		10.5	3.6	12.5	20.8	17.5	7.3	7.2	1.4	0.7	2.1	1.6	3.7	3.8	6	5.3	0.3	2.6	1.2	3.9	12.8
lincRNA:CTD-2066L21.3:ENSG00000250697.1	5:32925745-33298016:-		0	0	0	0	0	53	0	0	21	0	50	0	0	0	0	0	0	0	0	0
lincRNA:RP11-77H9.8:ENSG00000260979.1	16:9056563-9060847:+		63.5	3	15	14	0	0	0	8	0	0	2	0	17	0	0	0	1.5	0	0	0
rRNA:RNA5SP482:ENSG00000212571.1	20:30638391-30638508:+		5.9	1.1	7.9	15.3	12	6.4	7.7	2.5	0.3	1.1	2	8.8	0.4	7.2	5.4	0	2	1.5	25.2	11.1
lincRNA:RP11-463J7.2:ENSG00000231175.1	1:190594020-190770788:+		0	0	37	0	0	4.5	0	0	9.3	8.3	15.3	49.3	0	0	0	0	0	0	0	0
snRNA:RNVU1-17:ENSG00000207349.1	1:149194106-149194269:-		10.6	1.5	1.6	44.1	7.4	3.5	3.2	0.6	0.7	3.4	0.7	7.5	2.3	4.8	9.4	8.1	2.5	1.5	7.3	2.9
lincRNA:CTD-3179P9.1:ENSG00000249797.1	5:117260703-117601730:+		0	0	13	0	23	0	30	0.3	0	56	1	0	0	0	0	0	0	0	0	0
lincRNA:LINC01250:ENSG00000234423.1	2:2898820-3129798:-		0	0	0	0	1	9	27	12	3.3	1	35.3	0	0.3	34	0	0	0	0	0	0.3
lincRNA:RP11-436D23.1:ENSG00000271860.5	6:98264585-98847748:+		0	0	0	16	2.5	24.5	10.2	0	13	24	0	33	0	0	0	0	0	0	0	0
lincRNA:RP11-114G22.1:ENSG00000256995.6	12:22852793-23327059:+		0	0	4	1	2	87	2	0	12.4	1	2	1.3	0	1	0	0	0	0	0	9.4
lincRNA:LINC00879:ENSG00000239589.5	3:94657016-94871353:+		0	0	0	0	0	60	14	0	0	49	0	0	0	0	0	0	0	0	0	0
rRNA:RNA5SP321:ENSG00000199592.1	10:79346807-79346917:+		6	2	10	2	34	12	8	0	6	5	0	1	13	4	2	0	1	0	9	8
lincRNA:RP11-362K2.2:ENSG00000258231.5	12:58937907-59206842:+		0	0	0	0	0	67.1	0	0	7.8	37	11	0	0	0	0	0	0	0	0	0
rRNA:RNA5SP383:ENSG00000199804.1	14:24627812-24627931:+		2.7	0.2	4.1	4.3	2.6	1.3	1	0.1	0	4.4	45.8	9.2	39.2	0.5	0.9	0.1	2.1	0.3	1.7	1.9
lincRNA:AC010967.2:ENSG00000228033.5	2:52949815-53137158:-		0	0	1	56.5	8.3	0	14.1	0.3	9	0	33	0	0	0	0	0	0	0	0	0
lincRNA:CTD-2118P12.1:ENSG00000259786.6	5:29143610-29217222:+		0	0	0	0	0.5	7	62.5	0	22	0	0	0	0	0	0	30	0	0	0	0
lincRNA:LINC01491:ENSG00000259572.5	15:48095581-48138433:-		0	0	0	0	0	20	41	40	21	0	0	0	0	0	0	0	0	0	0	0
lincRNA:RP11-627G18.4:ENSG00000264825.1	18:19793741-19807992:+		0	0	0	0	0	122	0	0	0	0	0	0	0	0	0	0	0	0	0	0
lincRNA:RP11-507B12.2:ENSG00000259616.2	15:61590990-61927648:-		0	0	0.5	1	109	1	0	1	5	1	3.4	0	0	0	0	0	0	0	0	0
rRNA:RNA5SP325:ENSG00000200626.1	10:108729779-108729908:+		12	3.2	8.4	12.9	15.3	7.2	10.8	2.8	0.6	0.9	1.9	3.1	4	6.3	6.4	0.2	3.7	2.7	4.4	14.8
lincRNA:RP11-554K11.2:ENSG00000225233.1	1:213665644-213719790:+		0	0	0	0	3.7	30	0	0	0	88	0	0	0	0	0	0	0	0	0	0
lincRNA:RP11-426C22.5:ENSG00000260517.2	16:29127448-29229181:+		0	0	0	2	26	66.5	0	0	13	0	0	0	0	0	0	14	0	0	0	0
misc_RNA:RN7SL43P:ENSG00000264761.1	7:66445107-66445395:+		8	10.6	7.7	9.3	6.7	2.5	10.7	0	0.6	3.9	0	7.3	3.3	8.2	0	2.4	1.8	4.7	11.9	21.6
rRNA:RNA5SP152:ENSG00000202054.1	4:8394742-8394851:+		4.2	2.9	6.3	4.8	9.2	0.9	3	0.2	0.7	1.5	0.2	3.2	0.9	6.2	2.3	0.3	0.4	1.7	15.6	56.8
lincRNA:RP1-154K9.2:ENSG00000231772.5	X:42111712-42558636:+		1	0	1	1	0	0	55	0	7	56	0	0	0	0	0	0	0	0	0	0
lincRNA:CTD-2626G11.2:ENSG00000268416.1	19:20929729-20938056:-		0	0	22	41	28	0	21.5	0	8	0	0	0	0	0	0	0	0	0	0	0
rRNA:RNA5SP445:ENSG00000251698.1	17:64635387-64635501:+		1.1	0.1	1.9	2.4	2	0.9	0.9	0.1	0.3	0.2	1.5	21.7	0	1.5	0.1	0	0.1	2.7	78.7	4.2
lincRNA:CTB-12O2.1:ENSG00000254226.5	5:151329132-151650009:+		0	10	2	0	0	41.3	0	0	4	31	0	30.5	0	0	0.5	0	0	0	0	1
lincRNA:RP11-265P11.1:ENSG00000224610.1	X:39085356-39159040:-		0	0	0	0	0	0	32	0.3	0	0	41	47	0	0	0	0	0	0	0	0
misc_RNA:Y_RNA:ENSG00000200606.1	15:59867827-59867922:-		20.1	7.7	3.2	9.4	0.6	0	9.7	0	0	0	0	18	0.2	8.5	9.9	12.5	4.2	0.6	13.2	1.6
rRNA:RNA5SP443:ENSG00000199953.1	17:43404732-43404863:-		1.9	0	1	6	16.8	43.8	2	2	0	0	11.4	4	2.8	0	0.2	0	1.2	0	2.2	24
misc_RNA:RN7SL308P:ENSG00000243951.1	8:81688901-81689197:-		22	3.2	17.4	9.2	6.7	2.5	5.5	0	0.6	10.5	0	2.3	8.7	4.2	1.7	2.4	1.8	4.7	9.5	6.2
lincRNA:LINC01356:ENSG00000215866.7	1:113362792-113393265:-		0	0	0	0	0	18	1	0.5	1	45	41.5	12	0	0	0	0	0	0	0	0
lincRNA:RP11-218I7.2:ENSG00000228739.1	9:6047360-6066714:+		0	0	45	0	38	36	0	0	0	0	0	0	0	0	0	0	0	0	0	0
lincRNA:AC004702.2:ENSG00000263494.1	17:20088395-20226286:+		0	0	1	0	0	58	0	0	0	0	0.4	0.5	59	0	0	0	0	0	0	0
snRNA:RNU2-41P:ENSG00000222923.1	2:115177702-115177879:+		2.7	6.3	0	22.7	0.5	4	2.8	0	0.7	10.1	15	12.6	3.6	22.9	0.6	8.1	0.4	0.2	3.9	1.5
lincRNA:RP11-6N13.1:ENSG00000251574.6	5:103718999-104728671:-		13.2	9	0	11.5	28.5	5	39	0.1	1	0	8.1	1	0	0	0	0.5	0	0	0	1.7
lincRNA:RP11-1080G15.1:ENSG00000253557.5	8:18942502-19116979:-		0	0	0	2	0	69.5	39	0	0	8	0	0	0	0	0	0	0	0	0	0
misc_RNA:Y_RNA:ENSG00000206797.1	20:431307-431406:+		41.6	2.2	6.7	7.9	13.6	3.6	6.9	2.2	0	0.5	1.3	7.3	0.7	4.3	3.8	0.4	1.1	1.6	9.4	3
lincRNA:AC068196.1:ENSG00000238171.1	2:181940778-181970695:-		0	0	0	0	68	0	50	0	0	0	0	0	0	0	0	0	0	0	0	0
lincRNA:RP11-456O19.2:ENSG00000267057.5	18:53709366-53763550:+		0	0	58	0	60	0	0	0	0	0	0	0	0	0	0	0	0	0	0	0
rRNA:RNA5SP452:ENSG00000199874.1	18:21750469-21750587:-		0.9	1.7	31.4	44.4	12.2	10.4	0.4	0.1	0	0.5	3	5.6	0	0.5	0.2	0.2	0.2	0.2	0.3	5.5
misc_RNA:RN7SL68P:ENSG00000242020.2	5:140858883-140859190:+		0	0	18.3	0.2	0.2	99	0	0	0	0	0	0	0	0	0	0	0	0.1	0	0
lincRNA:LINC00598:ENSG00000215483.8	13:41025071-41109944:-		0	0	0	0	0	0	0	0	26	0	61	25	0	0	0	0	5	0	0	0
lincRNA:LINC00992:ENSG00000248663.6	5:116751205-116881993:+		0	0	1	0	0.5	59	0	21.5	0	6.5	8	20.5	0	0	0	0	0	0	0	0
lincRNA:RP11-699L21.1:ENSG00000214146.2	3:193675161-193721448:-		0	0	0	0	107.7	0	0	0.3	0	9	0	0	0	0	0	0	0	0	0	0
lincRNA:SNHG25:ENSG00000266402.3	17:62223330-62223836:+		0	0	0	0	0	39	0	0	0	0	38	0	0	40	0	0	0	0	0	0
misc_RNA:RN7SL752P:ENSG00000239437.2	3:129310192-129310488:+		5.2	2.2	25.5	13.7	0.8	8	0.4	1.5	2.6	3.2	0	0.5	2.1	15.2	5	0.7	3.7	1.8	7	17.5
lincRNA:LINC00348:ENSG00000226846.1	13:71589273-71742549:+		0	0	0	0	33	39.5	0	4	0	0	0	40	0	0	0	0	0	0	0	0
lincRNA:CTD-2015H3.2:ENSG00000266450.1	18:1655178-1779956:+		42.8	10	10.5	42	0	0	0	0	0	0	0	0	0	0	8	3	0	0	0	0
lincRNA:CASC17:ENSG00000260785.1	17:69093916-69198318:-		0	0	0	0	80	9.7	26.5	0	0	0	0	0	0	0	0	0	0	0	0	0
lincRNA:RP11-47I22.2:ENSG00000250548.6	14:62023031-62037371:-		0	0	0	0	16	40	0	0	2	0	0	0	58	0	0	0	0	0	0	0
lincRNA:RP11-121M22.1:ENSG00000175773.12	11:130184888-130273552:+		0	0	7.8	0	0	0	0	0	0	0	25	83	0	0	0	0	0	0	0	0
rRNA:RNA5SP223:ENSG00000202044.1	6:152731410-152731529:+		5.9	1.1	6.9	15.3	11.1	5.5	6.6	1.5	0.3	0.6	2	8.8	0.6	7.2	5.4	0	1	1.5	23.2	11.1
lincRNA:AP003900.6:ENSG00000277693.1	21:11169720-11184046:+		0	0	0	0	86	29	0	0	0	0	0	0	0	0	0	0	0	0	0	0
lincRNA:SAMD12-AS1:ENSG00000281641.2	8:119633240-119870457:+		0	0	45	2	9	0	43	0	11	2.3	1	1	0	0	0	0	0	0	0	0
rRNA:RNA5SP192:ENSG00000201274.1	5:132184269-132184388:+		6	2.6	4.3	7.4	40.2	6	5.3	2.2	0.2	0.8	0.3	6.9	0.7	2.1	2.6	0.1	3.8	1.4	11.9	8.7
lincRNA:RP11-13N12.1:ENSG00000253496.2	8:16534414-16772553:-		0	0	0	20	69	0	2	0	0	0	0	1	0	0	0	0	0	0	0	21.5
rRNA:RNA5SP403:ENSG00000200468.1	16:9658247-9658354:-		3.5	0.5	2.5	10.3	3.8	1.7	4.1	0.1	1.1	34.3	2.8	37.9	0.2	1.5	0.4	0.1	0.6	1.4	2	3.9
lincRNA:PWRN1:ENSG00000259905.5	15:24738284-24897277:+		0	0	0	0	13	0	11.2	0.5	0	0	0	88	0	0	0	0	0	0	0	0
lincRNA:RP11-244M2.1:ENSG00000267374.1	18:36786888-37380282:-		0	0	0	0	0	13	1.9	0	0	9	24	1.5	5	58	0	0	0	0	0	0
lincRNA:RP11-60A8.1:ENSG00000249743.5	5:72509774-72590761:+		0	0	0	0	0	5	0	34	0	0	0	73	0	0	0	0	0	0	0	0
lincRNA:RP11-480D4.1:ENSG00000245729.2	5:8333594-8457671:-		0	0	0	0.5	0	35.5	0	0	1.5	22	0	52	0	0	0	0	0	0	0	0
lincRNA:RP11-624L4.1:ENSG00000259345.5	15:39157523-39719396:-		0.5	0	0	0.5	0	38.2	0.3	24.2	0	9.5	28.3	10	0	0	0	0	0	0	0	0
lincRNA:CTD-2231H16.1:ENSG00000249430.1	5:92266-139978:+		0	0	0	51	0	0	0	0	11	0	49	0	0	0	0	0	0	0	0	0
lincRNA:RP11-313F23.4:ENSG00000255652.2	12:34343972-34371788:-		0	0	0	0	62	46	0	0	0	0	0	3	0	0	0	0	0	0	0	0
lincRNA:CTD-2506J14.1:ENSG00000246084.2	14:97925153-98047938:+		0	0	0	0	0	18.7	0	0	0	0	0	92	0	0	0	0	0	0	0	0
lincRNA:MIR181A1HG:ENSG00000229989.3	1:198776622-198906558:-		0	0	0	0	0	0	43	0	0	0	0	47	0	0.5	17	3	0	0	0	0
snoRNA:SCARNA5:ENSG00000252010.1	2:234184373-234184648:+		0	0	0	0	0	0	0	0	0.5	0	0	0	36	5	69	0	0	0	0	0
lincRNA:RP11-445P17.3:ENSG00000231039.2	10:5276321-5305371:+		0	0	0	0	83	0	2.3	0	0	0	25	0	0	0	0	0	0	0	0	0
lincRNA:RP11-556I14.1:ENSG00000248373.5	4:105828514-106041157:+		0	0	31	0	79	0	0	0	0	0	0	0	0	0	0	0	0	0	0	0
snoRNA:SNORD48:ENSG00000201823.1	6:31803040-31803103:+		0	0	0	0	0	0	55	0	0	8	6	0	0	0	0	0	39	2	0	0
snoRNA:SNORD68:ENSG00000200084.1	16:89627842-89627925:+		0	0	0	0	0	0	35	0	0	0	0	0	0	6	41	0	19	0	9	0
lincRNA:RP11-1085N6.5:ENSG00000258776.1	14:57284288-57360428:-		0	0	0	0	0	0	0.5	0	0	0	0	109	0	0	0	0	0	0	0	0
lincRNA:RP11-321E2.4:ENSG00000249662.5	5:17444119-17484055:+		0	0	0	0	101	0	0	0	8.5	0	0	0	0	0	0	0	0	0	0	0
snRNA:RNU6-12P:ENSG00000207334.1;snRNA:RNU6-13P:ENSG00000206975.1;snRNA:RNU6-32P:ENSG00000206675.1	8:119988752-119988858:+;8:57829643-57829749:+;4:39299225-39299331:-		1.2	3.3	4.5	10.8	4.4	0.8	0.7	0.3	3.5	4.8	22.4	34.5	2.9	9.1	2	0.2	2.2	0	0.6	1.2
lincRNA:RP4-765H13.1:ENSG00000255778.1	12:126675924-126709860:+		0	0	0	0	50	59	0	0	0	0	0	0	0	0	0	0	0	0	0	0
snRNA:RNU6-36P:ENSG00000206899.1	12:98115494-98115600:+		5.5	2.7	7.6	5.9	1.5	4.1	1.8	0.1	2.7	2	13	27.9	6.9	1.2	1.2	0	2.4	0	3.6	18.6
lincRNA:RP11-178C3.2:ENSG00000267302.5	17:58042193-58074333:+		0	0.5	0	0	0	15	0	0	7	0	0	85	0	0	0	0	0	0	0	1
lincRNA:RP11-97E7.1:ENSG00000251176.1	4:172474151-172485418:-		0	0	0	0	0	65	0	0	3	40	0	0	0	0	0	0	0	0	0	0
snoRNA:SNORD61:ENSG00000206979.1	X:135961358-135961430:-		0	1	0	39	0	2	0	0	0	0	0	0	36	30	0	0	0	0	0	0
lincRNA:CTA-481E9.4:ENSG00000259929.5	16:18027046-18245452:-		0	0	9.5	23.2	0	16.7	42.1	0	0	7.5	9	0	0	0	0	0	0	0	0	0
lincRNA:AC022182.1:ENSG00000254777.5	8:61822612-61879116:+		0	0	0	0	0	24	0	0	17.3	0	34.3	32	0	0	0	0	0	0	0	0
lincRNA:AC098973.2:ENSG00000225548.5	3:27844253-27932792:+		0	0	1.5	0	1.5	7	1	24	12.8	0.5	39	0.5	1	0	18.5	0	0	0	0	0
lincRNA:LINC01098:ENSG00000231171.3	4:178649911-178911904:+		0	0	0	11	23	24.5	0.5	0	0	22	26	0	0	0	0	0	0	0	0	0
lincRNA:RP11-594C13.1:ENSG00000258859.1	14:87819414-88039366:-		0	0	0	47	11	0	0	0	0	32	17	0	0	0	0	0	0	0	0	0
misc_RNA:Y_RNA:ENSG00000212306.1	15:101178568-101178662:+		23.8	2.5	13.2	11.8	8.9	2.6	8.4	0	0.4	0.7	0.1	0.8	0.7	7.9	12.2	4.4	0.7	1.9	5.6	0.1
lincRNA:RP11-815M8.1:ENSG00000238042.5	1:222054323-222151865:-		0	0	0	0	91.8	0	3.6	8	3.2	0	0	0.3	0	0	0	0	0	0	0	0
rRNA:RNA5SP424:ENSG00000212290.1	16:47484258-47484372:-		18	0.9	13.8	16	11.7	3.6	6	4	0.1	0.3	0.5	1.6	4	4	4	0.1	1.7	1.3	4	10.9
snRNA:RNU2-14P:ENSG00000222985.1	14:65591070-65591260:-		7.8	6.5	3.3	21.5	0	0	0	0	0.1	11.8	13.5	0	6.3	27.3	1	7.3	0	0	0	0
lincRNA:AC092162.1:ENSG00000230552.5	2:177588996-177684038:-		0	1	0	0	0	1	14	0	0	2	0	88	0	0	0	0	0	0	0	0
lincRNA:RP11-638L3.1:ENSG00000265533.1	18:65183783-65566856:+		0	0	0	0	11.8	8.8	74	0	11	0	0	0	0	0	0	0	0	0	0	0
lincRNA:RP11-499F3.2:ENSG00000259692.5	15:81952823-82163466:-		0	4.1	0	1	29.8	0.3	47.8	0	0	0	0.3	22.5	0	0	0	0	0	0	0	0
misc_RNA:Y_RNA:ENSG00000201900.1	1:115270341-115270445:+		8.2	0.4	35.5	1	0.3	0	56	0	0	0	0	0	0	0.2	0.4	0	0	0	2.9	0
lincRNA:KB-1183D5.13:ENSG00000206142.9	22:21655279-21679331:-		0	0	0	0	75	30	0	0	0	0	0	0	0	0	0	0	0	0	0	0
lincRNA:LINC00504:ENSG00000248360.7	4:14472089-14889793:-		0	0	0	1	9.5	34.5	18	0	1	0	40	0	0	1	0	0	0	0	0	0
lincRNA:RP5-884C9.2:ENSG00000224592.5	1:38512986-38584697:+		0	0	46	0	0	59	0	0	0	0	0	0	0	0	0	0	0	0	0	0
misc_RNA:Y_RNA:ENSG00000206651.1	1:156453890-156454002:-		1.6	0.6	0.8	11.3	1.8	0	3	0	0.1	0.7	0	0.8	0.6	50.8	15	2.3	14.5	1	0	0.1
lincRNA:RP11-197K6.1:ENSG00000223812.5	3:191275113-191308145:+		0	0	0	0	57	0	0	0	0	22	25	0	0	0	0	0	0	0	0	0
lincRNA:RP11-129M6.1:ENSG00000251363.2	14:41424103-41445082:+		0	0	0	0	9.5	0	0	0	9	0	0	85	0	0	0	0	0	0	0	0
snRNA:RNVU1-19:ENSG00000212544.1	1:149514090-149514256:-		12.1	4.3	9.9	3.8	14.8	6.3	2.2	1.8	0.6	0.1	15.6	1.5	5	8.2	8.6	3.2	1.6	0	0.1	3.6
snRNA:RNVU1-13:ENSG00000212456.1	1:147994146-147994313:+		1.5	0.4	0.7	0.6	9.4	2.7	2.1	0.3	9	55.1	4.9	1.5	4.9	1.5	3.4	0	1.4	0	0.1	3.4
lincRNA:AC009158.1:ENSG00000231876.7	16:26313385-26345749:+		0	0	0	0	62	0	0	1	15	25	0	0	0	0	0	0	0	0	0	0
lincRNA:LINC00877:ENSG00000241163.7	3:72084451-72328654:-		0	0	0	0	0	8	18	66	0	11	0	0	0	0	0	0	0	0	0	0
snoRNA:SNORD24:ENSG00000206611.1	9:136216251-136216325:+		2	3	5	0	23	1	14	2	0	22	4	2	4	1	13	0	0	2	0	5
rRNA:RNA5SP375:ENSG00000199845.1	12:123767463-123767581:-		0	0	0	0.5	0	0.1	0	0	0.1	0	0.1	101.5	0	0	0	0	0	0	0.3	0
misc_RNA:Y_RNA:ENSG00000252655.1	14:90117137-90117247:-		16.7	3.3	1.3	1	0.3	17	35.3	0	0	0.3	20.3	1.7	0	0.3	0.3	4.3	0	0.3	0	0
snoRNA:SNORD18A:ENSG00000200623.1	15:66795581-66795652:-		18	1.5	1.5	0	0	1	20	0	0	5	0	0	0	8	0	0	46	0	0	1.5
snoRNA:SNORA65:ENSG00000201302.1	9:130210780-130210909:-		18	0	43	40	0	1	0	0	0	0	0	0	0	0	0	0	0	0	0	0
lincRNA:LINC00470:ENSG00000132204.13	18:1254384-1408345:-		0	0	0	0	45	30	0	0	0	0	26.3	0	0	0	0	0	0	0	0.3	0
lincRNA:RP11-422J15.1:ENSG00000249618.5	4:130692814-130876523:+		0	0	0	0	3.7	0	15.3	6.3	10	0	27	0	0	0	39	0	0	0	0	0
misc_RNA:RNY3P1:ENSG00000201955.1	5:78466057-78466158:-		53.8	2.9	6	4.5	3.1	2.7	3.3	0	0	0	0	1.3	1.2	5	4.8	0.2	3.9	0.7	2.5	5
lincRNA:U91319.1:ENSG00000262801.5	16:13340173-13656775:+		0	1.1	0	0	0	33	1	0	0	7.1	0	21	0	0.3	0	37	0	0	0	0
lincRNA:AC002463.3:ENSG00000223646.1	7:112262433-112348135:+		0	4.1	0	0	58	38	0	0.3	0	0	0	0	0	0	0	0	0	0	0	0
misc_RNA:RN7SK:ENSG00000202198.1	6:52860418-52860748:+		0.5	2.3	2	4.1	0	0.3	0.2	0	0	0	0.8	0	5.2	27.2	17.7	22	13.7	3.8	0.4	0
lincRNA:AC133680.1:ENSG00000237838.1	3:24729410-25215796:+		1	0	0	0	0	91	1	0	0	1.5	4	1.5	0	0	0	0	0	0	0	0
lincRNA:AC026167.1:ENSG00000226022.1	3:6190171-6407572:+		0	0	0	25.3	0	22.8	17.5	0	1.3	17.8	15.3	0	0	0	0	0	0	0	0	0
lincRNA:CTD-2207P18.2:ENSG00000258976.1	14:75081396-75083350:-		0	0	0	0	0	0	0	0	0	0	35	64	0	0	0	0	0	0	0	0
lincRNA:RP11-673E1.1:ENSG00000251600.5	4:144833484-144903607:+		0	1.3	2.8	5.3	24.7	13	6.3	0	1.5	0	25.9	18.2	0	0	0	0	0	0	0	0
misc_RNA:RN7SL795P:ENSG00000239748.2	18:68179963-68180241:+		11.2	7.1	4.2	10.2	6.8	2.8	8.1	0	0.6	3.9	0.7	7.4	3.8	5.3	0.8	2.4	2	5	9.5	6.8
lincRNA:RP11-293M10.1:ENSG00000258740.1	14:75705319-75735986:-		0	0	0	0	0	0	0	0	0	0	0	98	0	0	0	0	0	0	0	0
lincRNA:RP4-813D12.3:ENSG00000226308.1	20:55841853-55858054:+		0	0	62	0	0	0	0	0	5	5	25	1	0	0	0	0	0	0	0	0
snoRNA:SNORD17:ENSG00000212232.1	20:17943353-17943589:-		0	0	0	0	0	0	0	0	14	0	0	0	0	0	6	0	0	0	78	0
snoRNA:SNORD33:ENSG00000199631.1	19:49993872-49993956:+		41	6	0	4	26	0	9	4	0	0	0	0	0	2	4	1	0	1	0	0
rRNA:RNA5SP222:ENSG00000222971.1	6:146661556-146661660:+		0.9	0.1	0.4	0.4	1.6	0.4	0.2	0.2	0.2	22	1.3	44.4	0	7.4	2.1	14.4	0	0.1	0.8	0.7
lincRNA:RP1-30E17.2:ENSG00000225689.1	X:127457598-127734446:-		0	0	0	0	39	0	13.5	0	13.5	0	30.5	1	0	0	0	0	0	0	0	0
snoRNA:SNORD18B:ENSG00000202529.1	15:66794358-66794429:-		0	0.5	1.5	0	0	1	57	0	0	10	0	0	0	8	0	18	0	0	0	1.5
lincRNA:CPEB2-AS1:ENSG00000247624.6	4:14911585-15003669:-		0	0	0	0	0	46	0	0	0	0	50	1	0	0	0	0	0	0	0	0
lincRNA:LINC00505:ENSG00000225667.1	1:46921495-46948147:+		72	0	0	0	1	0	0	0	0	24	0	0	0	0	0	0	0	0	0	0
lincRNA:RP11-321G12.1:ENSG00000259459.5	15:63682335-63730519:+		0	0	0	1	0	0	0	0	0	0	0	94	0	0	0	0	0	0	0	2
lincRNA:RP11-433J8.2:ENSG00000258979.1	14:97207528-97256950:+		0	0	0	4.5	71	0	4.8	0	0	0.5	15.5	0.5	0	0	0	0	0	0	0	0
lincRNA:RP13-726E6.2:ENSG00000255367.1	11:3502750-3602441:-		0	1	0	0	19	34.5	33.3	0	0	0	6	0	0.4	0	2.4	0	0	0	0	0
misc_RNA:Y_RNA:ENSG00000207395.1	15:69698780-69698891:+		14.8	2.5	12.9	8	9.2	2.6	7.9	0	0.4	0.7	0.6	0.8	1.2	8.9	12.7	4.5	0.7	1.9	5.6	0.1
misc_RNA:Y_RNA:ENSG00000222509.1	2:171639677-171639781:+		21.4	2.5	12	12.3	4.8	1.8	7.9	0	0.4	0.7	0.1	0.8	0.7	7.9	9.8	4.4	0.7	1.9	5.6	0.1
misc_RNA:RN7SL598P:ENSG00000243700.2	14:58646489-58646779:+		0.7	0	0	10	5	0	0	0	0	0	6	0	0	0	0	0	0	0	74.2	0
snRNA:RNU6-33P:ENSG00000207524.1	4:89605999-89606105:-		5.5	2.7	7.6	5.9	1.5	4.1	1.8	0.1	2.7	2	13	27.9	6.9	1.2	1.2	0	2.4	0	3.6	5.6
misc_RNA:Y_RNA:ENSG00000201239.1	17:80375102-80375197:+		27.3	3	9	6.1	4.5	3	2.6	1.1	0	0.3	0.4	1	2.3	3.5	3.3	3.8	2.1	7.5	7.2	7.5
misc_RNA:Y_RNA:ENSG00000199635.1	9:21160234-21160335:-		21.7	2	13.1	8.5	19.8	0.2	1.2	0	0	0	0.7	0.1	7.1	0.3	2.9	0.6	3.6	2.6	0	11
misc_RNA:Y_RNA:ENSG00000206850.1	12:131391383-131391494:+		13.3	2.5	12.9	11.6	8.7	2.6	7.9	0	0.4	0.7	0.1	0.8	0.7	7.9	12.2	4.4	0.7	1.9	5.6	0.1
lincRNA:LINC01169:ENSG00000259471.1	15:66874528-66978132:+		0	0	0	0	0	30	42	15	0	0	0	0	0	0	8	0	0	0	0	0
lincRNA:RP11-110L15.2:ENSG00000257683.1	12:116248164-116323942:-		0	0	0	0	0	95	0	0	0	0	0	0	0	0	0	0	0	0	0	0
lincRNA:RP11-242D8.1:ENSG00000267002.1	17:41316200-41322420:-		0	0	4	9	28	5.5	21.5	0	6	2	5	12	0	0	2	0	0	0	0	0
misc_RNA:Y_RNA:ENSG00000201071.1	15:64403657-64403768:-		14.3	2.5	13.2	9.3	8.7	2.6	8.2	0	0.4	1.2	0.1	0.8	0.7	7.9	12.5	4	0.7	1.9	5.6	0.1
snRNA:RNU6-906P:ENSG00000207431.1	6:111329473-111329579:-		0	0	0	0.3	0	0	0	0	0	0	93.7	0	0	0	0	0	0	0	0	0
lincRNA:RP11-575F12.1:ENSG00000249345.6	12:127399749-127544946:-		7	1	0.5	8	15	13.3	30.6	0	1	12.5	0	0	0	0	2	0	1	2	0	0
misc_RNA:Y_RNA:ENSG00000201031.1	3:148812140-148812249:-		20.2	6.3	5.5	2.2	1.5	3.5	5	0.5	1.1	1.3	2	3.8	20.5	13.3	2.5	3.7	0	1	0	0
lincRNA:LINC01508:ENSG00000231107.1	9:93063184-93195787:-		0	0	0	0	61	16.5	13.4	0	0	0.5	1	1	0	0	0	0	0	0	0	0
misc_RNA:Y_RNA:ENSG00000202105.1	5:122846130-122846231:-		56.8	0	14.8	0.9	0.5	2.7	3.4	7	0	0	0	3	0.2	0.3	1.9	0.1	1.3	0	0	0.5
lincRNA:CTD-2571L23.8:ENSG00000268746.1	19:48110781-48236355:+		13	18.5	0	0	2	22	1.6	0	0	10	21	5	0	0	0	0	0	0	0	0
misc_RNA:Y_RNA:ENSG00000207497.1	4:186631027-186631121:-		13.3	2.5	12.9	11.6	4.5	2.6	7.9	0	0.4	2.7	0.1	0.8	0.7	7.9	12.2	4.4	0.7	1.9	5.6	0.1
lincRNA:C15orf59-AS1:ENSG00000260469.2	15:74044658-74062954:+		0	0	0	40	52	0	0	1	0	0	0	0	0	0	0	0	0	0	0	0
snRNA:RNU6-15P:ENSG00000207264.1	10:21610890-21610996:+		5.5	2.7	7.6	5.9	1.5	4.1	1.8	0.1	2.7	2	13	25.1	6.9	1.2	1.2	0	2.4	0	3.6	5.6
lincRNA:RP11-191L9.4:ENSG00000224271.5	22:48027423-48251349:+		0	0	0	0	1	0	0	2	2.8	1	14.8	70	0	0	0	0	0	0	0	0
lincRNA:LINC01277:ENSG00000229017.6	6:143287558-143359214:-		2	0	0	23	0.5	29	0	0.5	7	26.5	3	0	0	0	0	0	0	0	0	0
misc_RNA:RNY4P13:ENSG00000207011.1	17:28386070-28386165:-		16.9	0.6	8.8	4	1.5	3.5	0.1	0	0	0	0	13.5	18.8	7.8	2.5	4.2	0.1	0	8.4	0.9
lincRNA:RP11-325K19.1:ENSG00000267098.1	18:58297400-58569959:-		0	0	31.5	0	9.5	8	0	0	0	4.7	34	3.8	0	0	0	0	0	0	0	0
lincRNA:AC011752.1:ENSG00000231204.5	2:21540532-21784185:+		0	0	0	0	0	15.5	0	0	2.3	21.7	41.3	0	10.5	0	0	0	0	0	0	0
misc_RNA:Y_RNA:ENSG00000206905.1	1:180488152-180488255:-		34.5	6.2	7.4	8.6	3.5	2.4	3	0	0	0.1	0.7	0	0.3	7.9	6.2	1.7	0	0	2.5	6.4
rRNA:RNA5SP435:ENSG00000200914.1	17:6504264-6504371:-		8.4	1.2	5.9	6.7	12.2	4.7	6.6	2.4	0.2	0.7	3.7	0.4	3.4	1.2	3	1	1	1.3	14.9	12
misc_RNA:Y_RNA:ENSG00000212448.1	12:96011465-96011562:+		13.3	2.5	12.9	11.6	4.5	2.6	7.9	0	0.4	0.7	0.1	0.8	0.7	7.9	12.2	4.4	0.7	1.9	5.6	0.1
lincRNA:AC024084.1:ENSG00000230649.2	7:135710509-135769416:+		0	0	0	0	0	0	0	0	0	0	0	41	50	0	0	0	0	0	0	0
lincRNA:LINC-ROR:ENSG00000258609.2	18:54721790-54739350:-		0	0	0	0	26.5	35.5	0	0	3	0	26	0	0	0	0	0	0	0	0	0
lincRNA:RP11-838N2.5:ENSG00000266578.1	18:3284143-3327290:+		0	0	0	44	0	0	30	0	0	17	0	0	0	0	0	0	0	0	0	0
lincRNA:RP11-3P22.2:ENSG00000225718.1	7:68689683-68895909:-		0	0	0	2	58	23	6.5	1	0	0.3	0	0	0	0	0	0	0	0	0	0
lincRNA:LINC01524:ENSG00000234948.1	20:50827184-51266970:+		0	0	0	54	2	15	11	0.5	8	0	0	0	0	0	0	0	0	0	0	0
lincRNA:AC012668.2:ENSG00000237525.6	2:216397856-216578618:+		0	0	0	0	49	14	27	0	0	0	0	0	0	0	0	0	0	0	0	0
lincRNA:RP11-318K12.2:ENSG00000275390.1	9:66720898-66759372:+		0	0	0	0	0	0	73	0	0	0	0	17	0	0	0	0	0	0	0	0
misc_RNA:Y_RNA:ENSG00000222649.1	6:119379045-119379139:+		8.8	7.3	0.3	13.9	1.4	1.3	13	0	0.1	0.4	0.6	10	0.6	7.9	13.1	1.3	0.1	0.1	0.3	9.1
lincRNA:LINC01340:ENSG00000250331.1	5:96840400-97006750:+		0	0	0	0	0	26	0	0.3	0	0	0	0	63	0	0	0	0	0	0	0
misc_RNA:Y_RNA:ENSG00000201351.1	14:90643566-90643674:+		1.5	12	42	0	17.7	0	12.4	0	0	0	0	0	0.5	0	0.5	2.7	0	0	0	0
rRNA:RNA5SP215:ENSG00000200310.1	6:121007767-121007888:+		4.5	1	5.9	5.1	3.1	3	2.9	0.2	0.2	0	15.1	1.4	0.7	1.2	1	0	1.4	24.3	0.9	16.9
lincRNA:RP11-154D17.1:ENSG00000233926.1	9:84304628-84391815:+		0	29	0	0	0	0	0	0	17	0	41	1.1	0	0.3	0.3	0	0	0	0	0
lincRNA:RP11-666E17.1:ENSG00000259035.1	14:82207346-82496693:+		0	0	0	0	0	36.5	23	16	0	0	0	0.2	0	12	1	0	0	0	0	0
misc_RNA:RN7SL300P:ENSG00000265813.1	3:152917491-152917806:-		8	3.4	3.1	9.2	6.7	2.5	5.5	0	0.6	3.9	0	7.3	3.3	8.2	0	2.4	1.8	4.7	11.9	6.3
lincRNA:RP11-480D4.2:ENSG00000249159.6	5:8387751-8457677:-		0	0	0	0.5	0	35.5	0	0	1.5	22	0	29	0	0	0	0	0	0	0	0
snRNA:RNU6-25P:ENSG00000206600.1	3:194935516-194935622:+		2.8	2.7	7.6	8.3	1.5	4.1	1.8	0	2.6	2	12.9	25.1	6.9	1.2	1.2	0.1	2.3	0	3.4	2
lincRNA:LINC01091:ENSG00000249464.5	4:124571422-124851561:+		0	0	0	0	26	0	18	1	0	43.3	0	0	0	0	0	0	0	0	0	0
lincRNA:TTTY14:ENSG00000176728.7	Y:21034387-21239302:-		0	1	0	6	0	1.3	58.2	0	0	0.5	21	0	0	0	0	0	0	0	0	0
lincRNA:CTD-2244C20.2:ENSG00000248199.1	5:61173936-61181956:+		0	0	0	0	0	0	0	0	0	35	0	53	0	0	0	0	0	0	0	0
lincRNA:LINC00284:ENSG00000233725.7	13:44482805-44604597:+		0	0	0	0	2	22	0	0	15	0	49	0	0	0	0	0	0	0	0	0
lincRNA:LINC01331:ENSG00000248673.1	5:73665201-73832801:-		0	0	0	0	17	0	24	0	0	47	0	0	0	0	0	0	0	0	0	0
lincRNA:LINC01446:ENSG00000205628.2	7:53723202-53879624:-		0	0	0	0	86	0	0	0	0	0	0	2	0	0	0	0	0	0	0	0
snoRNA:SNORD93:ENSG00000221740.1	7:22896232-22896305:+		0	17	0	47	0	0	0	0	0	0	0	1	0	0	23	0	0	0	0	0
misc_RNA:Y_RNA:ENSG00000206822.1	14:64088478-64088589:+		13.3	2.5	12.9	8	4.5	2.6	7.9	0	1.4	0.7	0.1	0.8	0.7	7.9	12.2	4	0.7	1.9	5.6	0.1
misc_RNA:Y_RNA:ENSG00000206978.1	4:159985449-159985550:-		13.3	2.5	12.9	8	5.1	2.6	7.9	0	0.4	0.7	0.1	0.8	0.7	7.9	12.2	4	0.7	1.9	5.6	0.1
lincRNA:CTD-2012I17.1:ENSG00000249000.1	4:135680554-135738444:+		0	0	0	0	0	1	0	0	14	0	51	0	0	0	0	0	0	0	0	21.5
lincRNA:RP11-455P21.3:ENSG00000278610.1	1:222988406-223168248:+		0	1	0.3	0	45	36.9	0	0	2.3	0	0	1.7	0	0	0	0	0	0	0	0
lincRNA:CASC16:ENSG00000249231.7	16:52586002-52686017:-		0	0	0	0	0	0	0	0	37	50	0	0	0	0	0	0	0	0	0	0
lincRNA:LINC00687:ENSG00000228422.3	20:11781111-11851363:-		0	0	0	0	0	19	0	0	12	0	0	56	0	0	0	0	0	0	0	0
lincRNA:RP11-115H18.1:ENSG00000273125.1	3:107149777-107182759:+		0	0	0	0	0	0	0	0	0	0	1	85	0	0	0	0	0	0	1	0
lincRNA:RP11-141O11.2:ENSG00000249352.4	5:68266519-68325992:-		0	0	0	0	0	23	0	0	0	0	0	0	0	0	0	0	0	0	64	0
lincRNA:RP11-565A3.2:ENSG00000250590.5	4:188454032-188593795:-		0	0	0	0	77	0	0	0	10	0	0	0	0	0	0	0	0	0	0	0
lincRNA:RP11-759A24.3:ENSG00000275443.1	15:96533811-96844219:+		0	0	0	0	8	55	15.3	0	0	0	0	7.3	0	0	0	0	0	0	0	1
snRNA:RNU4-32P:ENSG00000200274.1	12:110005780-110005920:-		0	0	0	0	0	0	0	0	0	0	0	83	3.5	0	0	0	0	0	0	0
misc_RNA:Y_RNA:ENSG00000223060.1	19:56616785-56616879:+		11.4	2	0.1	2	7	2	0.5	5	0	5	4	15.3	10	6.1	0	5	2	3	4.7	1.4
lincRNA:AF131217.1:ENSG00000232855.6	21:29811667-30047170:-		0	0	0	0	9.4	21	2	13	0	0	0	41	0	0	0	0	0	0	0	0
snRNA:RNU6-16P:ENSG00000207113.1	11:88345973-88346079:-		2.8	2.7	7.6	5.9	1.5	4.1	1.8	0.1	2.7	2	13	25.1	6.9	1.2	1.2	0	2.3	0	3.4	2
lincRNA:TPTEP1:ENSG00000100181.21	22:17082777-17179632:+		0	0	10	0	76	0	0	0	0	0	0	0	0	0	0	0	0	0	0	0
snoRNA:SNORD58B:ENSG00000271982.1	18:47018034-47018099:-		0	0	0	0	61	25	0	0	0	0	0	0	0	0	0	0	0	0	0	0
rRNA:RNA5SP477:ENSG00000199509.1	20:21119597-21119715:-		1.6	0.4	2.1	1.8	6.9	46	0	0	0	0.5	0.5	1.3	0.9	8.8	1.1	0	0.1	5.1	0.1	8.8
misc_RNA:Y_RNA:ENSG00000199867.1	18:59998045-59998146:+		56.6	0	16	0	0.5	0.3	0.8	7	0	0	0	0	0.2	0	0.4	0	1.3	0	2.5	0.1
lincRNA:AC007193.6:ENSG00000267922.1	19:46604380-46699475:+		0	0	0	0	0	2	1.3	0	13.9	0	7.7	29.6	27	0	0	0	4	0	0	0
lincRNA:RP11-202H2.1:ENSG00000258185.2	12:86993355-87232775:-		0	0	0	0	0.2	84	0	0	0	0	1	0	0	0	0	0	0	0	0	0
misc_RNA:Y_RNA:ENSG00000207131.1	6:88535891-88536003:-		4.6	0.7	1.3	0.3	0.3	17	34.8	0	0	0	20.3	0.3	0	0.3	0.3	3.7	0	0.3	0	0
lincRNA:JPX:ENSG00000225470.6	X:73164159-73290243:+		0	0	0	0	1	0	0	0	0	0	0	83.3	0	0	0	0	0	0	0	0
lincRNA:LINC01483:ENSG00000227517.6	17:67573392-67899141:+		0	0	0	0	0	7	24	0	0.8	21.3	27.7	3.5	0	0	0	0	0	0	0	0
lincRNA:C11orf44:ENSG00000175728.4	11:130542851-130587247:+		0	0	0	0	0	0	84	0	0	0	0	0	0	0	0	0	0	0	0	0
lincRNA:CTC-436K13.1:ENSG00000253673.1	5:157602404-157627024:+		0	0	0	0	0	0	0	0	3	0	0	81	0	0	0	0	0	0	0	0
lincRNA:RP11-449D8.1:ENSG00000265485.5	18:22208146-22242162:+		0	0	0	0	0	0	0	0	0	0	0	79	5	0	0	0	0	0	0	0
lincRNA:RP11-48F14.1:ENSG00000224406.5	3:186172771-186211450:-		0	0	0	0	0	0	25	0	0	0	12	47	0	0	0	0	0	0	0	0
snoRNA:SNORD94:ENSG00000208772.1	2:86362993-86363129:+		0	0	0	0	0	0	0	0	0	0	0	0	0	0	25	2	49	8	0	0
rRNA:RNA5SP301:ENSG00000199407.1	10:13769796-13769916:+		0	0	0.1	6.3	0.3	0	1	0	0.6	0.1	1.3	52.3	0	0.5	0.1	0	0	0	17.7	3.7
lincRNA:AC007163.3:ENSG00000237166.1	2:201577028-201599900:-		0	0	0	0	80	0	1.9	0	0	0	0	0	0	0	0	0	0	1.5	0	0
lincRNA:RP11-690J15.1:ENSG00000258312.1	12:98506792-98686223:-		0	0	0	52	0	31.3	0	0	0	0	0	0	0	0	0	0	0	0	0	0
lincRNA:AC096669.2:ENSG00000237880.1	2:108002088-108159105:-		0	0	0	0	68	0	0	0	9	0	0	6	0	0	0	0	0	0	0	0
lincRNA:LINC00906:ENSG00000267339.5	19:29456038-29461781:+		0	0	0	0	83	0	0	0	0	0	0	0	0	0	0	0	0	0	0	0
lincRNA:RP11-579E24.2:ENSG00000253762.1	8:64617314-64664235:+		0	0	0	0	83	0	0	0	0	0	0	0	0	0	0	0	0	0	0	0
snoRNA:SNORD58C:ENSG00000202093.1	18:47015615-47015678:-		0	0	0	0	0	0	0	0	0	0	0	82	0	0	0	0	0	0	0	1
lincRNA:CTD-2130O13.1:ENSG00000267761.3	18:44812096-45120921:+		0	4.1	0	0	33.5	19	14	0	1	1	10	0	0	0	0	0	0	0	0	0
lincRNA:C3orf79:ENSG00000237787.4	3:153202284-153220486:+		0	0	0	0	0	31.5	51	0	0	0	0	0	0	0	0	0	0	0	0	0
lincRNA:AC090505.1:ENSG00000238031.1	3:194548619-194553321:+		0	0	0	0	82	0	0	0	0	0	0	0	0	0	0	0	0	0	0	0
lincRNA:LINC00393:ENSG00000224853.1	13:73987610-74222390:-		0	0	0	0	0	51	30	0	0	1	0	0	0	0	0	0	0	0	0	0
lincRNA:LL22NC03-75H12.2:ENSG00000218357.3;lincRNA:RP11-262H14.3:ENSG00000234665.8;lincRNA:RP11-324E6.6:ENSG00000256249.1	22:47857048-47882860:-;9:66512823-66553911:-;12:123171672-123200526:+		0	0	0	0	82	0	0	0	0	0	0	0	0	0	0	0	0	0	0	0
lincRNA:LINC00534:ENSG00000253394.5	8:91233716-91581546:+		0	0	1	0	0	33	6.2	0	2	0	0.5	0.3	0	0	0	0	0	0	0	39
lincRNA:AC107079.1:ENSG00000224844.1	2:238031553-238032740:-		0	0	0	0	0	20.7	0	0	5	38.3	17.7	0	0	0	0	0	0	0	0	0
lincRNA:CTA-392C11.1:ENSG00000253802.1	8:40156260-40200921:-		0	0	0	0	14	61.5	0	0	0	0	0	0	0	0	0	6	0	0	0	0
lincRNA:RP11-153K16.2:ENSG00000115934.11	12:23334268-23404433:-		0	0	1	0	0	0	29	7	3.5	0	41	0	0	0	0	0	0	0	0	0
rRNA:RNA5SP519:ENSG00000252289.1	Y:9930484-9930602:-		5.5	1.5	2.5	3.7	32.9	3.7	1.8	0.1	0	0.8	2.8	2.9	0.2	1.2	1.5	1.1	2	0.6	11.9	4.5
misc_RNA:RN7SKP109:ENSG00000222524.1	19:56248651-56248966:+		0	0	1	0	0	0	0	0	1	3	4	7	0	56	0	1	0	0	4	4
lincRNA:LINC01608:ENSG00000253877.5	8:111949919-112039662:-		0	0	1	0	18	7	0	0	15	10	15	0	0	0	15	0	0	0	0	0
lincRNA:RP11-138J23.1:ENSG00000251026.1	5:103415612-103441104:+		0	0	0	0	81	0	0	0	0	0	0	0	0	0	0	0	0	0	0	0
lincRNA:RP11-359E10.1:ENSG00000270607.1	11:19732480-19734165:-		0	0	0	0	0	0	0	0	0	0	0	0	0	0	0	0	0	0	81	0
lincRNA:RP11-396O20.1:ENSG00000254695.1	11:15665431-15726914:+		0	27	0	0	54	0	0	0	0	0	0	0	0	0	0	0	0	0	0	0
lincRNA:RP11-420A23.1:ENSG00000251432.6	4:129213906-129440549:+		0	0	0	0	0	31	0	0	0	50	0	0	0	0	0	0	0	0	0	0
lincRNA:RP11-448P19.1:ENSG00000255258.2	11:133653566-133680271:-		0	0	0	0	81	0	0	0	0	0	0	0	0	0	0	0	0	0	0	0
lincRNA:RP11-473A10.2:ENSG00000236648.1	1:18044182-18076473:+		0	0	0	0	0	0	38	0	0	0	43	0	0	0	0	0	0	0	0	0
misc_RNA:RN7SL672P:ENSG00000239742.2	20:49174221-49174535:-		0.3	0	0	3.5	0	39	3	0	0	7.8	8	0	3	0	0	0	2.4	0	0	13.4
lincRNA:RP11-1102P16.1:ENSG00000253379.5	8:72315675-72504260:-		0	0	0	0	27	0	11.2	0	0	29	9	0.3	3.7	0	0	0	0	0	0	0
lincRNA:CTC-523E23.4:ENSG00000267767.2	19:35279486-35323773:-		0	0	0	0	0	55	0	0	25	0	0	0	0	0	0	0	0	0	0	0
lincRNA:PKIA-AS1:ENSG00000254266.5	8:79338338-79470738:-		0	0	11	0	28.5	0	0	0	0	0	39	0.5	0	0	1	0	0	0	0	0
lincRNA:RP11-114H21.2:ENSG00000249803.5	5:135802366-135855987:+		0	0	0	0	0	0	0	0	0	0	0	80	0	0	0	0	0	0	0	0
lincRNA:RP11-565A3.1:ENSG00000249642.1	4:188534919-188581523:+		0	0	0	0	60	0	0	0	2	11	0	7	0	0	0	0	0	0	0	0
snoRNA:SNORD51:ENSG00000207047.2	2:207026602-207026681:+		1	0	0	0	11	9	0	0	0	1	15	0	3	32	0	0	0	0	8	0
misc_RNA:Y_RNA:ENSG00000251716.1	4:88333380-88333498:+		16.4	1	9	4.6	2.2	1.1	2.1	0.1	0	0.1	0.1	6	19.6	2.8	2.8	4.4	0.5	2	4.2	1.1
snRNA:RNU6-1072P:ENSG00000207434.1;snRNA:RNU6-771P:ENSG00000207511.1	1:12982374-12982480:+;1:13384735-13384841:-		3.4	2.4	6.9	6.6	0	6.8	3.1	0	1.9	0.4	3.5	22.8	11.7	0	0	0	0.4	0	6.8	3.3
lincRNA:XXbac-BPG308J9.3:ENSG00000232505.2	6:29191750-29258217:+		0	0	0	0	0	18.3	0	0	0	32	0	29.5	0	0	0	0	0	0	0	0
snRNA:RNU11-6P:ENSG00000212429.1	8:81661796-81661928:-		6	4	0	0	0	0	0	0	0	0	0	18	0	0	0	0	0	0	51.7	0
lincRNA:FAM157B:ENSG00000233013.8;lincRNA:FAM157C:ENSG00000260528.3;lincRNA:RP11-1228E12.2:ENSG00000280136.2;lincRNA:RP11-206L10.2:ENSG00000228327.2	9:141106637-141143444:+;16:90168679-90252612:+;11:150836-180404:-;1:700237-714006:-		0	0	0	0	15.2	10	0	7	0	47.2	0	0	0	0	0	0	0	0	0	0
lincRNA:RP11-215E13.1:ENSG00000261156.6	17:32496391-32522956:-		0	0	0	0	0	8.6	40	0	4	0	14.8	12	0	0	0	0	0	0	0	0
lincRNA:CTD-2245F17.9:ENSG00000269758.1	19:53771123-53774185:-		0	0	42	0	0	0	0	0	0	0	0	0	37	0	0	0	0	0	0	0
lincRNA:LINC00681:ENSG00000255494.1	8:12651752-12675800:+		0	0	0	0	19	0	0	0	0	0	0	59	1	0	0	0	0	0	0	0
lincRNA:LINC00683:ENSG00000266256.1	18:74327169-74337897:+		0	0	0	41	0	0	0	0	0	0	0	0	0	0	38	0	0	0	0	0
lincRNA:LINC01606:ENSG00000253301.5	8:58055248-58152857:+		0	18	0	0	0	0	3	0	0	58	0	0	0	0	0	0	0	0	0	0
lincRNA:RP11-388K12.2:ENSG00000254089.1	8:94271895-94310204:+		0	0	0	0	32	0	0	0	19	28	0	0	0	0	0	0	0	0	0	0
lincRNA:RP11-476F14.1:ENSG00000226412.1	10:33867859-33888968:-		0	14	0	0	0	0	60	0	0	0	5	0	0	0	0	0	0	0	0	0
snoRNA:SNORD110:ENSG00000221116.1	20:2634858-2634932:+		1	0	0	4	0	0	0	0	0	5	0	10	40	0	0	0	12	7	0	0
misc_RNA:RN7SL17P:ENSG00000266339.1;misc_RNA:RN7SL627P:ENSG00000264485.1;misc_RNA:RN7SL639P:ENSG00000264948.1	17:20244056-20244356:+;17:18743931-18744231:+;17:18508369-18508669:-		15.1	1.7	11.3	4.3	12	13.6	10.9	0.1	5.1	0	0	0	0.8	0	0	0.5	0	0.9	1.3	1.3
lincRNA:CASC11:ENSG00000249375.7	8:128698588-128746213:-		11.8	1	0	0	0	66	0	0	0	0	0	0	0	0	0	0	0	0	0	0
lincRNA:RP11-328J2.1:ENSG00000225546.5	7:119344610-119547429:-		0	0	0	0	0	41	13	0	0	24.5	0	0	0	0	0	0	0	0	0	0
lincRNA:RP1-249H1.2:ENSG00000231912.2	6:114113032-114158556:-		0	0	0	0	36.5	0	0	0	0	0	0	0	0	0	42	0	0	0	0	0
lincRNA:AC007106.1:ENSG00000251410.1	4:27969345-27986685:-		0	0	0	0	0	33	0	0	3	0	19.2	23	0	0	0	0	0	0	0	0
lincRNA:RP11-305P22.9:ENSG00000272259.5	20:61640735-61716423:+		0	0	0	0	0	78	0	0	0	0	0	0	0	0	0	0	0	0	0	0
snoRNA:SCARNA8:ENSG00000251733.1	9:19063654-19063784:-		0	0	0	49	0	0	0	0	0	0	0	0	0	0	29	0	0	0	0	0
lincRNA:RP11-775H9.2:ENSG00000251567.5	4:137039830-137316626:-		0	0	0	11	26.7	9.8	0	28	0	0	1.1	1	0	0	0	0	0	0	0	0
lincRNA:RP4-660H19.1:ENSG00000225087.1	1:73214604-73364823:-		0	0	4	0	0	21.5	7	0	0	13.5	0.5	0	12	18.7	0	0	0	0	0	0
snRNA:RNU6-42P:ENSG00000206892.1	3:196511851-196511957:-		5	1.2	6.2	4.6	0.1	4	1.8	0.1	2.2	1.2	11.6	21.9	6.1	1.2	0.7	0	0.2	0	3.6	5.4
lincRNA:RP11-496B10.3:ENSG00000239774.1	3:180284506-180319723:-		0	0	0	0	35	42	0	0	0	0	0	0	0	0	0	0	0	0	0	0
lincRNA:RP11-756H20.1:ENSG00000260192.1	5:124828954-124937920:+		0	0	0	0	74	3	0	0	0	0	0	0	0	0	0	0	0	0	0	0
lincRNA:RP11-798G7.6:ENSG00000267198.1	17:43623170-43640596:+		0	23	0	0	0	6	26	0	5	17	0	0	0	0	0	0	0	0	0	0
snoRNA:SNORD2:ENSG00000238942.1	3:186502585-186502653:+		0	25	0	0	0	6	0	0	0	3	2	32	0	0	0	0	0	0	9	0
lincRNA:RP11-170M17.1:ENSG00000228566.1	10:65424424-65750328:+		0	0	0	0	0.7	7.5	36.2	0	0	0	1	1	6	0	0	24	0	0	0	0
lincRNA:AC003090.1:ENSG00000223561.6	7:25632971-25790614:-		0	0	0	0	0	14.3	49	0	0	0	2	0	11	0	0	0	0	0	0	0
lincRNA:KB-1568E2.1:ENSG00000253656.1	8:131607545-131667958:-		0	0	0	0	76	0	0	0	0	0	0	0	0	0	0	0	0	0	0	0
lincRNA:RP11-10K17.6:ENSG00000267070.1	16:5148740-5192596:+		0	0	0	42	32	0	0	0	2	0	0	0	0	0	0	0	0	0	0	0
lincRNA:RP11-432J9.6:ENSG00000259267.2	10:72698810-72715398:+		0	0	0	0	67	0	9	0	0	0	0	0	0	0	0	0	0	0	0	0
lincRNA:RP11-96D24.1:ENSG00000259072.1	14:38760157-38781134:+		0	0	0	0	0	0	0	0	0	0	18	58	0	0	0	0	0	0	0	0
snoRNA:SNORA84:ENSG00000239183.1	9:95054743-95054875:-		0	0	0	0	0	55	0	0	0	0	0	20	0	0	1	0	0	0	0	0
lincRNA:RP11-123O22.1:ENSG00000250064.1	4:28437071-28601897:+		0	0	0	0.3	0	0	0	0	1.2	73.5	0	0	0	0	1	0	0	0	0	0
rRNA:RNA5SP37:ENSG00000202290.1	13:98015226-98015355:-		2.2	0.6	5.1	5.2	1.6	3.9	1	0.2	0.1	6.4	2.9	0.3	3.1	0.1	0.9	0.1	11.2	1.5	0.3	29.1
lincRNA:RP11-325B23.2:ENSG00000251088.1	3:97952495-98176742:+		0	0	0	23	27.5	0.5	9.8	4.5	1	7.5	2	0	0	0	0	0	0	0	0	0
lincRNA:AC097721.2:ENSG00000228043.5	2:139175854-139259268:-		0	0	0	0	0	0	0	0	10	11.3	24.5	29	0	0	0	1	0	0	0	0
lincRNA:RP11-13A1.3:ENSG00000257156.1	12:89441964-89703330:-		0	0	0	0	62	0	10	0	3.5	0	0	0.3	0	0	0	0	0	0	0	0
misc_RNA:Y_RNA:ENSG00000201451.1	9:136204565-136204661:-		19.1	3.1	7	6.5	2.2	1.4	2.7	0.4	0.1	0.2	1.3	0.6	1.5	3.7	5.2	3.1	3.1	3.9	5	5.6
lincRNA:LINC00152:ENSG00000222041.10	2:87754887-87906324:+		2	0	3.7	0	0.5	5.5	0	0	8	0	1.5	54.5	0	0	0	0	0	0	0	0
snRNA:RNU6-10P:ENSG00000206763.1	7:92331022-92331128:-		5	1.2	7.6	4.6	0	4	1.8	0.1	2.2	1.2	11.6	19	6.1	1.2	0.7	0.1	0.2	0	3.6	5.4
lincRNA:AC005616.1:ENSG00000266893.1	19:28982771-29123635:-		8.5	0	0	0	60.5	6	0	0	0	0	0	0	0	0	0	0	0	0	0	0
lincRNA:AC010880.1:ENSG00000224400.5	2:16535524-16613970:+		0	0	0	0	0	12	0	0	10	4	0	49	0	0	0	0	0	0	0	0
lincRNA:AC073321.4:ENSG00000225794.1	2:217469494-217475925:+		0	0	0	0	0	0	68	0	7	0	0	0	0	0	0	0	0	0	0	0
lincRNA:AC108463.1:ENSG00000230499.1	2:111953540-111964071:+		0	0	0	0	0	0	20	0	0	0	55	0	0	0	0	0	0	0	0	0
lincRNA:AL133249.1:ENSG00000223647.1	2:32018892-32029049:-		32.5	19	0	0	0	22.5	0.5	0	0	0.5	0	0	0	0	0	0	0	0	0	0
misc_RNA:Y_RNA:ENSG00000222881.1	17:38547484-38547590:-		5.8	1.6	0.8	4.4	27.8	0.1	4.6	0.5	0.4	0.7	0.1	0.8	0.6	4.2	0	1.4	0	21	0	0.1
rRNA:5S_rRNA:ENSG00000272253.1	14:68123822-68123928:-		2.9	1.3	3.4	7.7	8.7	3.1	4.1	1.5	0	0.6	0.5	7.5	0.2	2.6	1.9	0	0.6	0.2	23.2	4.7
snRNA:RNU6-707P:ENSG00000201517.1	X:48013408-48013502:-		2.4	1.2	7.6	4.6	1.5	4	1.8	0	2.1	1.2	11.8	21.4	6.1	1.2	0.7	0	1.6	0	3.4	1.9
lincRNA:RP11-148I19.1:ENSG00000255300.5	11:42014935-42185401:-		0	0	0	0	0.3	24	17	0	3.2	0	0	30	0	0	0	0	0	0	0	0
lincRNA:KANTR:ENSG00000232593.6	X:53123327-53196196:+		0	0	0	0	0	0	0	0	0	0	0	0	0	0	0.5	0	0	0	74	0
lincRNA:RP11-308N19.1:ENSG00000234323.5	9:109040673-109367076:+		0	0	0	0	6	26	0.5	0	6	0	1	5	0	0	0	30	0	0	0	0
misc_RNA:RN7SL280P:ENSG00000244671.2	22:22077172-22077471:-		0	0	1	0.1	5	0	4	0	0	9.2	2	5	3	26	1	4	1	4	9	0
lincRNA:RP11-6B4.1:ENSG00000243694.2	3:81043019-81144798:+		0	0	0	0	54	0	0	0	0	0	0.2	0.2	0	0	0	0	0	0	20	0
rRNA:RNA5SP376:ENSG00000212251.1;rRNA:RNA5SP377:ENSG00000212154.1	12:131784185-131784296:-;12:132145608-132145719:+		7.4	0.9	9.2	6.2	3.3	7.5	5.5	0.6	0.7	2.3	3.1	8.6	3	1.3	1	0.1	1.9	0.3	5.2	6.2
lincRNA:CTC-535M15.2:ENSG00000253693.1	5:164776036-165205694:+		0	0	0	29	0	3	1	7.5	1.8	0	30	2	0	0	0	0	0	0	0	0
snRNA:RNU6-1140P:ENSG00000222449.1	2:238471808-238471913:+		0	0	0	0	0	0	0	0	0	72.1	1.2	0.3	0.2	0	0	0	0	0	0	0.3
lincRNA:C22orf34:ENSG00000188511.12	22:49808173-50051190:-		0	0	0	0	73	0	1	0	0	0	0	0	0	0	0	0	0	0	0	0
lincRNA:FAM41AY1:ENSG00000224989.2;lincRNA:FAM41AY2:ENSG00000226362.2	Y:19612838-19626898:+;Y:20552880-20566932:-		0	1	0	0	72	0	0	1	0	0	0	0	0	0	0	0	0	0	0	0
lincRNA:LINC01484:ENSG00000253686.1	5:173134617-173173214:-		0	0	0	0	68	0	0	1	0	0	0	0	0	0	0	0	0	5	0	0
lincRNA:RP11-10N16.2:ENSG00000230023.2	1:24526730-24538183:+		0	0	0	0	74	0	0	0	0	0	0	0	0	0	0	0	0	0	0	0
lincRNA:RP11-661P17.1:ENSG00000258551.5	15:91951938-92148441:+		0.2	0	0	0	1	23	6.8	0	0	0	0	17	0	0	26	0	0	0	0	0
lincRNA:RP11-744K17.9:ENSG00000266795.2	17:21906417-21913070:+		0	0	0	0	0	0	0	0	0	0	0	0	0	0	0	0	0	0	74	0
snRNA:RNU6-164P:ENSG00000201474.1	5:161904897-161904999:+		1.7	1.2	3.4	3.3	0	3.4	7.8	0	1	24.3	3	13.7	5.9	0	0	0	0.2	0	3.4	1.6
misc_RNA:Y_RNA:ENSG00000222467.1	2:122360649-122360740:-		10.4	3.9	14.5	10.9	2.1	0.3	0.7	0.4	0	0	0	0	6.9	7	2.5	0.6	5.9	3.4	2.1	2.1
lincRNA:RP11-93G5.1:ENSG00000274317.1	13:38508702-38622306:+		0	0	0	0	0	0.5	1.8	0	5.9	0	23.7	41.6	0	0	0	0	0	0	0	0
lincRNA:LINC00310:ENSG00000227456.7	21:35530024-35562545:+		0	0	0	0	73.2	0	0	0	0	0	0	0	0	0	0	0	0	0	0	0
lincRNA:AC003988.1:ENSG00000234223.2	7:79875725-79941772:-		0	0	0	0	72	0	0	0	0	0	1	0	0	0	0	0	0	0	0	0
lincRNA:AC004158.3:ENSG00000260664.2	16:72459847-72567791:+		0	0	1	0	0.3	0	12.5	7.3	0	36	16	0	0	0	0	0	0	0	0	0
lincRNA:AC005863.1:ENSG00000205325.1	17:14670900-14683520:-		13	0	0	1	0	0	0	0	0	59	0	0	0	0	0	0	0	0	0	0
lincRNA:MAFTRR:ENSG00000261390.5	16:79749129-79804460:-		0	0	0	0	73	0	0	0	0	0	0	0	0	0	0	0	0	0	0	0
lincRNA:RP11-834C11.5:ENSG00000250432.5	12:54478916-54519776:-		0	0	0	0	21	0	38	0	0	14	0	0	0	0	0	0	0	0	0	0
snoRNA:SNORD116-24:ENSG00000207279.1	15:25339184-25339275:+		0	0	0	0	0	0	0	0	0	0	0	0	0	0	0	0	0	0	0	73
lincRNA:LINC01205:ENSG00000228980.3	3:109128837-109214014:+		7.5	0	0	0	22	6	25	0	0	12.3	0	0	0	0	0	0	0	0	0	0
lincRNA:bP-21264C1.2:ENSG00000278932.3	21:10163846-10207608:+		0	0	0	0	0	8.3	43	0	1.5	11.3	0	5.5	0	0	0	0	0	0	0	3.3
lincRNA:LINC00381:ENSG00000226240.1	13:74993310-75009296:+		0	0	0	0	0	33	39.5	0	0	0	0	0	0	0	0	0	0	0	0	0
lincRNA:RP11-167H9.5:ENSG00000241048.1	3:149919961-149942977:-		4.5	0	0	0	68	0	0	0	0	0	0	0	0	0	0	0	0	0	0	0
lincRNA:LINC01492:ENSG00000225564.6	9:105902805-106087316:-		0	0	0	0	0	12	0	0	0	60	0.3	0	0	0	0	0	0	0	0	0
lincRNA:LINC00426:ENSG00000238121.5	13:30914407-30951282:-		0	0	11	0	0	0	0	0	0	0	0	0	0	61	0	0	0	0	0	0
lincRNA:LINC01184:ENSG00000245937.7	5:127276118-127418864:-		8	0	2	0	0	17	0	11	22	12	0	0	0	0	0	0	0	0	0	0
lincRNA:PRCAT47:ENSG00000260896.5	16:80862632-80926492:-		0	0	0	0	71	0	0	1	0	0	0	0	0	0	0	0	0	0	0	0
lincRNA:RP11-394A14.2:ENSG00000219926.10	13:64402973-64418258:-		0	0	0	0	0	0	20	0	0	0	17	35	0	0	0	0	0	0	0	0
lincRNA:RP1-288L1.4:ENSG00000237316.1	22:35107899-35120910:-		0	0	0	0	17	21	8	0	8	8	10	0	0	0	0	0	0	0	0	0
misc_RNA:RN7SKP262:ENSG00000222950.1	12:25932221-25932503:-		0	0	0	0	10	22	2	0	1	3	3	5	5	10	3	0	0	1	4	3
snoRNA:SNORA63:ENSG00000200320.1	3:186505089-186505220:+		21	0	20	0	0	0	0	0	0	0	0	0	30	1	0	0	0	0	0	0
rRNA:RNA5SP250:ENSG00000199404.1	7:152290058-152290176:-		0.3	0	0.2	0	0	0	3.5	0	0	1.9	0.4	50.9	0.3	0	0	0	1	0	13.1	0
lincRNA:CTD-3046C4.1:ENSG00000253205.5	8:64297397-64382763:-		0	0	0	0.3	0	0	68	0	0	3.5	0	0	0	0	0	0	0	0	0	0
misc_RNA:RN7SL230P:ENSG00000264916.1	1:179869397-179869697:+		8.2	2.5	22.2	4	2	8.5	0.3	0	2	3.4	0	0.9	0.3	0	0	0	3.8	0.1	7.2	6.1
lincRNA:AP000318.2:ENSG00000214955.5	21:35577356-35697334:+		0	0	0	0	0	0	10.3	0	0	18	0	42	0	0	1	0	0	0	0	0
lincRNA:AC124997.1:ENSG00000235731.1	15:25729978-25823938:-		0	0	0	0	0	50	0	0	0	0	20	1	0	0	0	0	0	0	0	0
lincRNA:DRAIC:ENSG00000245750.7	15:69755365-69863779:+		3	0	0	0	0	52	7	0	0	9	0	0	0	0	0	0	0	0	0	0
lincRNA:LINC00243:ENSG00000214894.6	6:30766431-30798436:-		0	0	0	0	0	53	0	18	0	0	0	0	0	0	0	0	0	0	0	0
lincRNA:RP11-25I9.2:ENSG00000255528.1	11:108873192-108908694:-		0	0	0	0	0	0	0	0	23	0	48	0	0	0	0	0	0	0	0	0
lincRNA:RP11-466L17.1:ENSG00000234810.1	1:56046710-56200675:+		0	0	0	55	0	0	16	0	0	0	0	0	0	0	0	0	0	0	0	0
lincRNA:RP11-470E16.2:ENSG00000281041.2	1:59598145-59706227:+		0	0	0	0	47	15	0	0	9	0	0	0	0	0	0	0	0	0	0	0
lincRNA:RP11-79E3.3:ENSG00000250954.5	4:33777969-34041515:-		0	0	0	0	0	49	7	0	11	0	4	0	0	0	0	0	0	0	0	0
lincRNA:RP11-930O11.1:ENSG00000259719.5	14:56777598-56811719:+		0	0	0	0	71	0	0	0	0	0	0	0	0	0	0	0	0	0	0	0
lincRNA:RP5-827O9.1:ENSG00000229201.1	1:90976467-90999029:-		0	0	0	0	70	0	0	1	0	0	0	0	0	0	0	0	0	0	0	0
misc_RNA:Y_RNA:ENSG00000199949.1	16:86309036-86309129:-		25.6	0.7	3	13.5	6.7	5	2.3	0.1	0	0	0	0	0.7	1.2	0.5	0.3	2.3	1.7	7.2	0.1
lincRNA:ZNF883:ENSG00000228623.3	9:115759400-115812323:-		0	0	0	0.3	0	0	56	0	11	3.5	0	0	0	0	0	0	0	0	0	0
lincRNA:SPANXA2-OT1:ENSG00000277215.1	X:140590843-140738057:+		0	0	0	0	0	0	30.5	0	0	31	0	3	6	0	0	0	0	0	0	0
lincRNA:LINC00616:ENSG00000248307.5	4:138948576-139051863:-		0	0	0	3	0	0	17.3	0	2	2	42	4	0	0	0	0	0	0	0	0
lincRNA:LINC01411:ENSG00000249306.5	5:173763298-173959460:+		0	0	2.7	0	0	0	0	0	16	0	49	2.5	0	0	0	0	0	0	0	0
lincRNA:AC129778.2:ENSG00000184906.9	9:42817352-42859085:-		0	0	0	0	23	47	0	0	0	0	0	0	0	0	0	0	0	0	0	0
lincRNA:AF241725.6:ENSG00000237527.1	21:23027359-23058649:-		0	0	0	0	8	0	0	0	0	2	46	0	0	0	0	0	0	0	14	0
lincRNA:CTD-2147F2.2:ENSG00000259664.2	15:97913601-98065041:-		0.5	0	0	0	62.5	0	0	0	5	0	2	0	0	0	0	0	0	0	0	0
lincRNA:NEAT1:ENSG00000245532.5	11:65190245-65213011:+		0	0	0	0	0	23	0	0	0	0	0	20	0	0	0	0	2	0	15	10
lincRNA:RP11-434E6.2:ENSG00000261803.1	16:54399919-54404611:-		0	0	0	0	0	0	70	0	0	0	0	0	0	0	0	0	0	0	0	0
lincRNA:RP11-481J2.2:ENSG00000260186.5	16:58455230-58496374:+		0	0	0	0	69	0	0	1	0	0	0	0	0	0	0	0	0	0	0	0
lincRNA:RP11-589M4.3:ENSG00000258698.1	14:53259593-53286752:-		0	0	0	0	0	0	15	0	0	0	0	55	0	0	0	0	0	0	0	0
snoRNA:SNORD31:ENSG00000201847.1	13:107973243-107973311:-		0	0	0	0	0	1	0	0	3	9	12	45	0	0	0	0	0	0	0	0
snRNA:RNU6-17P:ENSG00000206972.1;snRNA:RNU6-18P:ENSG00000207257.1	15:30546605-30546711:-;15:32576353-32576459:+		0.8	2.2	3	7.2	2.9	0.6	0.5	0.2	2.3	3.2	15	23	2	2.6	1.3	0.1	1.4	0	0.7	0.8
lincRNA:LINC01057:ENSG00000224081.7	1:95104017-95285837:-		0	0	0	0.5	38.5	22.8	0.5	0	7.5	0	0	0	0	0	0	0	0	0	0	0
lincRNA:RP11-81H3.2:ENSG00000251138.6	12:74526946-74796315:-		0	0	0	0	11.7	22	0	0	0	16.5	19.5	0	0	0	0	0	0	0	0	0
snoRNA:SNORD14A:ENSG00000272034.1	11:17096201-17096291:-		8	0	7	0.7	23	2.7	9	0	1	5.5	4	2.3	0	0	0	0.3	0	0	3.3	2.7
snRNA:RNU6-28P:ENSG00000199248.1	22:31875369-31875475:-		4.3	1.2	3.4	3.3	0	3.4	1.5	0.1	1	22.9	3	13.7	5.9	0	0	0	0.2	0	3.4	1.6
lincRNA:FAM95B1:ENSG00000223839.7	9:42466317-42474239:+		69	0	0	0	0	0	0	0	0	0	0	0	0	0	0	0	0	0	0	0
lincRNA:RP11-221J22.1:ENSG00000214407.3;lincRNA:RP11-221J22.2:ENSG00000241280.1	3:101659703-101716770:+;3:101679202-101716770:+		0	0	0	0	66.7	0	0	0	0	1	1	0	0	0	0	0	0	0	0	0
lincRNA:RP11-67H24.2:ENSG00000260158.1;lincRNA:RP11-763B22.6:ENSG00000235887.2	16:32820877-32835966:+;1:148852393-148853717:+		0	0	0	0	48.7	0	0	20	0	0	0	0	0	0	0	0	0	0	0	0
snoRNA:SNORA7A:ENSG00000207496.1	3:12881811-12881949:-		0	0	0	0	0	15.5	53	0	0	0	0	0	0	0	0	0	0	0	0	0
misc_RNA:RN7SL37P:ENSG00000242493.2	5:37246277-37246581:-		20.4	16.8	0	8	0	0	8.4	0	0	0	0	0	0	0	0	7.9	0	6.8	0	0
lincRNA:LINC00271:ENSG00000231028.8	6:135818939-136037193:+		0	0	0	0	0	1.2	23	0	0	0	39	0	5	0	0	0	0	0	0	0
lincRNA:RP11-429O1.1:ENSG00000263317.1	17:50467875-50613061:+		0	0	0	0	0.5	9.5	19.1	2	2	34	1	0	0	0	0	0	0	0	0	0
lincRNA:AL035610.2:ENSG00000236532.5	21:29488413-29600986:-		0	0	0	0	0	13.4	6.2	0	1.3	23.4	9.4	14.2	0.2	0	0	0	0	0	0	0
lincRNA:AJ006998.2:ENSG00000229425.1	21:16742841-16774624:-		29	0	0	0	0	0	0	39	0	0	0	0	0	0	0	0	0	0	0	0
lincRNA:CTD-2117L12.1:ENSG00000250127.1	5:57837394-57854070:-		6	0	0	0	61	1	0	0	0	0	0	0	0	0	0	0	0	0	0	0
lincRNA:LINC00587:ENSG00000204250.3	9:105281918-105419796:+		0	0	0	0	8	16.5	30.5	0	13	0	0	0	0	0	0	0	0	0	0	0
lincRNA:LINC01006:ENSG00000182648.11	7:156264890-156433348:-		0	0	2	25	0	2	0	0	29	10	0	0	0	0	0	0	0	0	0	0
lincRNA:RP11-31K23.2:ENSG00000248762.2	8:96998336-97005331:-		0	0	0	0	68	0	0	0	0	0	0	0	0	0	0	0	0	0	0	0
lincRNA:RP11-67H2.1:ENSG00000253207.3	8:114612539-114629187:+		0	0	0	0	68	0	0	0	0	0	0	0	0	0	0	0	0	0	0	0
misc_RNA:Y_RNA:ENSG00000207293.1	5:56464935-56465036:-		4	0	1.8	2.6	0.5	4.3	1	1.6	0	0	0	0.1	0.3	2.3	0.8	0.2	42	0	2.6	3.4
misc_RNA:Y_RNA:ENSG00000207292.1	6:149952573-149952685:+		10.4	5.3	5	6.8	0.7	4	15.5	0	0	2	1.3	2.7	2.6	2.9	0.3	7.3	0.3	0.4	0	0
lincRNA:RP11-418J17.3:ENSG00000227712.1	1:119802888-119869926:-		0	0	0	0	0.3	0	0	0	13	0	0	54	0	0	0	0	0	0	0	0
lincRNA:RP11-281P23.2:ENSG00000249631.5	4:11627338-11815582:+		0	0	0	0	0	0	0	0	0	0	67.2	0	0	0	0	0	0	0	0	0
lincRNA:LINC01134:ENSG00000236423.5	1:3816936-3833789:+		0	0	48	0	0	0	0	0	17	2	0	0	0	0	0	0	0	0	0	0
lincRNA:LINC01189:ENSG00000232827.2;lincRNA:RP11-111F5.8:ENSG00000233651.2;lincRNA:RP11-175I6.5:ENSG00000233424.2;lincRNA:RP11-475I24.8:ENSG00000229311.1	9:46826492-46833319:+;9:46698472-46705305:-;9:44256664-44263319:-;9:44384585-44391705:+		0	0	0	0	0	0	48	0	0	19	0	0	0	0	0	0	0	0	0	0
lincRNA:RP11-509A17.3:ENSG00000258654.1	15:20549989-20564419:+		0	0	0	0	46	10	0	0	0	0	0	0	0	0	4	7	0	0	0	0
lincRNA:RP11-751H17.1:ENSG00000265844.1	18:74892062-74947386:+		0	0	0	0	0	67	0	0	0	0	0	0	0	0	0	0	0	0	0	0
lincRNA:U95743.1:ENSG00000262267.5	16:13823994-13873617:-		0	0	0	37	0	30	0	0	0	0	0	0	0	0	0	0	0	0	0	0
misc_RNA:RN7SL515P:ENSG00000241406.2	13:42381813-42382108:+		20.5	0	1	0	0	19	25	0	0	0	1.5	0	0	0	0	0	0	0	0	0
misc_RNA:RN7SL618P:ENSG00000241613.2	13:53832212-53832505:+		19	2	3	0	0	1	13	0	1	7	1	2	0	0	3	0	0	0	8	7
lincRNA:LINC01307:ENSG00000231671.1	1:101788893-101855859:+		0	0.3	0	19.5	0	0	43	0	0	0	0	0	0	0	0	4	0	0	0	0
rRNA:RNA5SP84:ENSG00000201610.1	2:11657523-11657629:+		0.9	0.1	1.7	0.6	1.7	14.1	0.6	1.6	1.5	23.1	1.8	4.1	0.2	5.3	0.1	0	0.1	0.1	6.2	3.2
lincRNA:AC098828.2:ENSG00000234378.1	2:20263617-20306590:-		0	0	0	6	0	12.4	0	0	0	23.4	8.4	14.2	0.2	0	0	2	0	0	0	0
lincRNA:RP11-167P20.1:ENSG00000254186.1	5:161985691-162050467:-		0	0	1	0	0.5	30	0	0	0	6.5	8	20.5	0	0	0	0	0	0	0	0
lincRNA:RP11-648K4.2:ENSG00000259560.1	15:87975289-88247083:-		0	0	0.3	0	0	0	50	0	3	0.8	8	4.3	0	0	0	0	0	0	0	0
lincRNA:LINC01194:ENSG00000248131.5	5:12574969-12804475:+		0	0	0	0	0	0	66	0	0	0	0	0.3	0	0	0	0	0	0	0	0
lincRNA:CTD-2540M10.1:ENSG00000259888.1	16:24621587-24652278:+		0	0	7.8	0	0	0	0	0	0	29	24	5.3	0	0	0	0	0	0	0	0
lincRNA:AC007364.1:ENSG00000162947.4	2:150624020-150715705:-		0	0	0	0	0	56	0.3	0	0	6.7	0	2	0	1	0	0	0	0	0	0
lincRNA:AC114765.1:ENSG00000239498.1	2:220970377-221315499:+		0	0	1	0	4	1.5	1.5	0	15.5	0	4.5	37	0	1	0	0	0	0	0	0
lincRNA:LINC00290:ENSG00000248197.1	4:181985242-182080302:-		0	0	0	0	0	0	0	0	0	66	0	0	0	0	0	0	0	0	0	0
lincRNA:RP11-23F23.2:ENSG00000254480.1	11:4208370-4223885:+		0	0	0	0	0	0	0	0	8	0	33	25	0	0	0	0	0	0	0	0
lincRNA:RP11-32B5.7:ENSG00000247765.2;lincRNA:RP11-403B2.7:ENSG00000260409.1	15:21941143-21968151:-;15:20935076-20961512:-		0	0	0	0	0	41	0	0	0	0	0	0	0	0	0	25	0	0	0	0
lincRNA:RP11-446H18.5:ENSG00000239828.6	3:106991458-107140151:-		0	0	0	0	0	9	57	0	0	0	0	0	0	0	0	0	0	0	0	0
lincRNA:RP11-80F22.4:ENSG00000261445.1	16:34728125-34730828:-		0	0	0	0	66	0	0	0	0	0	0	0	0	0	0	0	0	0	0	0
snRNA:RNU6-1340P:ENSG00000207167.1	16:19023479-19023585:+		0	0	0	0	0	0	0	0	0	0	0	0	0	62	0	4	0	0	0	0
lincRNA:RP11-485F13.1:ENSG00000281566.2	X:97828857-98119982:+		1	0	0	1	15.8	0	1.9	0	2.3	15.3	25.8	0.3	0	1	0	0	0	1.5	0	0
lincRNA:RP11-165E7.1:ENSG00000267072.2	16:5060910-5094000:+		0	0	0	0	0	43	0	0	0	0	22.5	0	0	0	0	0	0	0	0	0
lincRNA:RP11-580I1.2:ENSG00000261621.1	15:24480225-24521976:+		0	0	0	28	37	0	0	0.5	0	0	0	0	0	0	0	0	0	0	0	0
lincRNA:LINC01399:ENSG00000233080.2	22:35515817-35627049:-		0	0	0	0	11.9	34	0	0	0	0	0	0	0	0	18.5	0	0	0	1	0
lincRNA:MIR3976HG:ENSG00000261738.6	18:5748818-5876327:+		0	9.7	0	0.3	10.7	0	13.3	0	0.7	20.3	10.3	0	0	0	0	0	0	0	0	0
lincRNA:RP11-679B19.2:ENSG00000261722.1	16:79246608-79263350:-		0	0	0	48	0	16.3	0	0	0	0	0	0	1	0	0	0	0	0	0	0
lincRNA:RP11-74C3.1:ENSG00000224935.1	9:12098660-12159147:-		0	0.3	0	0	65	0	0	0	0	0	0	0	0	0	0	0	0	0	0	0
lincRNA:CTA-212A2.3:ENSG00000279217.1	22:36467048-36481621:+		0	0	0	0	65	0	0	0	0	0	0	0	0	0	0	0	0	0	0	0
misc_RNA:RN7SL387P:ENSG00000263537.1	12:111063452-111063722:-		0	0	0	0	0	0	0	0	0	0	0	65	0	0	0	0	0	0	0	0
lincRNA:RP11-435B5.3:ENSG00000242569.3	1:143347958-143376829:+		0	0	0	0	0	21	0	0	15.5	28	0	0	0	0	0	0	0	0	0	0
lincRNA:AC069277.2:ENSG00000189229.10	3:6532166-6777816:+		0	0	0	0	0	0	1.3	49	0	0	0	14	0	0	0	0	0	0	0	0
lincRNA:AC010084.1:ENSG00000229308.1	Y:3904538-3968361:+		0	0	0	0	0	23	41.3	0	0	0	0	0	0	0	0	0	0	0	0	0
misc_RNA:Y_RNA:ENSG00000212174.1	1:52331305-52331381:+		49	3.1	0.5	1.5	2.6	0.2	0.4	0	0	0	0	0.1	0.4	0.3	2.8	0.2	3.2	0	0	0
lincRNA:RP11-525A16.4:ENSG00000273143.1	10:112188598-112255962:-		0	0	0.3	0	56	8	0	0	0	0	0	0	0	0	0	0	0	0	0	0
lincRNA:CTB-70G10.1:ENSG00000266928.1	19:28785000-28804407:-		0	0	0	0	0	64	0	0	0	0	0	0	0	0	0	0	0	0	0	0
lincRNA:LINC00592:ENSG00000258279.2	12:52604714-52617588:+		0	0	0	0	0	0	0	0	9	0	55	0	0	0	0	0	0	0	0	0
lincRNA:AC062028.1:ENSG00000145063.14	2:11245443-11272947:-		0	0	30	22	0	0	11.5	0	0	0	0	0	0	0	0	0	0	0	0	0
lincRNA:C1orf195:ENSG00000204464.7	1:15490840-15497813:-		0	0	27	0	0	0	28	0	0	8	0.5	0	0	0	0	0	0	0	0	0
lincRNA:RP11-689P11.2:ENSG00000205959.3	4:8483997-8514337:+		0	2	0	0	54	0	0	0.3	0	0	6	1	0	0	0	0	0	0	0	0
lincRNA:RP11-384G23.1:ENSG00000273919.1	13:53919346-53985015:+		0	0	13.6	0	10.1	11.7	0	0	0	0	14	8.8	0	5.1	0	0	0	0	0	0
lincRNA:CTA-992D9.8:ENSG00000280025.1	22:27498728-27502981:+		0	0	0	0	0	0	63	0	0	0	0	0	0	0	0	0	0	0	0	0
lincRNA:LINC00540:ENSG00000276476.2	13:22615114-22850663:+		0	0	0	0	27	0	0	0	10	0	0	0	0	0	0	0	0	0	26	0
lincRNA:RP11-173D3.1:ENSG00000258410.1	15:20333998-20353206:-		0	0	0	0	33	0	0	0	0	0	0	30	0	0	0	0	0	0	0	0
lincRNA:RP11-262I2.2:ENSG00000224222.1	10:71754382-71767592:-		0	0	0	0	63	0	0	0	0	0	0	0	0	0	0	0	0	0	0	0
snoRNA:SNORA54:ENSG00000207008.1	11:2985001-2985123:-		0	0	0	0	0	0	0	0	0	0	0	0	0	0	0	1	0	0	0	62
rRNA:RNA5SP497:ENSG00000251890.1	22:33031088-33031184:-		2.9	0.2	1.9	3.5	4.2	1.2	0.9	0	0	0.1	0.4	1.3	0.6	38.4	0.5	1	0.4	1.2	2.9	1.1
misc_RNA:RN7SKP143:ENSG00000222451.1	10:91923408-91923717:-		1	1	2	0	21.3	7.3	1	0	0	2	2.3	1	11.1	2.7	3.1	0	0	1	3	3
lincRNA:CTD-2143L24.1:ENSG00000249781.6	5:9641417-9903938:-		0	0	0	0	7	0	25	0	15	0	0.2	1.7	0	0.3	12.3	0	0	1	0	0
lincRNA:LINC01515:ENSG00000228065.10	10:67330096-67528593:+		0	0	0	0	0	0	62	0	0	0	0.5	0	0	0	0	0	0	0	0	0
lincRNA:LINC01518:ENSG00000233515.1	10:43169645-43187171:-		0	0	0	0	0	26.5	0	0	0	0	36	0	0	0	0	0	0	0	0	0
lincRNA:RP11-492E3.51:ENSG00000239353.1	9:132264269-132275965:+		0	29	0.5	0	0	0	0	0	0	0	33	0	0	0	0	0	0	0	0	0
snRNA:RNVU1-15:ENSG00000207205.1	1:148604908-148605072:-		12.4	2	5.3	8.2	4	3.3	2	0.3	0.7	3.2	0.7	3	1	3.7	2.9	0.9	1.1	1.6	4.5	1.1
lincRNA:AC091962.3:ENSG00000251183.1	5:153266988-153278547:-		0	0	0	0	62	0	0	0	0	0	0	0	0	0	0	0	0	0	0	0
lincRNA:RP11-321E2.3:ENSG00000248455.5	5:17404128-17441803:+		0	0	0	0	0	62	0	0	0	0	0	0	0	0	0	0	0	0	0	0
lincRNA:RP11-348F1.2:ENSG00000226530.1	X:51139363-51208513:+		0	0	0	39	0	1	0	0	4	1	7	9	0	0	0	0	0	0	0	1
lincRNA:RP11-393J16.4:ENSG00000226447.1	10:38265753-38281395:+		0	0	0	0	0	0	0	0	3.5	0	0	58.5	0	0	0	0	0	0	0	0
lincRNA:RP11-41O4.2:ENSG00000266278.1	18:68047376-68051827:-		0	0	0	0	0	62	0	0	0	0	0	0	0	0	0	0	0	0	0	0
snoRNA:SNORA27:ENSG00000207051.1	13:27829538-27829663:+		0	0	0	0	0	0	52	0	10	0	0	0	0	0	0	0	0	0	0	0
lincRNA:RP13-726E6.1:ENSG00000254757.1	11:3490549-3552558:+		0	0	0	59	0.2	0	0	0	0.5	0	1.3	0.8	0	0	0	0	0	0	0	0
lincRNA:RP11-733D4.1:ENSG00000234580.1	10:45086656-45097552:-		0	0	0	41	0	0	0	1	0	0	1	0	0	18.7	0	0	0	0	0	0
lincRNA:CTD-2561F5.1:ENSG00000258497.1	14:101723669-101744655:+		0	0	0	0	0	22	39.5	0	0	0	0	0	0	0	0	0	0	0	0	0
lincRNA:RP11-282I1.1:ENSG00000230131.5	10:125115966-125277224:+		8.5	0	0	0	0	0	43	0	0	10	0	0	0	0	0	0	0	0	0	0
lincRNA:RP4-739H11.3:ENSG00000237899.1	1:41134761-41153260:-		0	0	0	0	0	0	0	0	0	0	0	0	1.5	60	0	0	0	0	0	0
lincRNA:LINC01170:ENSG00000253807.5	5:123395487-123740772:-		0	0	0	0	56	0	2.3	3	0	0	0	0	0	0	0	0	0	0	0	0
lincRNA:MIAT:ENSG00000225783.6	22:27042392-27072438:+		0	0	0	0	0	36	0.3	0	0	25	0	0	0	0	0	0	0	0	0	0
rRNA:RNA5SP305:ENSG00000199535.1	10:24929095-24929213:+		0.5	0	0.8	0.2	3.1	0.2	0	0	2.3	2	21.5	28	0.1	0	0	0	0.2	0.1	2	0.2
rRNA:RNA5SP42:ENSG00000201148.1	1:34578550-34578664:+		4.9	0.5	6.3	11.4	4.3	1.3	1.3	0.6	0	0.8	0	0.7	1.5	3.1	1.9	0	0.2	0.8	0.5	21.4
rRNA:RNA5SP283:ENSG00000202474.1	9:66458144-66458262:-		10.1	0.3	5	6.7	11.4	4.7	5	3	0.1	1.2	0.3	0.4	1.8	2.5	2.9	0.1	0.2	0.4	0.8	4.3
lincRNA:ZNF503-AS1:ENSG00000226051.6	10:77029577-77133258:+		0	1	0	0	0	0	60	0	0	0.2	0	0	0	0	0	0	0	0	0	0
snRNA:RNU6-950P:ENSG00000207381.1	12:54711565-54711671:-		0	0	0	0.3	0	0	0	0	0	0	60.8	0	0	0	0	0	0	0	0	0
lincRNA:CTD-2022H16.1:ENSG00000229389.1	15:30345145-30365267:-		0	0	0	0	0	0	61	0	0	0	0	0	0	0	0	0	0	0	0	0
lincRNA:KCNIP4-IT1:ENSG00000280650.1	4:21844964-21854811:-		0	0	0	0	0	0	61	0	0	0	0	0	0	0	0	0	0	0	0	0
lincRNA:RP11-252C15.1:ENSG00000254813.5	8:12623358-12668987:-		0	0	0	0	0	60	0	0	0	0	0	0	0	0	1	0	0	0	0	0
lincRNA:RP11-323I1.1:ENSG00000228255.1	1:213904759-213967930:+		0	0	0	0	0	0	61	0	0	0	0	0	0	0	0	0	0	0	0	0
lincRNA:RP11-605F22.2:ENSG00000259235.1	15:48481234-48483888:-		0	0	0	0	0	0	0	0	0	0	0	61	0	0	0	0	0	0	0	0
lincRNA:RP4-669B10.3:ENSG00000243583.1	7:143651937-143694405:+		0	0	0	0	0	0	0	0	0	61	0	0	0	0	0	0	0	0	0	0
lincRNA:RP5-865N13.1:ENSG00000236372.1	1:232310678-232315859:-		0	0	0	0	0	0	0	0	0	61	0	0	0	0	0	0	0	0	0	0
rRNA:RNA5SP175:ENSG00000201145.1	4:190938851-190938969:+		2.4	0.4	3.2	1.9	29.9	1.8	1.8	0.3	0.1	0.4	0.6	0.5	1.4	1.4	0.6	1.1	0.3	0.4	10.7	1.8
rRNA:RNA5SP333:ENSG00000200336.1;rRNA:RNA5SP334:ENSG00000201695.1	11:18269936-18270053:-;11:18287940-18288057:+		0.6	0.1	2.7	0.3	1.4	1.6	0.2	0.1	0.1	2	1	7.3	0.8	1.8	0	0	2.3	0.4	0.9	36.9
lincRNA:AC005394.1:ENSG00000267537.1	19:29093286-29139210:-		0	0	0	0	60.5	0	0	0	0	0	0	0	0	0	0	0	0	0	0	0
lincRNA:LINC00466:ENSG00000224209.6	1:63655660-63782902:-		0	0	0	32	0	28.5	0	0	0	0	0	0	0	0	0	0	0	0	0	0
lincRNA:RP11-184E9.1:ENSG00000245662.2	5:25190791-25306281:+		0	0	0	0	0	6.3	0	54	0	0	0	0	0	0	0	0	0	0	0	0
lincRNA:LINC01581:ENSG00000259724.1	15:94448634-94651167:-		0	0	0	6	0.2	0	29	0	3.5	0	21	0.5	0	0	0	0	0	0	0	0
lincRNA:RP11-669M16.1:ENSG00000249988.1	4:14166079-14244437:+		0	0	0	0	0	12.4	0	0	0.8	23.4	8.4	14.5	0.2	0	0.5	0	0	0	0	0
lincRNA:CH17-80A12.1:ENSG00000276266.1	9:42771708-42782614:+		0	0	0	0	0	0	60	0	0	0	0	0	0	0	0	0	0	0	0	0
lincRNA:RP11-1152H15.1:ENSG00000258807.5	14:88176763-88338635:-		0	0	0	0	12	0	0	0	0	0	48	0	0	0	0	0	0	0	0	0
lincRNA:RP11-115J16.2:ENSG00000254237.5	8:9229480-9293715:-		0	0	0	28	0	0	32	0	0	0	0	0	0	0	0	0	0	0	0	0
lincRNA:RP11-254F19.3:ENSG00000260340.1	16:84961959-84973209:+		0	0	0	0	60	0	0	0	0	0	0	0	0	0	0	0	0	0	0	0
lincRNA:RP11-280K24.1:ENSG00000259111.1	14:52217278-52229832:+		0	0	0	0	0	0	60	0	0	0	0	0	0	0	0	0	0	0	0	0
lincRNA:RP11-427J23.1:ENSG00000275149.1	13:40653243-40847646:-		0	0	0	0.5	0	0	0	59	0	0	0	0.5	0	0	0	0	0	0	0	0
lincRNA:RP11-453M23.1:ENSG00000264232.1	18:63091249-63114748:+		0	0	0	0	60	0	0	0	0	0	0	0	0	0	0	0	0	0	0	0
snoRNA:SNORD52:ENSG00000201754.1	6:31804853-31804919:+		0	0	0	34	0	0	0	0	0	0	0	1	3	0	4	17	1	0	0	0
snRNA:RNU6-492P:ENSG00000199905.1;snRNA:RNU6-620P:ENSG00000206744.1;snRNA:RNU6-97P:ENSG00000200257.1	9:110237317-110237420:-;5:82999267-82999362:+;17:74748994-74749097:+		5.1	1.1	2.2	10	0	6.5	0	0	1.2	0.6	0.8	12.3	7.4	0	0.1	0	0.5	0	7.1	4.9
lincRNA:RP1-293L8.2:ENSG00000224506.2	6:125995499-126041364:+		0	0	0	0	0	12.4	0	0	0.8	23.4	8.4	14.2	0.2	0	0	0	0	0	0	0
lincRNA:RP11-1109M24.16:ENSG00000263609.1	17:21760934-21792968:-		0	0	0	0	23.3	14	0	18	4	0	0	0	0	0	0	0	0	0	0	0
rRNA:RNA5SP88:ENSG00000202430.1	2:24787499-24787607:-		2.5	0.4	1.1	0.8	4.7	1.1	0.9	0.1	0	19.3	1.3	0.4	0.2	24.2	0.3	0	0.1	0.2	0.6	1
lincRNA:KIF25-AS1:ENSG00000229921.6;lincRNA:RP11-14N9.2:ENSG00000260126.1	6:168393502-168397757:-;16:16752084-16757992:+		0	0	0	0	0	0	59	0	0	0	0	0	0	0	0	0	0	0	0	0
lincRNA:LINC01016:ENSG00000249346.6	6:33835283-33864691:-		0	0	0	0	0	0	0	0	0	0	59	0	0	0	0	0	0	0	0	0
lincRNA:RP11-1038A11.3:ENSG00000256417.1	12:5399646-5492819:+		0	0	0	0	0	0	3	0	0	0	56	0	0	0	0	0	0	0	0	0
lincRNA:RP11-488I20.8:ENSG00000260958.2	16:34442308-34518517:+		1	0	0	0	0	0	0	0	5	0	53	0	0	0	0	0	0	0	0	0
snRNA:RNU6-961P:ENSG00000200763.1	2:20375566-20375670:+		0	0	0	0	0	0	0	0	8	0	0	51	0	0	0	0	0	0	0	0
rRNA:RNA5SP457:ENSG00000200527.1	18:47472636-47472759:-		4.9	0.4	7.3	12.2	6.9	2.3	1.8	0.4	0	0.9	0.4	1.3	1.5	4.3	2	0.1	0.5	1.4	3.1	6.9
lincRNA:RP11-154H17.1:ENSG00000236948.1	1:5647428-5728355:-		0	0	12.5	0	0	0	5	1	0	0	0	40.3	0	0	0	0	0	0	0	0
lincRNA:LINC00174:ENSG00000179406.6	7:65841031-65866325:-		0	0	0	0	0	0	58	0	0	0	0.2	0.5	0	0	0	0	0	0	0	0
lincRNA:RP11-354A14.1:ENSG00000254689.1	8:82797612-82835428:+		0	0	0	0	0	18.3	0	0	1.3	32	6.7	0	0	0	0	0	0	0	0	0
rRNA:RNA5SP115:ENSG00000223092.1	2:201713761-201713867:-		1.8	0.2	2	0	9	2.5	5	0	0	0	0	3	0	11.2	0	0	0	5.1	17.3	1.2
lincRNA:LINC00883:ENSG00000243701.5	3:106959539-107045811:+		0	0	0	1	0	0	0	0	2	55	0	0	0	0	0	0	0	0	0	0
lincRNA:LINC01611:ENSG00000231776.5	6:85130746-85265870:-		0	0	0	0	0	0	58	0	0	0	0	0	0	0	0	0	0	0	0	0
lincRNA:RP11-246K15.1:ENSG00000253821.1	8:58405443-58504118:+		0	0	0	7	0	0.5	0	0	2	0	9	0	0	0.5	39	0	0	0	0	0
lincRNA:RP11-459F1.2:ENSG00000231297.3	6:166513153-166526761:+		0	0	0	0	58	0	0	0	0	0	0	0	0	0	0	0	0	0	0	0
lincRNA:RP11-476K15.1:ENSG00000266602.1	18:1509184-1647098:+		0	0	0	0	3	1	0	12	1	1	37.3	2	0.3	0	0	0	0	0	0	0.3
snoRNA:SNORA71A:ENSG00000225091.3	20:37055952-37056085:-		0	0	5	0	0	0	0	29	0	0	0	7	3	0	13	1	0	0	0	0
misc_RNA:Y_RNA:ENSG00000200629.1	7:128804690-128804802:+		19.1	1.5	20.7	0.5	0	0	0	0.3	0	0	0	0	0	14.3	0	1	0	0	0	0.5
lincRNA:LINC01060:ENSG00000249378.5	4:189321890-189602205:+		0	0	0	3.3	0.3	1.3	17.3	0	3	14.8	0.5	17.3	0	0	0	0	0	0	0	0
lincRNA:CTD-2666L21.1:ENSG00000234773.6	19:12305830-12348582:+		0	7	0	41	0	9	0	0	0	0	0	0	0	0	0.3	0	0	0	0	0
misc_RNA:RN7SL342P:ENSG00000239398.2	18:57640146-57640437:+		6.2	1.6	13.7	1.2	4	4.5	3.6	0	0	0.2	0	0.1	0.3	6.2	4.8	10.4	0	0.2	0.3	0
lincRNA:RP1-140J1.1:ENSG00000229699.1	1:153146994-153164152:+		0	0	0	0.5	29.6	11.9	0	0	0	13	0	2.1	0	0	0	0	0	0	0	0
lincRNA:CTB-181F24.1:ENSG00000254066.1;lincRNA:RP11-218F4.1:ENSG00000260019.1	5:164647583-164668758:-;17:26256574-26301249:-		0	0	0	0	0	0	57	0	0	0	0	0	0	0	0	0	0	0	0	0
lincRNA:CTC-360P9.4:ENSG00000267489.2	19:32458005-32516697:-		0	1	0	0	56	0	0	0	0	0	0	0	0	0	0	0	0	0	0	0
lincRNA:FAM197Y5:ENSG00000225516.6	Y:9296222-9303583:-		0	0	0	0	0	0	57	0	0	0	0	0	0	0	0	0	0	0	0	0
lincRNA:RP11-521D12.2:ENSG00000244260.1	2:9814152-9848542:+		0	0	0	0	0	0	0	0	0	0	0	0	0	53	0	0	0	0	4	0
lincRNA:RP11-532F6.4:ENSG00000271727.1	6:711533-750729:+		0	0	0	0	0	11	0	0	0	0	0	46	0	0	0	0	0	0	0	0
lincRNA:RP11-543C4.1:ENSG00000247970.2	14:100070893-100092077:+		0	0	0	0	0	0	57	0	0	0	0	0	0	0	0	0	0	0	0	0
lincRNA:RP11-875H7.1:ENSG00000242568.1	3:55369490-55384943:-		0	0	0	0	0	1	56	0	0	0	0	0	0	0	0	0	0	0	0	0
lincRNA:AF127936.9:ENSG00000235609.7	21:16191164-16386751:-		0	0	0	0	0.3	55	0	0	0	0	0	1.5	0	0	0	0	0	0	0	0
lincRNA:RP11-1223D19.1:ENSG00000261760.6;lincRNA:RP13-1039J1.2:ENSG00000184115.16	2:110988683-111024136:+;2:111160491-111192743:-		0	0	0	0	0	0	0	0	0	56	0.7	0	0	0	0	0	0	0	0	0
lincRNA:RP11-659O3.1:ENSG00000248173.5	4:116843171-117218316:-		0	0	0	0	0	53	1.9	0	0	0	0	0	0	0	0	0	0	1.5	0	0
lincRNA:AC027119.1:ENSG00000229642.1	3:6004529-6165807:+		0	0	0.3	0	0	53.5	0	0.3	0	0	0	0	0	0	2	0	0	0	0	0
lincRNA:AC009502.4:ENSG00000227308.2	2:220550103-220602659:+		0	0	0	0	0	26	30	0	0	0	0	0	0	0	0	0	0	0	0	0
lincRNA:AC104777.1:ENSG00000232359.1	2:151451616-151476581:-		0	0	0	0	0	0	0	0	0	0	8	0	0	0	48	0	0	0	0	0
lincRNA:CTD-2281M20.1:ENSG00000250891.1	5:117803851-117897812:-		0	0	0	0	0	0	28	0	0	18	10	0	0	0	0	0	0	0	0	0
lincRNA:LINC01197:ENSG00000248441.6;lincRNA:RP11-260G13.1:ENSG00000258107.1	15:95752328-95870358:-;14:29859552-29905618:+		0	0	0	0	56	0	0	0	0	0	0	0	0	0	0	0	0	0	0	0
lincRNA:RP11-164N3.2:ENSG00000255102.1	11:87794942-87831315:-		56	0	0	0	0	0	0	0	0	0	0	0	0	0	0	0	0	0	0	0
lincRNA:RP11-966I7.3:ENSG00000257748.1	14:29269290-29299410:-		0	0	0	0	0	0	0	47	8	1	0	0	0	0	0	0	0	0	0	0
misc_RNA:RNY5P4:ENSG00000222861.1	4:130781577-130781655:-		4	0	0	0	9	2	1	0	0	0	0	4	0	30	0	2	0	0	4	0
snoRNA:SNORD12:ENSG00000212304.1	20:47897220-47897309:+		0	0	0	0	0	0	0	0	0	1	0	55	0	0	0	0	0	0	0	0
lincRNA:AC073218.1:ENSG00000226785.1	2:34608855-34860407:+		0	0	10	16.5	1.2	27.3	0	0	0	1	0	0	0	0	0	0	0	0	0	0
lincRNA:RP11-19N8.4:ENSG00000260141.1	16:33054930-33106752:-		0	0	0	0	24.3	0	0	31.5	0	0	0	0	0	0	0	0	0	0	0	0
misc_RNA:RN7SL732P:ENSG00000264618.1	X:39645780-39646077:-		16.4	2	13.3	7.7	3.9	3.8	2.2	0	0.1	0.2	0.6	0.7	0.8	1	0.8	0.1	0.5	0.4	0.2	1.1
snRNA:RNU6-1249P:ENSG00000200107.1;snRNA:RNU6-1266P:ENSG00000199664.1	17:53629171-53629281:+;10:79536709-79536813:-		0.8	2.2	3	2.3	2.9	0.6	0.5	0	2.3	3.2	14.9	15.3	2	2.4	1.3	0	1.3	0	0	0.5
rRNA:RNA5SP513:ENSG00000201518.1	X:128570507-128570624:-		0.2	1	1.9	28.6	0.4	0	2	0	7.1	0.5	3	1.2	0	0.1	0.1	0	0	0	1.3	8
lincRNA:RP11-133F8.2:ENSG00000249776.5	5:91745963-91996570:-		7	0	0	9.5	5.3	5	9	2.1	0	0	17.4	0	0	0	0	0	0	0	0	0
lincRNA:FLJ12825:ENSG00000248265.1;lincRNA:RP11-374M1.4:ENSG00000223379.1;lincRNA:RP11-834C11.6:ENSG00000249388.1	12:54452038-54516018:+;9:45004879-45023236:+;12:54475902-54496477:+		0	0	0	0	55	0	0	0	0	0	0	0	0	0	0	0	0	0	0	0
lincRNA:RP11-1082L8.3:ENSG00000255080.1	8:125847126-125869758:-		0	14	0	0	0	40	0	0	0	1	0	0	0	0	0	0	0	0	0	0
lincRNA:RP11-319E12.1:ENSG00000248505.1	4:58292038-58332152:+		0	0	0	0	0	0	0	0	0	0	55	0	0	0	0	0	0	0	0	0
lincRNA:RP11-346D14.1:ENSG00000259380.5	15:38431796-38519088:-		0	0	0	0	0	0	0	0	0	0	1	54	0	0	0	0	0	0	0	0
lincRNA:RP11-540A21.2:ENSG00000245522.2	11:9776317-9781080:-		0	0	0	0	0	55	0	0	0	0	0	0	0	0	0	0	0	0	0	0
lincRNA:RP1-65J11.1:ENSG00000223382.3	1:31297075-31307131:+		0	0	0	0	0	0	55	0	0	0	0	0	0	0	0	0	0	0	0	0
snoRNA:SNORA26:ENSG00000212588.1	4:53579416-53579537:+		0	0	55	0	0	0	0	0	0	0	0	0	0	0	0	0	0	0	0	0
snoRNA:SNORD38B:ENSG00000207421.1	1:45244062-45244128:+		0	0	0	0	0	0	0	0	0	0	0	0	55	0	0	0	0	0	0	0
lincRNA:RP11-788H18.1:ENSG00000257729.1	12:84665119-84688341:+		0	1.3	2.8	5.3	0	0	0	0	1.5	0	25.9	18.2	0	0	0	0	0	0	0	0
misc_RNA:Y_RNA:ENSG00000199303.1	6:100090113-100090223:-		3.6	0.7	3.8	1.6	19.1	1.1	4.1	0	0	0.7	0.1	0.7	11.9	0	1.4	1.2	0	0.5	2.9	1.1
lincRNA:AC016700.2:ENSG00000233060.1	2:70316853-70323232:+		0	0	0	26	22	0	0	1	0	5	0.5	0	0	0	0	0	0	0	0	0
lincRNA:LINC00469:ENSG00000177338.13	17:71746469-71824659:-		0	0	0	0	0	54	0	0	0	0	0	0	0	0	0.5	0	0	0	0	0
lincRNA:LINC01428:ENSG00000228888.1	20:7127114-7234849:-		0	0	0	0	1	0	43.5	0	0	0	0	0	10	0	0	0	0	0	0	0
lincRNA:RP11-352M15.1:ENSG00000257657.2	12:45875654-46004403:-		0	0	0	0	0	0	0	0	0	0.3	0	53	0	0	0	1	0	0	0	0
lincRNA:RP11-10O22.1:ENSG00000241168.1	3:162744184-162949937:+		0	0	0	0	0	0	28.5	0	1	24.5	0	0.3	0	0	0	0	0	0	0	0
lincRNA:AP000230.1:ENSG00000273492.5	21:27543189-27589700:+		0	0	0	0	0	0	0	0	0	54	0	0	0	0	0	0	0	0	0	0
lincRNA:C2orf48:ENSG00000163009.8	2:10281509-10351851:+		0	0	15	21	0	18	0	0	0	0	0	0	0	0	0	0	0	0	0	0
lincRNA:RP11-2B6.3:ENSG00000269946.1	9:96928571-96962909:+		5	0	0	0	0	0	0	0	0	49	0	0	0	0	0	0	0	0	0	0
lincRNA:RP11-817J15.3:ENSG00000281655.1	11:102552041-102554644:+		0	0	0	54	0	0	0	0	0	0	0	0	0	0	0	0	0	0	0	0
lincRNA:RP1-60O19.1:ENSG00000235142.7	6:107165327-107235416:-		0	0	9	0	0	45	0	0	0	0	0	0	0	0	0	0	0	0	0	0
lincRNA:RP5-1119A7.14:ENSG00000228719.1	22:36841445-36850991:-		0	0	0	0	54	0	0	0	0	0	0	0	0	0	0	0	0	0	0	0
snoRNA:SCARNA6:ENSG00000251791.1	2:234197322-234197586:+		0	0	0	0	0	0	0	0	0	0	0	0	54	0	0	0	0	0	0	0
snoRNA:SNORD12C:ENSG00000209042.1	20:47895477-47895565:+		0	0	0	54	0	0	0	0	0	0	0	0	0	0	0	0	0	0	0	0
snoRNA:SNORD45B:ENSG00000201487.1	1:76255162-76255233:+		0	0	0.7	12	0	0	0	0	0	0	0	0	0.8	0	40.5	0	0	0	0	0
lincRNA:CTC-254B4.1:ENSG00000251027.1	5:106150898-106346715:-		0	0.1	0	0	0	0.2	52.4	0.2	0.3	0.1	0	0	0	0	0	0.3	0	0	0	0
lincRNA:LINC01297:ENSG00000274827.4	14:19932260-19972292:-		1	0	0	0	0	0	52.2	0	0	0	0	0	0	0	0	0.2	0	0	0	0
snRNA:RNU1-89P:ENSG00000207322.1	4:136917084-136917247:-		2	3.3	2	0.6	11.7	5.2	2.3	0.3	0.5	0.6	7.6	1.7	3.8	1.8	3.6	0.1	1.8	0	0.8	3.7
misc_RNA:Y_RNA:ENSG00000212325.1	10:102158109-102158203:-		15.2	2	2.5	3.9	2.2	1.4	3.1	0.8	0	0.2	0.4	0.3	1.7	2	4.6	1	1	3.2	5.7	2.3
misc_RNA:RN7SL277P:ENSG00000240490.2	1:19750878-19751163:+		11.4	0.1	0.2	5.3	0.8	0	8.4	5.1	0	0	0	0.2	6.5	7.1	6.3	0	1.2	0.4	0	0
lincRNA:AC009961.3:ENSG00000226266.6	2:160527219-160568946:-		0	0	0	0	53	0	0	0	0	0	0	0	0	0	0	0	0	0	0	0
lincRNA:LINC00365:ENSG00000224511.1	13:30677315-30683012:-		0	0	0	0	0	0	0	0	1	0	21	0	0	0	31	0	0	0	0	0
lincRNA:LINC01497:ENSG00000237560.5	17:67957848-67979679:+		0	0	0	0	0	0	0	0	0	0	53	0	0	0	0	0	0	0	0	0
lincRNA:MIR4500HG:ENSG00000228824.6	13:88079469-88323514:-		0	0	0	0	0	51	0	0	0	2	0	0	0	0	0	0	0	0	0	0
lincRNA:RP11-108M9.2:ENSG00000230239.1	1:17181902-17185779:+		0	0	0	0	0	53	0	0	0	0	0	0	0	0	0	0	0	0	0	0
lincRNA:RP11-25L3.3:ENSG00000263655.1	18:71581640-71701396:-		0	0	18	0	0	0	23	0	0	12	0	0	0	0	0	0	0	0	0	0
lincRNA:RP11-538D16.3:ENSG00000225982.1	1:182055686-182059247:+		0	0	0	0	0	53	0	0	0	0	0	0	0	0	0	0	0	0	0	0
lincRNA:RP11-816J8.1:ENSG00000258868.1	14:49524431-49544223:-		0	0	0	0	0	0	0	0	0	0	53	0	0	0	0	0	0	0	0	0
lincRNA:RP11-85L21.4:ENSG00000228372.7	X:134193715-134257880:+		0	0	0	0	22	0	31	0	0	0	0	0	0	0	0	0	0	0	0	0
snoRNA:SNORA48:ENSG00000209582.1	17:7478031-7478165:+		0	0	0	0	0	0	0	0	0	0	0	0	0	53	0	0	0	0	0	0
snoRNA:SNORD46:ENSG00000200913.1;snoRNA:SNORD46:ENSG00000201009.1	1:45242162-45242265:+;7:132437783-132437886:+		0	0	0	0	2	0	0	0	0	0	0	0	0	0	1	2	0	0	0	48
rRNA:RNA5SP302:ENSG00000201766.1	10:14705394-14705493:-		5	0.1	1.8	2.2	0.8	0.1	0.4	0.1	0.1	6.5	2.9	0.3	2.1	0	0.7	0	0.1	0	0.4	29.4
lincRNA:RP11-219E7.4:ENSG00000258918.1	14:21366144-21404414:-		0	0	0	0	0.3	9.2	0	0.3	8	2.5	15.7	0	0	0	15.3	1.5	0	0	0	0
snoRNA:SNORD14E:ENSG00000200879.1	11:122928785-122928869:-		3	0	1	0.7	7	7.7	6	0	1	5.5	4	5	0	0	3.7	0.3	0	0	3.3	4.7
lincRNA:RP5-1139I1.1:ENSG00000230392.1	X:118425492-118469573:+		0	0	0	0	0	8.6	13.4	0	4	0	14.8	12	0	0	0	0	0	0	0	0
lincRNA:RP11-33A14.1:ENSG00000223930.5	3:177919838-178103205:-		0	1	0.5	0	1.8	42.5	0	0	5	0.3	1.3	0	0	0	0	0	0	0	0	0
snoRNA:SNORD45C:ENSG00000206620.1	1:76252757-76252835:+		0	6.5	0.7	0	0	0	0	0	0	0	6	14.5	23.8	0	1	0	0	0	0	0
misc_RNA:RN7SL665P:ENSG00000264169.1	9:133275653-133275950:+		0	2	18.4	3.5	0	7	0	0	2	3.2	0	0	0	0	0	0	3.5	0	7	5.8
rRNA:RNA5SP79:ENSG00000202063.1	1:230955996-230956104:+		0.3	0	0.3	0.3	2.3	0.6	0.1	0	0.2	3	33.5	4.8	0	3.1	0.2	0.4	0.3	0	2.8	0.1
snRNA:RNU2-52P:ENSG00000222612.1	20:39652845-39653034:+		14.6	0	7.8	0.1	15.4	0	0	0	0	3.3	0	10.4	0	0.4	0	0	0	0	0	0
lincRNA:AC011343.1:ENSG00000253311.1	5:159203779-159298391:-		0	0	0	0	0	0	0	0	0	52	0	0	0	0	0	0	0	0	0	0
lincRNA:AC064834.1:ENSG00000224099.1	2:196313256-196343649:+		0	0	0	0	0	52	0	0	0	0	0	0	0	0	0	0	0	0	0	0
lincRNA:CTD-3194G12.2:ENSG00000275613.1	17:35078894-35082651:+		0	0	0	0	0	0	52	0	0	0	0	0	0	0	0	0	0	0	0	0
lincRNA:DKFZP434L187:ENSG00000225930.3	15:30488239-30506743:+		0	0	0	0	0	52	0	0	0	0	0	0	0	0	0	0	0	0	0	0
lincRNA:RP11-235G24.1:ENSG00000224371.5	6:161293920-161339681:-		0	0	0	0	0	0	52	0	0	0	0	0	0	0	0	0	0	0	0	0
lincRNA:RP11-340I6.3:ENSG00000227305.1;lincRNA:RP5-905H7.9:ENSG00000226587.1	7:62854166-62882424:+;7:62787052-62814704:-		0	0	0	0	52	0	0	0	0	0	0	0	0	0	0	0	0	0	0	0
lincRNA:RP11-486O12.2:ENSG00000247373.3	12:124060438-124069662:-		0	0	0	0	0	26	0	0	0	0	0	26	0	0	0	0	0	0	0	0
snoRNA:SNORA33:ENSG00000200534.1	6:133138358-133138487:+		51	0	0	0	0	0	0	0	0	0	0	0	0	1	0	0	0	0	0	0
misc_RNA:Y_RNA:ENSG00000207258.1	8:38601538-38601649:+		6.3	0.5	5.5	2.5	0.8	3.7	5.3	0.5	0.3	0.5	4.3	0.8	0.3	11.8	3	4.5	1.5	0	0	0.3
snRNA:RNU1-148P:ENSG00000207201.1	8:23934510-23934671:-		6.6	3.2	0.4	6.1	0.4	4	1.2	0	0.6	1.2	0.1	0	16.5	2.6	0.6	0.1	1.2	1.4	0.6	5
lincRNA:RP11-171L9.1:ENSG00000257165.5	12:78842775-78934455:-		0	3	0	0	36	0	0	0.3	1.7	0	10.3	0.5	0	0	0	0	0	0	0	0
lincRNA:CTC-231O11.1:ENSG00000253522.3	5:159895275-159914433:+		7.8	13	0	0	0	5	25	0	0	0	0	0	0	0	0	1	0	0	0	0
lincRNA:RP11-120I21.2:ENSG00000254202.1	8:84824948-85052518:+		7.2	0	0	0	40.5	1.5	0	0	1	1	0.5	0	0	0	0	0	0	0	0	0
lincRNA:MIR99AHG:ENSG00000215386.10	21:17442842-17999716:+		0	0	0	0	20.3	0.3	0.3	0	3	22.3	0	4.3	0	1	0	0	0	0	0	0
rRNA:RNA5SP308:ENSG00000199402.1	10:29163322-29163436:-		0.5	2	0.2	5.1	2.7	2.4	2	0.1	0	8.3	0	1.1	0.3	0.9	0	9.6	0.1	0.5	0.7	15
lincRNA:RP11-538C21.2:ENSG00000277448.1	13:58739961-58783617:+		0	0	0	0	0	21	6.5	0	0	15.3	0	0	0.5	0	0	0	0	0	0	8.3
lincRNA:SUCLG2-AS1:ENSG00000241316.6	3:67705121-67998137:+		0	0	0	0	0	2	0	28	0	5	0	0.5	0	0	0	16	0	0	0	0
rRNA:RNA5SP183:ENSG00000199322.1	5:55073297-55073415:+		1.9	0.2	2.4	5	4.8	9.2	1.3	2.3	0.7	2	0.5	9.4	0.3	1.6	2.2	0	1	0.3	2.5	3.9
lincRNA:RP11-142G1.1:ENSG00000260478.1;lincRNA:RP11-485M7.3:ENSG00000251616.1	16:52271994-52303352:+;5:132446747-132450167:-		0	0	0	0	51.3	0	0	0	0	0	0	0	0	0	0	0	0	0	0	0
misc_RNA:Y_RNA:ENSG00000201933.1	7:43136331-43136443:+		26	1.1	1.2	1.2	1.8	0	10.2	0	0	0.7	0	0.8	0.6	4.3	0	1.4	1	1	0	0.1
lincRNA:CTC-436P18.3:ENSG00000249279.5	5:60497136-60560756:-		0	0	2.7	0	0	48.5	0	0	0	0	0	0	0	0	0	0	0	0	0	0
lincRNA:AC006129.2:ENSG00000268027.5	19:42051554-42061832:+		0	0	0	0	0	0	0	0	0	0	0	0	0	51	0	0	0	0	0	0
lincRNA:LINC00461:ENSG00000245526.8	5:87803363-87986858:-		0	0	0	0	0	0	49	0	0	2	0	0	0	0	0	0	0	0	0	0
lincRNA:LINC00473:ENSG00000223414.2	6:166322290-166401536:-		0	0	0	0	0	0	0	0	0	0	0	0	0	0	51	0	0	0	0	0
lincRNA:LINC00868:ENSG00000267535.1	17:74846258-74857918:+		0	0	0	0	51	0	0	0	0	0	0	0	0	0	0	0	0	0	0	0
lincRNA:RP11-192H6.2:ENSG00000251654.2	5:25219082-25298721:-		0	0	0	14	0	0	0	0	0	0	0	0	37	0	0	0	0	0	0	0
lincRNA:RP11-27G24.1:ENSG00000267677.1	18:57027932-57053981:+		0	0	0	0	0	0	51	0	0	0	0	0	0	0	0	0	0	0	0	0
lincRNA:RP11-304L19.13:ENSG00000260778.3	16:2318156-2323419:+		0	0	0	0	0	0	0	0	0	0	0	0	0	51	0	0	0	0	0	0
lincRNA:RP1-137D17.1:ENSG00000226194.5	6:169770093-169788480:-		0	0	0	0	40	0	11	0	0	0	0	0	0	0	0	0	0	0	0	0
lincRNA:RP11-490O24.2:ENSG00000223470.3	10:34198166-34206732:+		0	0	0	0	0	0	0	0	0	0	0	51	0	0	0	0	0	0	0	0
lincRNA:RP11-589B3.6:ENSG00000226676.1	10:81388513-81391944:-		0	0	0	0	0	0	51	0	0	0	0	0	0	0	0	0	0	0	0	0
lincRNA:RP3-437I16.1:ENSG00000230523.1	1:29656132-29676626:-		0	0	0	0	0	0	0	0	0	0	51	0	0	0	0	0	0	0	0	0
lincRNA:RP5-1067M6.3:ENSG00000267211.1	17:42405981-42408830:+		0	0	0	0	0	39	0	0	12	0	0	0	0	0	0	0	0	0	0	0
misc_RNA:Y_RNA:ENSG00000202144.1	X:19394892-19394993:+		7	1.3	4.3	0	4	0.1	2	0.1	0	0	3.4	10.1	3.9	0.4	5	0.7	2.2	2.6	0.2	3.7
lincRNA:RP11-495P10.2:ENSG00000215863.2;lincRNA:RP6-206I17.1:ENSG00000223804.1	1:147835127-147931933:-;1:143647638-143745417:-		0	0	0	0	0.7	0	13	0	0	0	0	0	0	37	0	0	0	0	0	0
misc_RNA:Y_RNA:ENSG00000206728.1	3:23315298-23315401:+		12.4	1.9	3.5	7.8	2.3	0.9	2.1	1	0.2	0	1.9	0.5	0.1	2.4	4.9	0.8	1	2.8	1.9	1.8
lincRNA:RP11-705O24.1:ENSG00000254119.5	8:62697606-62856739:+		0	3	0	0	0	25	0	0	8.7	0	13.3	0	0	0	0.3	0	0	0	0	0
rRNA:RNA5SP476:ENSG00000252422.1	20:18414486-18414588:+		0	0	0	0	0	0	0	0	1	0	0	29.3	3	7	4	6	0	0	0	0
lincRNA:LINC00301:ENSG00000181995.11	11:60383209-60454622:+		0	0	0	0	0	12	28	0	0	0	0	0.2	0	10	0	0	0	0	0	0
lincRNA:RP11-403A3.3:ENSG00000275830.1	13:110640444-110709678:-		7.2	0	0	0	24.3	0	18	0	0	0	0	0	0	0	0.5	0	0	0	0	0
lincRNA:AC005355.1:ENSG00000250994.1	5:133772402-133828210:+		0	0	0	0	0	0	50	0	0	0	0	0	0	0	0	0	0	0	0	0
lincRNA:AC024028.1:ENSG00000228334.1	7:3122886-3126055:-		0	0	0	0	0	0	0	50	0	0	0	0	0	0	0	0	0	0	0	0
lincRNA:AC141930.2:ENSG00000231482.2	2:1576326-1584083:-		0	0	0	0	0	0	0	0	0	0	50	0	0	0	0	0	0	0	0	0
lincRNA:CTD-2378E21.1:ENSG00000267109.1	17:68308972-68365057:-		49	0	0	0	0	0	0	0	0	0	1	0	0	0	0	0	0	0	0	0
lincRNA:CTD-2540L5.5:ENSG00000259115.1;lincRNA:LINC01467:ENSG00000258977.1	14:71060031-71107921:-;14:82071691-82089405:-		0	0	0	0	49.3	0	0	0.7	0	0	0	0	0	0	0	0	0	0	0	0
lincRNA:RP11-271F18.4:ENSG00000270111.1	10:10461501-10504312:-		0	0	0	0	0	50	0	0	0	0	0	0	0	0	0	0	0	0	0	0
lincRNA:RP11-69C17.3:ENSG00000227912.1	10:2208526-2211654:+		0	0	0	0	0	0	50	0	0	0	0	0	0	0	0	0	0	0	0	0
misc_RNA:RN7SL587P:ENSG00000240233.2	14:78013911-78014212:-		8.2	0	14	0	0	6.5	17.3	0	0	3.5	0	0	0	0	0	0	0	0	0.2	0
lincRNA:AC005808.3:ENSG00000235415.1	20:52224893-52251129:+		0	0	0	0	0.5	0	0	0	0	0	49	0	0	0	0	0	0	0	0	0
lincRNA:CTD-3131K8.2:ENSG00000269439.5	19:17599799-17622698:-		0	0	0	0	0	20	0	0	0	0	29.5	0	0	0	0	0	0	0	0	0
lincRNA:RP11-143P4.2:ENSG00000232130.1	3:192862253-192894653:-		0	0	0	0	0	0	49	0	0	0	0	0	0.5	0	0	0	0	0	0	0
lincRNA:RP11-274B18.4:ENSG00000226337.3	9:71155952-71259358:+		0	0	1	0	47.3	1	0	0	0	0	0	0	0	0	0	0	0	0	0	0
lincRNA:RP11-256I9.2:ENSG00000260834.1	16:65224876-65268817:-		0	0	0	0	26.5	12.5	0	0	3	0	0	0.3	0	0	0	7	0	0	0	0
lincRNA:LINC01033:ENSG00000249069.7	5:53616774-53710955:+		18	0	0	0	31	0	0	0	0	0	0	0	0	0	0	0	0	0	0	0
lincRNA:RP11-1109M24.5:ENSG00000264956.1	17:21793031-21814739:+		0	0	0	0	0	0	0	0	0	0	49	0	0	0	0	0	0	0	0	0
lincRNA:RP11-328J14.1:ENSG00000261673.1	16:72258464-72259043:-		0	0	0	0	0	0	0	0	3	8	30	0	0	0	0	8	0	0	0	0
lincRNA:RP11-405A12.2:ENSG00000255910.1	12:19928385-20162871:+		0	0	0	0	0	48	0	0	0	0	0	0	0	0	0	1	0	0	0	0
lincRNA:RP11-809H16.5:ENSG00000259222.2	15:69373219-69392327:+		0	0	0	0	0	0	49	0	0	0	0	0	0	0	0	0	0	0	0	0
lincRNA:RP11-879F14.3:ENSG00000267316.5	18:59238575-59246689:-		0	0	0	0	0	49	0	0	0	0	0	0	0	0	0	0	0	0	0	0
snoRNA:SCARNA18:ENSG00000252139.1	18:47340731-47340813:+		49	0	0	0	0	0	0	0	0	0	0	0	0	0	0	0	0	0	0	0
lincRNA:RP11-396B14.2:ENSG00000263033.2	16:11290034-11318826:+		0	0	0	0	34	9.7	5	0	0	0	0	0	0	0	0	0	0	0	0	0
lincRNA:RP11-446N19.1:ENSG00000272369.1	12:46931285-47046333:+		0	0	0	0	11.8	9.3	0.3	0	0	6	21	0	0	0	0	0	0	0	0	0
lincRNA:RP1-209A6.1:ENSG00000233358.2	6:22744624-23032009:-		0	0	0	0	0	48	0	0	0	0	0	0.4	0	0	0	0	0	0	0	0
misc_RNA:Y_RNA:ENSG00000201483.1	6:7187815-7187919:-		7.8	3	5.8	5.8	1.2	3.2	1.1	1.5	0.8	0.5	2.5	3	1	5.2	2.7	3.2	0	0	0	0
lincRNA:C3orf35:ENSG00000198590.11	3:37427760-37476988:+		0	4.1	0	0	0	0	1	0	13	0	0	0	0	30	0	0	0	0	0	0
lincRNA:LINC00265:ENSG00000188185.11	7:39773231-39832691:+		0	0	0	0	0	33	0	0	1	4	9	1	0	0	0	0	0	0	0	0
lincRNA:LINC01120:ENSG00000223631.1	2:132160474-132166622:+		0	0	0	0	0	0	48	0	0	0	0	0	0	0	0	0	0	0	0	0
lincRNA:RP11-130C6.1:ENSG00000273077.1	4:129473745-129474571:-		0	0	0	0	0	48	0	0	0	0	0	0	0	0	0	0	0	0	0	0
lincRNA:RP11-761E20.1:ENSG00000235244.3	X:115033604-115085422:-		0	0	4	9	0	3.5	0	0	6	6.5	5	12	0	0	2	0	0	0	0	0
lincRNA:RP11-84A19.4:ENSG00000269967.1	1:32317514-32387442:-		0	0	0	24	0	0	0	0	14	0	0	0	0	0	0	10	0	0	0	0
lincRNA:RP3-340N1.6:ENSG00000228105.1	1:20569588-20571148:+		0	0	0	0	0	0	0	48	0	0	0	0	0	0	0	0	0	0	0	0
lincRNA:RP5-1065O2.4:ENSG00000280350.1	20:21591425-21684223:-		0	0	0	45	0	0	3	0	0	0	0	0	0	0	0	0	0	0	0	0
misc_RNA:RN7SL765P:ENSG00000266455.1	19:36155398-36155724:+		0	0	48	0	0	0	0	0	0	0	0	0	0	0	0	0	0	0	0	0
misc_RNA:Y_RNA:ENSG00000252919.1	14:50058954-50059055:-		12	2	3.5	8.1	1.4	1.1	2	0	0.2	0	2	0	0.1	2.6	5	1	1	3	1.9	0.8
misc_RNA:Y_RNA:ENSG00000206967.1	11:108100230-108100331:-		11.8	1.9	4.4	8	2.3	0.9	2	0	0.2	0	1.9	0	0.1	2.4	5.2	0.8	1	2.1	1.9	0.8
lincRNA:RP11-718O11.1:ENSG00000259200.1	15:45997276-46223267:+		0	0	1	1	1	0	42.5	0	0	0	2	0	0	0	0	0	0	0	0	0
snRNA:RNU6-98P:ENSG00000206900.1	X:131714145-131714251:-		5	1.2	3.4	3.3	0	3.4	1.5	0.1	1	0.2	3	13.7	6.1	0	0	0.1	0.2	0	3.4	1.6
lincRNA:RP11-644C3.1:ENSG00000232461.1	3:176361729-176585626:-		0	0	0	1	1	40.2	0	0	3	0	2	0	0	0	0	0	0	0	0	0
lincRNA:CASC21:ENSG00000253929.1	8:128351519-128404876:+		0	0	0	0	0	0	0	0	0	0	0	47	0	0	0	0	0	0	0	0
lincRNA:LINC00304:ENSG00000180422.3	16:89225554-89230653:+		0	0	0	47	0	0	0	0	0	0	0	0	0	0	0	0	0	0	0	0
lincRNA:LINC00482:ENSG00000185168.5	17:79277571-79283048:-		0	0	0	0	47	0	0	0	0	0	0	0	0	0	0	0	0	0	0	0
lincRNA:LINC00917:ENSG00000168367.9	16:86365450-86383289:-		0	0	0	0	0	47	0	0	0	0	0	0	0	0	0	0	0	0	0	0
lincRNA:RP11-134G8.5:ENSG00000223396.2	1:201487831-201499602:+		0	0	0	0	0	0	0	0	0	0	0	0	47	0	0	0	0	0	0	0
lincRNA:RP11-177F15.1:ENSG00000231877.1	1:238648745-238701605:+		0	0	0	47	0	0	0	0	0	0	0	0	0	0	0	0	0	0	0	0
lincRNA:RP11-381O7.3:ENSG00000182021.9	9:67016227-67032072:-		0	0	0	0	0	47	0	0	0	0	0	0	0	0	0	0	0	0	0	0
misc_RNA:RN7SL186P:ENSG00000263929.1;misc_RNA:RN7SL386P:ENSG00000263991.1	1:22337143-22337437:+;1:22313974-22314268:+		0	0	47	0	0	0	0	0	0	0	0	0	0	0	0	0	0	0	0	0
snoRNA:SNORD10:ENSG00000238917.1	17:7480129-7480270:+		42	0	0	0	0	0	0	0	0	0	0	5	0	0	0	0	0	0	0	0
lincRNA:RP11-3B12.2:ENSG00000237764.2	7:124812272-125019375:+		0	0.1	0	0	0	0	0	0	2	35.1	0.3	9	0	0	0	0	0	0	0	0.3
misc_RNA:Y_RNA:ENSG00000199641.1;misc_RNA:Y_RNA:ENSG00000199870.1;misc_RNA:Y_RNA:ENSG00000199913.1;misc_RNA:Y_RNA:ENSG00000201282.1;misc_RNA:Y_RNA:ENSG00000201885.1;misc_RNA:Y_RNA:ENSG00000201959.1;misc_RNA:Y_RNA:ENSG00000202021.1;misc_RNA:Y_RNA:ENSG00000202178.1;misc_RNA:Y_RNA:ENSG00000239069.1	7:74927121-74927222:-;7:74983126-74983227:-;7:72509641-72509742:+;7:72481665-72481766:+;7:76642900-76643001:+;7:76670964-76671065:+;7:74712847-74712948:-;7:74955146-74955247:-;7:74311936-74312037:+		16.5	0	1	10.3	0	2.3	8.6	0	0	0	0	0	1.7	0	3	0	1	1.7	0	0.9
lincRNA:RP11-369K17.1:ENSG00000253619.1	8:121925305-122131994:+		0	0	0	0	0	18.7	28	0	0	0	0	0	0	0	0	0	0	0	0	0
lincRNA:RP11-461O7.1:ENSG00000246379.6	16:56126899-56225006:-		0	0	0	0	0	23.3	10.2	0	0	0	9	0.3	3.7	0	0	0	0	0	0	0
lincRNA:RP11-514D23.2:ENSG00000268754.1	16:86259186-86309351:-		0	0	0	0.5	0.2	24.5	15.8	0	2.4	0.2	0	2.9	0	0	0	0	0	0	0	0
lincRNA:RP11-158D2.2:ENSG00000227463.2	9:86678358-86709492:+		0	0	0	14.5	0	0	32	0	0	0	0	0	0	0	0	0	0	0	0	0
misc_RNA:Y_RNA:ENSG00000199584.1	12:128103881-128103992:-		3.4	0.8	1.3	2	1.6	1.8	2.2	0.1	1	2.1	0	4.6	2	18.9	1.1	2.5	0.6	0	0.1	0
misc_RNA:RN7SL630P:ENSG00000264978.1	12:94224852-94225146:+		5	0.6	3.8	1.3	4	4.5	3.6	0	1.7	0	0	0	0.3	0	20.5	0.2	0	0.3	0.4	0.1
misc_RNA:Y_RNA:ENSG00000238443.1	12:133815041-133815135:+		11.8	1.9	3.5	7.8	1.4	0.9	2	0	0.2	0	2	0	0.1	2.4	4.9	0.8	1	2.8	1.9	0.8
rRNA:RNA5SP260:ENSG00000200719.1	8:28906011-28906121:-		5.9	0.3	3	2.7	5.6	1.2	12	1.3	0.1	0.6	0.5	0.4	0.9	2	1.2	0.1	0.7	0.4	3.9	3.6
lincRNA:RP11-25H12.1:ENSG00000249413.2	4:66864564-67015730:+		0	0	0	17.3	0	0	28	0	0	0	0	1	0	0	0	0	0	0	0	0
lincRNA:LINC01387:ENSG00000265944.1	18:6511415-6590652:+		5.1	0	0	0	0	0	0	0	0	0	0	41	0	0	0	0	0	0	0	0
misc_RNA:Y_RNA:ENSG00000201343.1	3:176838479-176838588:-		10.8	3.2	4.3	4.8	0.7	2.3	3.3	0.5	0	1.8	1.5	1.2	3.8	1.3	2.3	3.7	0.2	0.2	0.2	0
lincRNA:AC093590.1:ENSG00000238217.5	2:200472791-200523855:+		0	0	0	0	0	46	0	0	0	0	0	0	0	0	0	0	0	0	0	0
lincRNA:LINC00708:ENSG00000232170.5	10:8301294-8310268:-		0	0	0	0	0	0	0	46	0	0	0	0	0	0	0	0	0	0	0	0
lincRNA:LINC00910:ENSG00000188825.13	17:41447213-41466567:-		0	0	0	0	0	0	0	0	0	0	45	1	0	0	0	0	0	0	0	0
lincRNA:RP11-474D1.4:ENSG00000261650.1	12:130509038-130529501:-		0	0	0	0	0	0	0	0	0	0	46	0	0	0	0	0	0	0	0	0
misc_RNA:RN7SL176P:ENSG00000266610.1	12:100552275-100552521:-		4	0	0	0	15	1	0	0	0	6	0	10	5	0	1	0	0	0	4	0
misc_RNA:RN7SL868P:ENSG00000242928.2	5:149101633-149101933:+		0	0	0	0	0	22	0	0	0	0	0	0	0	12.5	0	11.5	0	0	0	0
snoRNA:SNORA18:ENSG00000207145.1	11:93466632-93466763:-		46	0	0	0	0	0	0	0	0	0	0	0	0	0	0	0	0	0	0	0
snRNA:RNU2-22P:ENSG00000223198.1	2:232366701-232366912:-		2.9	0	2.3	3.3	0	4.6	0	0	0.7	8.6	4.2	0	1.5	4.7	1.1	0.3	0.3	0.6	5.3	5.5
lincRNA:RP11-269F21.3:ENSG00000249815.1	4:112748037-112993854:-		0	0	0	0	28.5	17	0	0	0	0	0	0	0	0.3	0	0	0	0	0	0
lincRNA:CTD-2532K18.1:ENSG00000251670.1	5:174178307-174277728:+		1	0	0	0	24	12.5	0	0	8	0	0	0	0	0	0	0	0	0	0	0
lincRNA:RP11-521L9.1:ENSG00000260999.1	16:68961450-68982164:-		0	0	4	0	0	0	0	0	0	0	41	0	0.5	0	0	0	0	0	0	0
misc_RNA:Y_RNA:ENSG00000202495.1	X:49935841-49935941:-		11.8	1.9	3.5	7.8	1.3	0.9	2	0	0.2	0	1.9	0	0.1	2.4	4.9	0.8	1	2	1.9	0.8
lincRNA:RP11-767I20.1:ENSG00000257259.1	12:58959743-59175529:-		0	0	0	0	0	42.6	0	0	2.8	0	0	0	0	0	0	0	0	0	0	0
rRNA:RNA5SP140:ENSG00000201394.1	3:133428920-133429011:-		5.4	0.6	4.5	4.1	13.9	1	1.5	2	0	0.1	0.6	0	1.2	0.2	1.5	0	0.6	0.7	2.5	4.5
lincRNA:AC009518.4:ENSG00000224865.7	7:131582400-131633712:+		0	0	0	0	0	0	0	0	0	0	45	0	0	0	0	0	0	0	0	0
lincRNA:CTB-180A7.8:ENSG00000214347.6	19:6393820-6412415:+		0	0	0	0	29	0	0	0	0	0	0	16	0	0	0	0	0	0	0	0
lincRNA:RP11-1055B8.3:ENSG00000262223.6	17:79349801-79359160:-		0	0	0	0	0	0	45	0	0	0	0	0	0	0	0	0	0	0	0	0
lincRNA:RP11-292F9.1:ENSG00000225353.2;lincRNA:RP11-529E10.7:ENSG00000270090.5	9:46270841-46274928:-;4:3546282-3550523:+		0	0	0	0	0	45	0	0	0	0	0	0	0	0	0	0	0	0	0	0
lincRNA:RP11-324D17.1:ENSG00000259517.2	16:54279530-54304658:-		0	0	0	0	0	0	45	0	0	0	0	0	0	0	0	0	0	0	0	0
lincRNA:RP11-404I7.2:ENSG00000251488.1	4:133757927-133902832:-		0	0	0	0	0	0	44	0	0	1	0	0	0	0	0	0	0	0	0	0
lincRNA:RP11-557C18.4:ENSG00000259631.1	8:123989266-123997869:-		0	0	0	0	0	45	0	0	0	0	0	0	0	0	0	0	0	0	0	0
lincRNA:RP11-707A18.1:ENSG00000250125.1	4:65779999-65870218:-		0	0	0	45	0	0	0	0	0	0	0	0	0	0	0	0	0	0	0	0
lincRNA:RP11-790J24.1:ENSG00000253949.1	8:109593291-109638996:+		0	0	45	0	0	0	0	0	0	0	0	0	0	0	0	0	0	0	0	0
snoRNA:SNORA57:ENSG00000206597.1	11:62432894-62433042:+		0	0	0	0	0	0	0	0	0	0	0	0	0	45	0	0	0	0	0	0
snoRNA:SNORD12B:ENSG00000222365.1	20:47896856-47896946:+		0	0	0	0	0	0	0	0	0	0	0	34	0	0	0	0	11	0	0	0
lincRNA:RP11-340E6.1:ENSG00000242104.3	3:141382041-141439915:+		0	0	0	0	0.4	0	1.3	0	5.9	0	7.7	29.6	0	0	0	0	0	0	0	0
snRNA:RNU1-16P:ENSG00000202347.1	13:114133230-114133393:-		1.4	1.6	3.8	0.2	9.1	5.1	2.1	0.3	0.4	0.1	11.2	1.5	1.8	1.5	3.1	0.1	0	0	0	1.4
lincRNA:AC007405.4:ENSG00000234350.4	2:171579596-171627278:-		0	0	0	0	20	24.5	0	0	0	0	0	0	0	0	0	0	0	0	0	0
lincRNA:RP11-61O1.1:ENSG00000259097.1	14:98534577-98671480:-		0	0	0	0	0.5	0	18	0	0	19	0	7	0	0	0	0	0	0	0	0
lincRNA:RP11-529E15.1:ENSG00000272027.2	2:34917357-34928673:-		0	0	0	0	0	0	1.3	0	5.9	0	7.7	29.6	0	0	0	0	0	0	0	0
rRNA:RNA5SP205:ENSG00000201523.1	6:19438514-19438649:+		5.4	0.6	3.4	5.2	6.4	1	1.5	1.9	0.1	0.1	3.5	0.2	0.5	0.2	1	0	0.6	0.7	2.6	9.5
lincRNA:RP11-146N18.1:ENSG00000267134.1	18:61771325-62090836:+		0	0	29	8	0	1	0	0	5	0	1	0.3	0	0	0	0	0	0	0	0
snRNA:RNU6-34P:ENSG00000201744.1	4:97073448-97073554:-		1.7	1.2	4.2	3.3	0	3.4	1.5	0	0.8	0.5	3	13.6	5.9	0	0	0	0.2	0	3.4	1.6
lincRNA:RP11-457K10.1:ENSG00000242029.1	3:109366954-109529708:+		0	0	0	0	0	44	0.3	0	0	0	0	0	0	0	0	0	0	0	0	0
misc_RNA:RN7SL634P:ENSG00000242894.2	14:104479979-104480268:+		4.9	2.8	1.1	7.3	5.9	2.5	1.6	0	0	2.6	0	1.5	1.1	1.9	0	1.1	1.6	2.7	3.7	2.1
lincRNA:AC007091.1:ENSG00000223838.1	7:19393157-19618229:+		0	0	0	1	0	42	0	0	0	0	1	0	0	0	0	0	0	0	0	0
lincRNA:AC068490.1:ENSG00000228999.1	2:22167481-22188423:-		0	0	0	0	44	0	0	0	0	0	0	0	0	0	0	0	0	0	0	0
lincRNA:LINC01384:ENSG00000237396.1;lincRNA:RP11-400D2.2:ENSG00000251199.5	20:22568160-22588155:-;4:135176328-135248628:-		44	0	0	0	0	0	0	0	0	0	0	0	0	0	0	0	0	0	0	0
lincRNA:RP11-275E15.2:ENSG00000280881.1;lincRNA:RP11-403B2.6:ENSG00000259383.1	15:21971290-21986791:-;15:20964640-20980123:-		0	0	0	0	0	44	0	0	0	0	0	0	0	0	0	0	0	0	0	0
lincRNA:RP11-460H9.1:ENSG00000249883.1	4:181652317-181680191:-		0	0	0	0	0	44	0	0	0	0	0	0	0	0	0	0	0	0	0	0
lincRNA:RP11-50B3.2:ENSG00000254833.1	11:126030609-126045930:+		0	0	44	0	0	0	0	0	0	0	0	0	0	0	0	0	0	0	0	0
lincRNA:RP11-572M11.3:ENSG00000243795.1	3:112861197-112886666:-		0	0	0	0	0	0	44	0	0	0	0	0	0	0	0	0	0	0	0	0
lincRNA:RP11-66B24.5:ENSG00000259579.1	15:101256454-101368702:+		0	0	0	0	0	0	0	0	0	0	43	1	0	0	0	0	0	0	0	0
lincRNA:RP4-665J23.1:ENSG00000233593.6	1:91248543-91317207:-		0	0	44	0	0	0	0	0	0	0	0	0	0	0	0	0	0	0	0	0
misc_RNA:Y_RNA:ENSG00000207086.1	2:9755396-9755502:+		5	0.7	3.6	0.3	22.8	0.1	3.3	0	0	0.7	0.1	0.7	0.6	0	1.4	1.2	0	0.5	2.9	0.1
misc_RNA:Y_RNA:ENSG00000201228.1	12:31659237-31659338:-		8.1	2.5	6.3	3.1	0.9	4.4	5.1	0	0	0	0	0	0.2	4.7	3.1	1.1	0	0.1	2.5	2
snRNA:RNU2-58P:ENSG00000252212.1	17:57206637-57206819:-		2.9	0	2.3	3.3	0	4.6	0	0	0.7	8.6	4.2	0	1.5	4.7	1.1	0.3	0.3	0.6	3.3	5.5
lincRNA:RP11-595B24.1:ENSG00000265758.1	18:19561082-19631120:+		0	0	0	0	0	0	13.3	0	0	0	0	30.5	0	0	0	0	0	0	0	0
snRNA:RNU5F-4P:ENSG00000252390.1	12:31747027-31747140:-		0	0.2	0	0	0	0	0	0	0	11.5	0.6	31.5	0	0	0	0	0	0	0	0
lincRNA:CTD-3138F19.1:ENSG00000254734.1	11:29735456-29903261:+		0	0	0	0	6.5	32	0.3	0	0	1	3	0	0	0	0	0	0	0	1	0
snRNA:RNU1-67P:ENSG00000207175.1	X:118557705-118557868:+		9.3	1.8	3.9	0.5	4.3	1.8	3	0.3	0.7	0.1	0.6	0.1	3.3	3.7	0	0	1.4	1	2.5	5.4
lincRNA:RP11-274M17.3:ENSG00000257183.1	12:74642417-74677449:-		0	0	0	0	11.7	0	0	0	0	12.5	19.5	0	0	0	0	0	0	0	0	0
snRNA:RNU6-27P:ENSG00000251955.1	20:17168155-17168261:+		1.7	1.2	3.4	3.3	0	3.4	1.5	0	1	0.2	3	13.7	5.9	0	0	0	0.2	0	3.4	1.6
lincRNA:LINC01212:ENSG00000240405.5;lincRNA:RP11-615J4.3:ENSG00000239311.1	3:70048728-70064469:+;3:111185160-111215942:-		0	0	0	0	0	19	24.5	0	0	0	0	0	0	0	0	0	0	0	0	0
lincRNA:RP11-286B14.1:ENSG00000228971.2	1:95975672-96247898:+		0	0	1	0	0	0	42	0	0	0	0.5	0	0	0	0	0	0	0	0	0
misc_RNA:Y_RNA:ENSG00000207146.1	X:107920181-107920287:-		5.9	0.5	5	3.5	0.8	2.5	3.3	0	0.3	0.5	4.3	0.8	0.3	7.5	2.7	4.1	1.5	0	0	0.3
lincRNA:RP11-42I10.1:ENSG00000260086.2	16:48657347-48778832:+		0	0	0	0	41	2	0	0	0	0	0.3	0	0	0	0	0	0	0	0	0
lincRNA:RP11-530C5.1:ENSG00000258048.1	12:80083924-80172231:+		0	0	0	0	5.3	0	0	0	0	0	38	0	0	0	0	0	0	0	0	0
lincRNA:RP11-702B10.1:ENSG00000272575.5	11:128078724-128111336:+		0	0	0	0	0	43	0	0	0	0	0	0	0	0	0	0.3	0	0	0	0
lincRNA:RP11-782C8.4:ENSG00000237291.2	1:143154493-143169717:+		0	0	0	0	0	6.3	24.5	8.3	0	1.5	0	2.7	0	0	0	0	0	0	0	0
misc_RNA:RN7SKP9:ENSG00000201793.1	13:99857962-99858260:+		0.5	1.3	2	29.9	0	0	0	0	0	0	0.5	0	5.2	0	1.1	0	2.2	0.1	0.4	0
lincRNA:DPH6-AS1:ENSG00000248079.2	15:35838396-36151202:+		0	0	0	0	0	2	0	0	0	0	41.1	0	0	0	0	0	0	0	0	0
lincRNA:AC018742.1:ENSG00000229621.1	2:21910306-21933495:-		0	0	0	0	0	0	43	0	0	0	0	0	0	0	0	0	0	0	0	0
lincRNA:AF064858.8:ENSG00000235888.1	21:40360633-40378079:-		0	0	0	0	0	43	0	0	0	0	0	0	0	0	0	0	0	0	0	0
lincRNA:CTD-2050E21.1:ENSG00000249429.1	5:142869420-142910915:-		0	0	0	0	0	0	0	0	0	0	43	0	0	0	0	0	0	0	0	0
lincRNA:CTD-2311M21.5:ENSG00000277718.1	15:74671424-74682875:+		0	0	0	0	9	0	0	0	25	0	0	9	0	0	0	0	0	0	0	0
lincRNA:LINC01195:ENSG00000261075.1	16:9539867-9549362:-		0	0	0	0	0	43	0	0	0	0	0	0	0	0	0	0	0	0	0	0
lincRNA:LINC01405:ENSG00000185847.7	12:111374389-111396012:+		0	0	0	0	0	43	0	0	0	0	0	0	0	0	0	0	0	0	0	0
lincRNA:RP11-189B4.7:ENSG00000277228.1	13:47048381-47067403:+		0	0	0	0	0	0	0	0	0	0	0	0	0	43	0	0	0	0	0	0
lincRNA:RP11-202G11.2:ENSG00000257746.1	12:93484298-93501376:+		0	0	0	39	0	0	0	0	4	0	0	0	0	0	0	0	0	0	0	0
lincRNA:RP11-294C11.6:ENSG00000281113.1;lincRNA:RP11-2F9.4:ENSG00000260739.1	15:22433890-22436200:-;15:22433890-22436177:-		0	0	0	0	0	43	0	0	0	0	0	0	0	0	0	0	0	0	0	0
lincRNA:RP11-32B5.8:ENSG00000268531.3	15:22011369-22013531:+		0	0	0	0	0	43	0	0	0	0	0	0	0	0	0	0	0	0	0	0
lincRNA:RP11-736I10.1:ENSG00000255393.1	11:59792381-59798550:+		0	0	0	0	34	0	0	0	8	1	0	0	0	0	0	0	0	0	0	0
lincRNA:RP1-27K12.2:ENSG00000231683.6	6:53426087-53481969:-		7	0	0	0	0	0	0	36	0	0	0	0	0	0	0	0	0	0	0	0
snoRNA:SNORA34:ENSG00000221491.2	12:49048165-49048301:-		2	0	0	0	0	0	0	0	0	0	0	0	0	0	0	0	41	0	0	0
lincRNA:RP11-167N24.6:ENSG00000258247.1	12:95770984-95774672:-		7	0	0	9.5	0	0	9	0	0	0	17.4	0	0	0	0	0	0	0	0	0
lincRNA:CTD-2308B18.3:ENSG00000248296.1	5:123828468-123872041:-		0	0	0	0	0	0	17	4.5	1	0	0.2	0	0	0	0	0	0	0	0	20
lincRNA:RP11-161D15.3:ENSG00000251216.1;lincRNA:RP11-420O16.1:ENSG00000249854.1	4:174845358-174912012:-;5:20305674-20331565:+		0	0	0	0	0	0	0	0	0	42.7	0	0	0	0	0	0	0	0	0	0
misc_RNA:Y_RNA:ENSG00000252744.1	1:147802396-147802519:+		13.9	0.8	3.2	3.4	9.2	1.4	3.1	0	0	0	0	1.3	0.3	0.2	1.7	0	0.3	1.6	0.9	1.2
lincRNA:RP11-567N4.2:ENSG00000248646.1	4:76286417-76359659:-		0	1	0	0	0.2	0	16.8	0	3.6	10.7	8.5	1.7	0	0	0	0	0	0	0	0
snoRNA:SNORD14B:ENSG00000201403.1	11:17097326-17097415:-		3	0	1	0.7	7	7.7	3	0	1	6.5	4	2.3	0	0	0	0.3	0	0	3.3	2.7
rRNA:RNA5SP273:ENSG00000199354.1	8:91523356-91523468:+		1.8	1.7	6	0.3	5.3	0.2	0.2	0	0	0.9	10	2.5	1.9	1.9	0	0.1	3.2	0.1	3.6	2.7
lincRNA:LINC01552:ENSG00000204566.6	10:23492745-23528745:-		0	0	0	0	24.3	0	18	0	0	0	0	0	0	0	0	0	0	0	0	0
lincRNA:RP11-542A14.1:ENSG00000254350.1	5:157851593-157879766:+		0	0	0	0	22.2	0.2	0	0	1	0	0	18.8	0	0	0	0	0	0	0	0
snRNA:RNU1-130P:ENSG00000200800.1	1:96691457-96691616:+		0	0	0	0	0	0	0	0	0	0	0	0	42	0	0.1	0	0	0	0	0
misc_RNA:Y_RNA:ENSG00000207207.1	2:85661630-85661742:+		9.2	1.5	13.3	0.8	2.8	1.5	4.5	0.3	0.5	0.7	0.5	1.8	0.6	1	0	1.4	1	0.5	0	0.1
lincRNA:BCAR4:ENSG00000262117.5	16:11913686-11922702:-		0	1	0	0	0	0	0	41	0	0	0	0	0	0	0	0	0	0	0	0
lincRNA:LINC01135:ENSG00000234807.5	1:59250832-59365266:+		0	0	0	0	29	0	0	0	13	0	0	0	0	0	0	0	0	0	0	0
lincRNA:MIRLET7BHG:ENSG00000197182.12	22:46449749-46509808:+		9	0	0	0	1	9	0	0	0	0	0	0	0	0	23	0	0	0	0	0
lincRNA:OSMR-AS1:ENSG00000249740.1	5:38736157-38845931:-		0	0	0	0	0	0	0	0	0	0	42	0	0	0	0	0	0	0	0	0
lincRNA:RP11-160N1.9:ENSG00000231248.2;lincRNA:RP11-374M1.3:ENSG00000229697.2	9:44823714-44835521:+;9:45034957-45047174:-		0	0	0	0	42	0	0	0	0	0	0	0	0	0	0	0	0	0	0	0
lincRNA:RP11-297L17.2:ENSG00000260963.1	16:52641261-52647820:+		0	0	0	0	0	0	0	0	0	42	0	0	0	0	0	0	0	0	0	0
lincRNA:RP11-626P14.1:ENSG00000257845.1	14:27244701-27291313:-		0	0	0	0	0	42	0	0	0	0	0	0	0	0	0	0	0	0	0	0
rRNA:RNA5SP451:ENSG00000222520.1	18:19508946-19509055:-		0	0	0	0	0	21	0	0	0	2	0	12	2	0	0	0	0	3	0	2
snoRNA:SNORA73B:ENSG00000200087.1	1:28835071-28835274:+		0	0	0	42	0	0	0	0	0	0	0	0	0	0	0	0	0	0	0	0
misc_RNA:RN7SL617P:ENSG00000241162.2	6:110761202-110761506:-		0.2	0	0.2	5.1	1	0	8.4	5.1	0	0	0	0.2	6.5	7.1	6.3	0	1.2	0.5	0	0
misc_RNA:RN7SL408P:ENSG00000266875.1	6:134454711-134455004:+		1.8	0	1.9	6.3	0.8	0	8.4	5.1	0.1	0	0	0.8	0.3	7.1	6.3	0	0.2	0.4	2.4	0.1
rRNA:RNA5SP78:ENSG00000201492.1	1:229685652-229685769:+		0.8	0.1	0.9	10.3	3.4	0.2	0.2	0.2	2.6	2	0.6	7.8	0.1	2.1	0.1	0	0.3	0.1	8.3	1.7
lincRNA:CTA-363E6.2:ENSG00000259925.1	16:19354969-19413015:-		0	0	0	0	41	0	0	0	0	0	0	0	0	0.3	0.5	0	0	0	0	0
lincRNA:RP11-402N8.1:ENSG00000228467.2	9:38804004-38851913:+		0	0	3.7	0	0	0	1.8	0	6	0	30	0	0	0	0	0	0.3	0	0	0
misc_RNA:Y_RNA:ENSG00000199476.1	3:48330077-48330184:+		13.1	6.8	2.2	2.1	0.8	0.6	12.5	0	0	0.2	0.6	0.3	0.4	1	0.5	0.5	0.3	0.2	0	0
lincRNA:RP11-368L12.1:ENSG00000260658.5	16:63348168-63651950:-		0	0	0	3	36.7	0	0	0	0	0.8	0	1.3	0	0	0	0	0	0	0	0
lincRNA:LINC00609:ENSG00000257585.1	14:36539633-36634494:+		0	0	3.7	0	0.3	0.5	23.8	0	0.3	0.8	11.4	0.3	0	0	0	0	0.3	0	0	0
snoRNA:SNORD13:ENSG00000239039.1	8:33370993-33371096:+		0	0	0	0	0	0	0	0	0	0	0	39	0	0	0	0	0	0	0	2.5
misc_RNA:Y_RNA:ENSG00000200428.1	12:51137351-51137467:+		2.9	0.7	2.5	0.3	18.8	4.8	3.1	0	0	0.7	0.1	1.1	0.6	0	1.4	1.2	0	0.5	2.9	0.1
lincRNA:RP11-1252I4.2:ENSG00000250101.1	5:177366623-177410055:+		0	2	0	0	39.3	0	0	0.1	0	0	0	0	0	0	0	0	0	0	0	0
lincRNA:RP11-202I11.2:ENSG00000229454.1	9:88370957-88380027:-		0	0	0	0	11.4	1	0	0	0	0	29	0	0	0	0	0	0	0	0	0
lincRNA:RP11-138I17.1:ENSG00000248869.5	4:137717877-138133953:-		0	0	0.3	0	0	0	8	0	0	24	0	0	0	9	0	0	0	0	0	0
snRNA:RNU1-46P:ENSG00000207154.1	18:48810103-48810266:-		1.4	0.3	0.3	0.2	8.2	5.1	2.1	0.3	0	0.1	6.9	1.5	1.8	1.5	3.1	0	0	0	7	1.4
misc_RNA:Y_RNA:ENSG00000201121.1	3:101380904-101381008:-		17.3	2.2	1.8	1	1.8	0	8.5	0	0.1	0.7	0	0.8	1.1	4.3	0	1.4	0	0	0	0.1
lincRNA:LINC00964:ENSG00000249816.6	8:125860979-125966570:+		0	0	0	0	1	39	0	0	0	0	0	0	0	0	1	0	0	0	0	0
lincRNA:LINC01364:ENSG00000227290.1	1:87819207-87837338:-		0	0	0	0	0	0	0	41	0	0	0	0	0	0	0	0	0	0	0	0
lincRNA:LINC01532:ENSG00000267014.5	19:29493462-29504862:+		0	0	41	0	0	0	0	0	0	0	0	0	0	0	0	0	0	0	0	0
lincRNA:RP11-24P14.1:ENSG00000233047.5	1:106470246-106565834:-		0	0	0	0	41	0	0	0	0	0	0	0	0	0	0	0	0	0	0	0
lincRNA:RP11-844P9.2:ENSG00000248596.6	5:175570088-175626298:-		0	0	8	0	0	0	0	0	0	0	33	0	0	0	0	0	0	0	0	0
lincRNA:RP1-272L16.1:ENSG00000224260.6	1:209701800-209741018:-		0	0	0	0	41	0	0	0	0	0	0	0	0	0	0	0	0	0	0	0
rRNA:RNA5-8SP3:ENSG00000201227.1	9:111754689-111754849:-		1.3	1	0	0.8	1	1.2	1	0	0	0	0	0.5	0	20.5	2.2	0	3	5	2.2	1.2
rRNA:RNA5SP299:ENSG00000212505.1	10:8698679-8698794:-		0	0	0.1	0.5	0	0	0.1	0	0.6	0	0.1	21.1	0	0	0	0	0	0	18.2	0
lincRNA:RP11-356J5.12:ENSG00000250303.3	11:112141472-112233257:+		24	0	0	16	0	0	0	0	0	0	0	0	0	0	0	0	0	0	0	0.6
lincRNA:LINC01258:ENSG00000249534.1	4:38422283-38524801:-		0	4	0	0	0	0	0	0	0	0	0	0.6	0	0	0	36	0	0	0	0
snoRNA:SNORD36A:ENSG00000199744.1	9:136217311-136217383:+		0	0	0	0	0	0	0	0	0	0	4.5	36	0	0	0	0	0	0	0	0
lincRNA:LINC00862:ENSG00000203721.5	1:200311672-200343482:-		0	0	18.3	0	0	0	22	0	0	0	0	0	0	0	0	0	0	0	0	0
misc_RNA:RN7SL564P:ENSG00000240606.2	6:123066419-123066693:+		13.6	0.5	12.1	5.3	3.9	1.5	0.3	0	0.1	0.2	0	0.9	0.3	0	0	0	0.3	0.1	0.2	0.9
misc_RNA:RN7SL727P:ENSG00000241248.2	X:139168014-139168307:+		0.3	0.1	0	0	0.2	0	0	0	1	7	2	28	0	0	0	0.2	0.2	0	1	0.3
misc_RNA:Y_RNA:ENSG00000206790.1	12:100651466-100651568:-		13.9	0.8	3.2	2.9	7.7	0.9	3.1	0	0	0	0	1.3	0.3	0.2	1.7	0	0.3	1.6	0.9	1.2
snRNA:RNU6-378P:ENSG00000207052.1	5:32309768-32309874:+		1.7	1.2	3.4	3.3	0	3.4	1.5	0	1	0.2	1.8	11.4	5.9	0	0	0	0.2	0	3.4	1.6
lincRNA:AC102948.2:ENSG00000226364.1	17:50939481-50976948:+		0	0	0	0	0	0	0	40	0	0	0	0	0	0	0	0	0	0	0	0
lincRNA:AP002856.6:ENSG00000227125.1	11:131074894-131085058:+		0	0	0	0	0	40	0	0	0	0	0	0	0	0	0	0	0	0	0	0
lincRNA:C20orf203:ENSG00000198547.8	20:31219454-31261743:-		0	0	0	0	29	2	0	0	9	0	0	0	0	0	0	0	0	0	0	0
lincRNA:LINC00536:ENSG00000249917.2	8:116962736-117337297:-		0	0	0	1	0	22	0	0	0	17	0	0	0	0	0	0	0	0	0	0
lincRNA:LINC01352:ENSG00000238078.1	1:221002597-221005771:+		0	0	0	0	0	0	0	0	0	0	0	0	0	0	40	0	0	0	0	0
lincRNA:RP11-159G9.5:ENSG00000229729.6	3:88108424-88188123:+		0	0	0	0	0	0	0	39	0	0	0	0	0	0	0	1	0	0	0	0
lincRNA:RP11-267A15.3:ENSG00000250256.1	5:174045167-174052778:+		40	0	0	0	0	0	0	0	0	0	0	0	0	0	0	0	0	0	0	0
lincRNA:RP11-38H17.1:ENSG00000254366.6	8:78311308-78449526:+		0	0	0	39	0	0	0	0	1	0	0	0	0	0	0	0	0	0	0	0
lincRNA:RP11-406O16.1:ENSG00000226497.1	6:68936864-69039791:-		0	0	0	0	0	16	0	0	5	0	0	0	19	0	0	0	0	0	0	0
lincRNA:RP11-702F3.3:ENSG00000255314.1	11:46193498-46198656:+		0	0	0	0	0	0	0	0	0	0	0	40	0	0	0	0	0	0	0	0
lincRNA:RP4-718N17.2:ENSG00000229403.1	7:51681947-51698566:+		0	0	0	0	0	0	40	0	0	0	0	0	0	0	0	0	0	0	0	0
lincRNA:SNHG15:ENSG00000232956.8	7:45022622-45026560:-		0	0	0	0	0	0	0	40	0	0	0	0	0	0	0	0	0	0	0	0
snoRNA:SNORA43:ENSG00000252461.1	16:28892801-28892928:-		0	0	0	0	40	0	0	0	0	0	0	0	0	0	0	0	0	0	0	0
snRNA:RNU6-140P:ENSG00000207296.1	19:39287642-39287749:-		1.7	1.2	3.4	3.3	0	3.4	1.5	0	1	0.2	1.7	11.4	5.9	0	0	0	0.2	0	3.4	1.6
snRNA:RNU1-88P:ENSG00000238554.1	6:36607322-36607449:-		9.1	1.3	7.4	3.9	0.7	3.1	2.7	0	0.3	0	0.1	0	3.1	0.4	0	0	3.8	1	2.5	0.5
lincRNA:FIRRE:ENSG00000213468.3	X:130836678-130964671:-		0	0	0	0	0	8.6	0.5	0	4	0	14.8	12	0	0	0	0	0	0	0	0
rRNA:RNA5SP388:ENSG00000199454.1	14:78644146-78644264:-		3.7	0.4	6.3	3.8	1.9	1.3	2.7	0.2	9.2	1.1	0.2	2	0	0.7	0.5	0.1	0.4	0.2	2.2	2.9
lincRNA:LINC01499:ENSG00000255171.5	11:41736118-41857992:+		0	4.1	0	20	0	0	7.5	8	0	0	0	0	0	0	0	0	0	0	0	0
lincRNA:RP11-266E6.3:ENSG00000271901.1	13:35120066-35245319:-		0	8.5	0	1	0	0	0	0	6	20.5	0	0	3.5	0	0	0	0	0	0	0
misc_RNA:Y_RNA:ENSG00000207009.1	4:1685147-1685256:-		5	0.7	3.6	0.3	18.4	0.1	3.1	0	0.1	0.7	0.1	0.7	0.6	0	1.4	1.2	0	0.5	2.9	0.1
snRNA:RNU1-22P:ENSG00000200204.1	16:3136144-3136301:+		1.6	0.4	0.7	0.6	8.6	5.2	2.1	0.3	0	0.1	6.9	1.5	2.1	1.5	3.6	0	0.4	0.3	0.1	3.4
lincRNA:CTD-2509G16.5:ENSG00000258760.1	14:65703198-65785508:-		0	0	0	0	0	0	0	0	0	22.3	0	1	0	0	0	0	16	0	0	0
misc_RNA:Y_RNA:ENSG00000206959.1	20:52161154-52161264:+		10.3	3	3.8	2	1	5	2.5	0.5	0.5	1.3	0	3	2	0.5	1.5	1.5	0.5	0.5	0	0
snRNA:RNU6-20P:ENSG00000206833.1	16:57864440-57864546:-		0.4	1.1	1.5	1.2	6.3	0.3	0.2	0	1.2	3.3	7.5	9.7	1	1.2	0.7	0.1	2.1	0	1.2	0.4
rRNA:RNA5SP349:ENSG00000200613.1	11:108991605-108991713:-		2.1	1.1	2	12.4	4.9	0.2	0.2	0.3	2.3	2	0.6	7.8	0.1	0.1	0.1	0	0.3	0.1	2	0.7
lincRNA:AC079586.1:ENSG00000204460.3	2:129999746-130031421:-		0	0	0	0	0	0	0	0	0	0	24	15	0	0	0	0	0	0	0	0
lincRNA:AC097532.2:ENSG00000230803.1	2:133043368-133051950:-		0	0	0	0	0	39	0	0	0	0	0	0	0	0	0	0	0	0	0	0
lincRNA:LINC00680:ENSG00000215190.8;lincRNA:LINC00967:ENSG00000253138.5	6:58272352-58287779:-;8:67104328-67109550:+		0	0	39	0	0	0	0	0	0	0	0	0	0	0	0	0	0	0	0	0
lincRNA:RP11-320G24.1:ENSG00000236393.1	X:40122170-40146973:+		0	0	0	0	0	0	0	0	0	0	39	0	0	0	0	0	0	0	0	0
lincRNA:RP11-672A2.3:ENSG00000254975.1	11:76386123-76414239:+		0	0	0	0	0	39	0	0	0	0	0	0	0	0	0	0	0	0	0	0
snoRNA:SNORA11:ENSG00000221716.1;snoRNA:SNORA11:ENSG00000221750.1;snoRNA:SNORA11D:ENSG00000221475.1;snoRNA:SNORA11E:ENSG00000221705.1	X:54840803-54840930:+;X:54953738-54953866:+;X:51933717-51933844:+;X:51806443-51806570:-		0	0	0	0	39	0	0	0	0	0	0	0	0	0	0	0	0	0	0	0
snoRNA:SNORA43:ENSG00000199815.1;snoRNA:SNORA43:ENSG00000253049.1	3:8973179-8973316:+;3:3144597-3144699:+		0	0	39	0	0	0	0	0	0	0	0	0	0	0	0	0	0	0	0	0
snoRNA:SNORA59A:ENSG00000239149.1;snoRNA:SNORA59B:ENSG00000266079.4	1:12567300-12567451:+;17:19460524-19461224:+		0	0	0	0	0	0	0	0	0	0	0	39	0	0	0	0	0	0	0	0
snRNA:RNU2-13P:ENSG00000251718.1	2:11701320-11701432:+		1.4	0.1	0	0.2	1	4	2.8	0	0.7	1.1	2	12.3	3.6	3.6	0.1	0.1	0.4	0.2	3.9	1.5
misc_RNA:Y_RNA:ENSG00000201339.1	3:93686770-93686864:+		3.5	0.8	1.2	3.1	5.9	1.8	3.5	0.2	0.1	1.1	2	4.5	0.9	5.8	1.3	0.9	0.2	0.3	1.6	0.2
lincRNA:AC007131.1:ENSG00000222030.1	2:59444843-59506535:+		0	23	0	0	0	0	15.7	0	0	0	0	0	0	0	0	0	0	0	0	0
rRNA:RNA5SP485:ENSG00000201923.1	20:44188397-44188515:-		1.2	0.1	1.2	4.2	1.7	0.4	0.9	0	0.3	13	5.2	2.8	0	1.5	2.1	0	0	0.2	0	3.4
lincRNA:RP11-415C15.2:ENSG00000249699.1	4:27219101-27283847:+		0	0	0	0	0	0	15	0	1.8	0	0.5	0	0	21	0	0	0	0	0	0
snRNA:RNU1-34P:ENSG00000201291.1	6:76183454-76183610:-		1	1	7.2	0	0	7	0	0	0	0	0	14	6	0.4	0.1	0	0	0	1.1	0.2
snRNA:RNU1-132P:ENSG00000201170.1	1:245297229-245297392:-		1.4	1.6	1.7	0.2	9.1	5.1	2.1	0.3	0.4	0.1	6.9	1.5	1.8	1.5	3.1	0	0	0	0	1.4
misc_RNA:Y_RNA:ENSG00000201988.2	6:30704081-30704191:-		1.6	1	0	1	30	0.3	0.5	0	0	0	0.5	1	1	0	0.5	0.6	0	0	0	0
lincRNA:FGF14-AS2:ENSG00000272143.1	13:103046980-103048053:+		0	0	0	0	0	0	0	0	0	0	0	0	0	0	0	38	0	0	0	0
lincRNA:LINC00293:ENSG00000253314.5	8:47733859-47765929:+		0	0	0	0	0	0	11	27	0	0	0	0	0	0	0	0	0	0	0	0
lincRNA:LINC00355:ENSG00000227674.1	13:64560504-64650144:-		0	0	0	0	0	0	38	0	0	0	0	0	0	0	0	0	0	0	0	0
lincRNA:LINC01080:ENSG00000281721.1	13:80585212-80602418:+		0	0	0	0	0	0	0	0	0	0	0	38	0	0	0	0	0	0	0	0
lincRNA:RP11-259N19.1:ENSG00000272711.1	2:75059782-75061114:-		0	0	0	0	0	0	38	0	0	0	0	0	0	0	0	0	0	0	0	0
lincRNA:RP11-543A18.1:ENSG00000243149.1	3:65160633-65179174:+		0	0	0	0	0	0	0	38	0	0	0	0	0	0	0	0	0	0	0	0
snRNA:RNU1-136P:ENSG00000206908.1	6:53084059-53084222:+		3.9	1.4	0.3	5.5	0.4	2.7	1.2	0	0.2	5.7	0.6	0	3.6	0	0.2	0.3	1.4	3.8	6.7	0
rRNA:RNA5SP400:ENSG00000252964.1	15:86681500-86681610:-		1.7	0.9	3.4	6.6	1.7	1.1	1.5	0	0.4	0	0.2	1.4	2.5	3	2.7	0	0.2	0.6	0	10
snRNA:RNVU1-14:ENSG00000207501.1	1:148241465-148241628:+		6.8	2.5	3.8	4.7	0.4	6	0	0	0.3	0	0.6	0	4.6	2	1.9	0.3	0	3.9	0	0
lincRNA:RP11-406D1.2:ENSG00000255094.1	11:28000216-28041122:-		0	0	0	6	0	1.3	0	0	7.5	11.3	0	5.5	0	1	0	2	0	0	0	3.3
rRNA:RNA5SP208:ENSG00000251965.1	6:68177124-68177201:-		1.1	0	1.3	0.5	2.3	0.2	0	0	0.1	4	0.5	0.5	0.1	0.1	0.1	0	0	0	26.1	0.6
snRNA:RNU5A-8P:ENSG00000200972.1;snRNA:RNU5D-1:ENSG00000200169.1	1:210547498-210547611:-;1:45196727-45196842:-		0	0.8	0.6	0	0.3	11.6	3.2	0	0	12	0	0	2.2	0	4.8	2.2	0	0	0	0
lincRNA:AC090505.6:ENSG00000237222.3	3:194429150-194502897:+		0	0	0	0	37.5	0	0	0	0	0	0	0	0	0	0	0	0	0	0	0
snRNA:RNU5E-2P:ENSG00000252056.1;snRNA:RNU5F-1:ENSG00000199377.1	1:236026688-236026737:-;1:45187458-45187574:-		0	0.8	0.6	0	0	11.6	3.2	0	0	12	0	0	2.2	0	4.8	2.2	0	0	0	0
lincRNA:RP11-6J21.2:ENSG00000237074.1	1:207422412-207482466:+		0	0	0	0	27.2	7.6	2.6	0	0	0	0	0	0	0	0	0	0	0	0	0
rRNA:RNA5SP44:ENSG00000222378.1	1:39619836-39619968:-		5.9	0.1	0.2	0.7	1.8	0.5	1.1	0	0	0.1	0	1	0.4	8.3	0.1	0	0	0	0	17.1
lincRNA:ERVH-1:ENSG00000251292.1;lincRNA:RP11-231E6.1:ENSG00000243081.2;lincRNA:RP11-359M6.1:ENSG00000257474.5;lincRNA:RP11-54H7.4:ENSG00000275216.1	4:23724885-23735202:-;3:112115494-112127981:-;12:79933983-79944315:+;13:109921982-109926186:+		0	0	0	0	0	0	37.3	0	0	0	0	0	0	0	0	0	0	0	0	0
lincRNA:RP11-400N13.3:ENSG00000232679.1	1:222215047-222238105:-		0	0	13	0	23	0	0	0.3	0	0	1	0	0	0	0	0	0	0	0	0
lincRNA:RP11-124N3.3:ENSG00000249174.1	5:18965970-19142455:-		0	0.3	0	0	27	6.6	1.9	0	0	0	0	0	0	0	0	0	0	1.5	0	0
snRNA:RNU6-1077P:ENSG00000222438.1	12:131354281-131354382:-		1.7	1.2	2.2	3.3	0	3.4	1.5	0	1	0.2	0.3	11.4	5.9	0	0	0	0.2	0	3.4	1.6
snRNA:RNU6-671P:ENSG00000239178.1	12:45948373-45948442:-		0.4	1.5	2.9	3.6	1.5	0.3	0.2	0	1.6	1.6	8.9	8.6	1	1.2	1.2	0.1	2.1	0	0	0.4
snRNA:RNU1-18P:ENSG00000199932.1	6:122532794-122532957:+		6.8	2.5	8.6	4.7	1.9	3.3	0	0	0.1	0	0	0	1	2	1.7	0	4.4	0.1	0	0
lincRNA:LINC01597:ENSG00000205611.3	20:29513582-29521213:-		0	0	0	0	0	37	0	0	0	0	0	0	0	0	0	0	0	0	0	0
lincRNA:RP11-1348G14.4:ENSG00000251417.2	16:28814064-28829149:+		0	0	0	0	36	0	0	1	0	0	0	0	0	0	0	0	0	0	0	0
lincRNA:RP11-479J7.1:ENSG00000225325.1	1:166356964-166421869:-		0	0	0	0	0	0	37	0	0	0	0	0	0	0	0	0	0	0	0	0
snoRNA:SNORA30:ENSG00000206755.1;snoRNA:SNORA37:ENSG00000207233.1	16:30721858-30721986:+;18:51748654-51748782:-		37	0	0	0	0	0	0	0	0	0	0	0	0	0	0	0	0	0	0	0
snRNA:RNU6ATAC4P:ENSG00000210181.1	3:37009682-37009807:-		0	0	0	0	0	0	0	0	0	0	0	0	0	37	0	0	0	0	0	0
snRNA:RNU7-144P:ENSG00000238452.1;snRNA:RNU7-173P:ENSG00000238950.1;snRNA:RNU7-92P:ENSG00000238785.1	20:47122480-47122555:-;20:46455713-46455788:-;20:46533092-46533167:+		4	4	0	0	11	2	0	2	0	2	0	0	0	0	2	1	4	0	5	0
snRNA:RNU6-629P:ENSG00000206788.1	2:178903629-178903731:+		1.7	1.2	2.2	3.3	0	3.4	1.5	0	0.4	0.2	0.6	11.4	5.9	0	0	0	0.2	0	3.4	1.6
snRNA:RNU6-585P:ENSG00000251928.1	11:16995968-16996035:-		1.7	1.2	2.2	3.3	0	3.4	1.5	0.1	0.4	0.2	0.3	11.4	5.9	0	0	0	0.2	0	3.4	1.6
lincRNA:RP11-556I14.2:ENSG00000248242.1	4:105575031-105887950:-		0	0	0	0	0.2	0	23.6	0	0	0	10	0	0	0	0	3	0	0	0	0
snRNA:RNU6-657P:ENSG00000206631.1	10:95915396-95915502:-		1.7	1.2	2.2	3.3	0	3.4	1.5	0	0.4	0.2	0.3	11.4	5.9	0	0	0	0.2	0	3.4	1.6
misc_RNA:Y_RNA:ENSG00000202536.1	4:113676973-113677073:-		6.2	0.5	5.6	3.1	0.5	2.4	5.4	0	0	0	0	0	0.2	4.7	2.7	0.1	0	0.3	2.9	2
lincRNA:LINC00371:ENSG00000226792.6	13:51656255-51746524:-		26.5	0	0	0	0	9	0	0	0	0	1	0	0	0	0	0	0	0	0	0
lincRNA:RP11-745L13.2:ENSG00000251555.1	4:132851186-132897107:-		0	0	0	0	15.5	0	0	0	0	0	7	0	0	14	0	0	0	0	0	0
lincRNA:TTLL11-IT1:ENSG00000237548.1	9:124646915-124725998:-		0	1	16	0	0	7	0	0	0	7	5	0	0	0	0.5	0	0	0	0	0
rRNA:RNA5SP448:ENSG00000200021.1	17:72413733-72413843:-		16.3	1.3	1.9	2.7	1	0.1	3.5	0.1	0	0	0	4.5	0.3	1.3	0.6	0.1	0.1	0.1	0.7	2.2
lincRNA:LINC01266:ENSG00000224957.5	3:577914-887698:+		0	0	0	0	0	0	0	0	14	0	11.3	0	11	0	0	0	0	0	0	0
lincRNA:RP11-12M5.1:ENSG00000243062.5	1:179699352-179711832:+		0	0	0	0	0.2	36	0	0	0	0	0	0	0	0	0	0	0	0	0	0
lincRNA:RP11-449D8.5:ENSG00000266573.5	18:22305745-22509040:+		0	0	0	0	0	33	0	0	2.8	0	0	0.3	0	0	0	0	0	0	0	0
lincRNA:AC026188.1:ENSG00000223727.6	3:3292371-3668980:-		0.3	0	0	0	5	26.5	0	0	1	0	0	3.3	0	0	0	0	0	0	0	0
lincRNA:RP11-789C1.2:ENSG00000251061.2	4:171264240-171293462:+		0	0	0	0	12.8	0.2	0	0	0	0	0.3	22.8	0	0	0	0	0	0	0	0
lincRNA:AC009878.2:ENSG00000235160.1	15:26640219-26691921:+		0	0	0	0	12	18	6	0	0	0	0	0	0	0	0	0	0	0	0	0
lincRNA:AC079305.11:ENSG00000236501.5	2:177855236-178029244:-		0	0	0	0	12	21	2	0	0	0	0	1	0	0	0	0	0	0	0	0
lincRNA:CTC-459F4.5:ENSG00000266977.1	19:28340638-28380130:-		0	0	0	0	29.6	0	0	0	0	6	0	0.4	0	0	0	0	0	0	0	0
lincRNA:LINC01443:ENSG00000266554.1	18:14946266-14973769:+		0	0	0	0	0	0	0	0	36	0	0	0	0	0	0	0	0	0	0	0
lincRNA:RP11-299H22.1:ENSG00000259697.1	15:62488344-62495517:-		0	0	0	0	0	0	36	0	0	0	0	0	0	0	0	0	0	0	0	0
lincRNA:RP11-522N14.2:ENSG00000256596.1	12:124690774-124693564:+		0	0	0	0	0	0	0	0	0	0	0	36	0	0	0	0	0	0	0	0
lincRNA:RP11-96A15.1:ENSG00000278464.1	18:32471977-32482849:-		0	0	0	0	0	35	0	0	0	0	0	1	0	0	0	0	0	0	0	0
lincRNA:RP5-1180C18.1:ENSG00000223944.1	1:37728340-37790701:-		0	0	0	0	0	0	16	0	12	0	3	0	0	0	5	0	0	0	0	0
snoRNA:SNORD7:ENSG00000207297.1	17:33900676-33900772:+		0	34	0	0	0	0	0	0	0	0	0	0	0	0	0	0	2	0	0	0
snRNA:RNU6-1163P:ENSG00000201386.1	6:113292695-113292801:+		0	0	0	9	0	0	3	0	0	2	0	0	0	1	0	0	0	0	7	14
snRNA:RNU6-1182P:ENSG00000252703.1	11:132395703-132395781:+		0.4	0	0	1.2	1.5	0.3	0.2	0	0.2	1.1	0.6	28.6	0.8	0	0.7	0	0	0	0	0.3
lincRNA:MEG3:ENSG00000214548.14	14:101245747-101327368:+		0	0	0	0	0	21.7	0	0	7	0	7	0	0	0	0	0	0	0	0	0
lincRNA:RP11-435B5.5:ENSG00000238261.5	1:143377281-143401533:+		0	0	14.3	0	0	5.3	11.7	0	0	4.3	0	0	0	0	0	0	0	0	0	0
misc_RNA:RN7SL521P:ENSG00000240877.2	7:148822785-148823078:-		0	0	4.7	0	2	1	5.5	1	0	6.5	2.5	0	0	1	0.5	0	0	6	3	2
lincRNA:LINC00886:ENSG00000240875.5	3:156465135-156534851:-		0	0	31	0	0	0	0	0	0	0	4.5	0	0	0	0	0	0	0	0	0
lincRNA:RP11-57C13.6:ENSG00000225913.2	10:89367742-89419036:+		0	0	0	0	35.5	0	0	0	0	0	0	0	0	0	0	0	0	0	0	0
snoRNA:SNORA7B:ENSG00000207088.1	3:129116053-129116191:-		0	0	0	0	0	15.5	20	0	0	0	0	0	0	0	0	0	0	0	0	0
rRNA:RNA5SP507:ENSG00000200473.1	X:69472892-69473012:+		3.5	0.5	2.5	7.4	3.8	2.7	4.1	0.1	0.1	1.3	0.3	1.2	0.2	1.5	0.5	0.1	0.6	0.4	1.7	2.9
snRNA:RNU6-738P:ENSG00000207261.1	5:27111676-27111781:+		0.4	0	0	1.2	1.5	0.3	0.2	0	0.2	0.5	0.6	28.6	0.8	0	0.7	0	0.1	0	0	0.3
rRNA:RNA5SP67:ENSG00000252231.1	1:173890208-173890338:+		0.1	0	0	6.3	0.3	0	0	0	0.5	0.1	1.3	20.4	0	0	0.1	0	0	0	6.2	0
misc_RNA:Y_RNA:ENSG00000199591.1	3:47973298-47973404:-		15.5	7.2	1	2	0.4	1.6	2	0.1	0	0.5	0.3	0.7	0.3	0.5	0.7	1	0.7	0.2	0.3	0
lincRNA:AC015922.6:ENSG00000237057.2	17:15709555-15721056:-		0	0	0	0	0	0	35	0	0	0	0	0	0	0	0	0	0	0	0	0
lincRNA:AF127936.3:ENSG00000232884.7	21:16119083-16126184:-		0	0	0	0	0	0	0	0	0	35	0	0	0	0	0	0	0	0	0	0
lincRNA:C6orf99:ENSG00000203711.11	6:159290971-159331385:+		0	0	0	0	2	0	0	0	3	1	29	0	0	0	0	0	0	0	0	0
lincRNA:LINC01036:ENSG00000236030.1	1:187061974-187329455:+		0	0	0	0	0	35	0	0	0	0	0	0	0	0	0	0	0	0	0	0
lincRNA:LINC01493:ENSG00000254562.5	11:38668026-38695791:+		0	0	0	0	0	35	0	0	0	0	0	0	0	0	0	0	0	0	0	0
lincRNA:RP11-125M16.1:ENSG00000234015.1	6:12583147-12585636:-		0	0	0	0	0	21	0	0	14	0	0	0	0	0	0	0	0	0	0	0
lincRNA:RP11-314N14.1:ENSG00000250102.5	4:132301168-132462552:+		0	0	0	0	0	0	0	0	0	0	0	35	0	0	0	0	0	0	0	0
lincRNA:RP11-586L23.1:ENSG00000248747.1	4:142161893-142199943:-		13	0	0	0.8	0.3	6	0	0	1.7	0	12.7	0	0	0	0.5	0	0	0	0	0
lincRNA:RP11-65D24.2:ENSG00000204398.5	13:112240548-112324955:+		0	0	0	0	0	0	0	0	0	0	35	0	0	0	0	0	0	0	0	0
lincRNA:RP11-720L2.4:ENSG00000264514.1	18:316737-319165:+		0	0	0	0	0	0	0	0	0	0	0	0	0	0	35	0	0	0	0	0
lincRNA:RP11-802H3.2:ENSG00000248417.1	4:33435132-33439499:+		0	0	0	0	35	0	0	0	0	0	0	0	0	0	0	0	0	0	0	0
lincRNA:RP13-81N3.2:ENSG00000256888.5	12:10902833-10930043:+		0	0	0	0	0	0	0	0	0	0	0	35	0	0	0	0	0	0	0	0
snoRNA:SNORD114-18:ENSG00000202142.1	14:101442162-101442233:+		0	0	0	0	0	35	0	0	0	0	0	0	0	0	0	0	0	0	0	0
snoRNA:SNORD82:ENSG00000202400.1	2:232325082-232325151:-		0	0	0	34	0	0	0	0	0	0	0	0	0	0	1	0	0	0	0	0
snoRNA:U8:ENSG00000199713.1	18:56486115-56486248:-		0	0	0	0	0	0	0	0	0	0	0	35	0	0	0	0	0	0	0	0
lincRNA:LINC00623:ENSG00000235398.4	1:144275918-144341756:-		0	0	0	0	0	28	6.5	0	0	0	0	0.3	0	0	0	0	0	0	0	0
lincRNA:LINC01204:ENSG00000229563.6	X:45364633-45489447:+		0	0	0	0	0	11.3	0	7.5	12	0	1	3	0	0	0	0	0	0	0	0
misc_RNA:Y_RNA:ENSG00000238723.1	17:44292436-44292537:-		3.7	0	6.1	1.9	1.5	2.2	3.7	0	0	0	0	1	0.6	4.7	2.4	0.5	0	0.1	2.5	4
snRNA:RNU1-117P:ENSG00000252850.1	12:88975416-88975573:+		4.8	0	2.2	3.5	5.6	0	0.2	0	0.5	0	0	5.2	2.7	3.1	0	0	1.9	0	0	4.9
misc_RNA:Y_RNA:ENSG00000206699.1	8:100540054-100540155:+		12.6	0.3	1.8	2.2	7.7	0.7	2.7	0	0	0	0	1.3	0.3	0.1	1.7	0	0.2	1.3	1.2	0.5
lincRNA:RP11-328J6.1:ENSG00000257703.5	12:103474728-103572453:-		0	0	0	7	9.5	0	0	0	8	6	4	0	0	0	0	0	0	0	0	0
misc_RNA:Y_RNA:ENSG00000201498.1	20:32971971-32972071:-		6.3	0.5	5.5	3.1	0.5	2.7	3	0	0	0	0	0	0.2	5	2.7	0.1	0	0	2.5	2.4
lincRNA:RP11-739N10.1:ENSG00000264151.5	18:24916343-25175128:-		0	12.1	0	18	0	4	0	0	0	0	0	0.2	0	0	0	0	0	0	0	0
lincRNA:CTD-2116N24.1:ENSG00000250003.2	5:38025799-38184034:+		0	0	0.3	2.8	9.3	17	2.6	0.3	0.3	0.8	0	0.3	0	0	0	0	0.3	0	0.3	0
lincRNA:RP11-123O10.4:ENSG00000256248.1	12:67285656-67462942:-		0	0	0	0	33.7	0	0.5	0	0	0	0	0	0	0	0	0	0	0	0	0
snRNA:RNU5E-6P:ENSG00000202444.1	1:45285555-45285669:-		0.3	0.4	0.3	0	12.1	5.8	1.6	0	0	7	0	0	1.1	0	2.4	1.1	0	0	1.8	0.3
lincRNA:AP000472.2:ENSG00000233215.5	21:23381263-23470778:-		0	0	0	0	34	0	0	0	0	0	0	0	0	0	0	0	0	0	0	0
lincRNA:CTD-2521M24.11:ENSG00000269736.1	19:17563020-17563778:-		0	0	0	0	0	34	0	0	0	0	0	0	0	0	0	0	0	0	0	0
lincRNA:CTD-2591A6.2:ENSG00000257869.1	14:28787347-28887818:+		0	0	0	0	0	0	0	0	0	0	34	0	0	0	0	0	0	0	0	0
lincRNA:LINC00891:ENSG00000281852.1	X:70917046-70926305:+		0	0	34	0	0	0	0	0	0	0	0	0	0	0	0	0	0	0	0	0
lincRNA:LINC00944:ENSG00000256128.5	12:127214333-127256957:-		0	0	0	0	33	0	0	1	0	0	0	0	0	0	0	0	0	0	0	0
lincRNA:RP11-326C3.12:ENSG00000255328.1	11:327171-330122:+		0	0	0	0	33	0	0	0	1	0	0	0	0	0	0	0	0	0	0	0
lincRNA:RP11-399H11.3:ENSG00000227958.1	9:138096568-138129443:-		0	24	10	0	0	0	0	0	0	0	0	0	0	0	0	0	0	0	0	0
lincRNA:RP11-430L16.1:ENSG00000234238.1	3:187824884-187864808:+		0	0	0	0	33.8	0	0	0.3	0	0	0	0	0	0	0	0	0	0	0	0
lincRNA:RP11-795H16.3:ENSG00000267686.1	18:57792265-57828428:+		0	0	0	34	0	0	0	0	0	0	0	0	0	0	0	0	0	0	0	0
lincRNA:RP13-735L24.1:ENSG00000260423.1	12:9520060-9550213:+		0	0	0	0	0	0	0	0	0	0	34	0	0	0	0	0	0	0	0	0
lincRNA:RP5-1031D4.2:ENSG00000232591.1	10:7487520-7513904:-		0	0	34	0	0	0	0	0	0	0	0	0	0	0	0	0	0	0	0	0
rRNA:RNA5SP345:ENSG00000222578.1	11:95573181-95573288:-		4.5	0.8	2.1	5.3	4.8	1.4	4	0	0.1	0.9	0.3	1.3	1.1	2.3	0.4	0	0.6	0.4	1.8	1.7
lincRNA:AC096649.3:ENSG00000229066.1	2:176121978-176319368:+		0	0	0	0	25.5	0	1	0.5	6.5	0	0	0	0	0	0	0	0	0	0	0
lincRNA:RP11-157P23.2:ENSG00000261307.1	18:45027543-45084754:+		0	0	0	0	33.5	0	0	0	0	0	0	0	0	0	0	0	0	0	0	0
lincRNA:RP4-543J13.1:ENSG00000232895.2	1:114749049-114804900:-		0	0	0	0	0	13.8	0	0	0	15.3	3.9	0	0.5	0	0	0	0	0	0	0
snRNA:RNU6-340P:ENSG00000200875.1	18:2649760-2649866:-		0	0	0	0	0	0	0	0	6	1.7	25.5	0	0.2	0	0	0	0	0	0	0
rRNA:RNA5SP306:ENSG00000223019.1	10:26102740-26102846:-		2.2	0.3	1.3	2.7	3.2	1.5	0.9	1	0	0.1	0.3	3.2	0.4	1	1.4	0	0.1	0.1	10.9	2.8
misc_RNA:RN7SKP230:ENSG00000202512.1	5:109035201-109035535:-		0	0	0.1	0	0	0	0.2	0	0	0	0	0	5.2	0	0	22	2.2	3.7	0	0
lincRNA:AC137934.1:ENSG00000260923.5	16:90252405-90289086:+		0	9	0	0	0	24.3	0	0	0	0	0	0	0	0	0	0	0	0	0	0
lincRNA:RP11-3B12.3:ENSG00000219445.2	7:124869633-124904345:-		33	0	0	0	0	0	0	0	0	0	0	0.3	0	0	0	0	0	0	0	0
snRNA:RNU6-47P:ENSG00000206593.1	5:108350535-108350641:-		4.3	1.2	0.7	3.3	0	3.4	0	0.1	0.4	0.2	1.3	9.3	3.7	0	0	0	0.2	0	3.4	1.6
snRNA:RNU6-41P:ENSG00000207472.1	1:182951347-182951453:-		0.4	1.1	1.5	3.6	1.5	0.3	0.2	0	1.2	1.6	7.5	8.6	1	3	0.7	0.1	0.7	0	0	0.4
snRNA:RNU6-761P:ENSG00000206875.1	6:41986146-41986252:-		0.4	1.5	2.9	1.2	1.5	0.3	0.2	0	1.2	1.6	7.9	8.6	1	1.2	1.2	0	2.1	0	0	0.4
snRNA:RNU6-451P:ENSG00000199791.1	2:231451836-231451942:+		0	0	0	0	0	0	0	0	6	1.7	25.5	0	0	0	0	0	0	0	0	0
rRNA:RNA5SP38:ENSG00000222682.1	13:106807721-106807839:-		4.5	0.2	5.2	3.4	5.4	2	3.9	0	0	0	0.1	1.6	1.1	1.2	0.1	0	0.3	0.4	1	2.8
lincRNA:KB-1930G5.4:ENSG00000254084.1	8:102424101-102464680:-		0	0	0	0	12.8	0.2	0	0	0	0	1.3	18.8	0	0	0	0	0	0	0	0
lincRNA:AC004951.6:ENSG00000228434.1	7:44043645-44047465:-		0	0	0	0	0	0	33	0	0	0	0	0	0	0	0	0	0	0	0	0
lincRNA:AC006262.5:ENSG00000268621.5;lincRNA:RP11-15E18.4:ENSG00000267772.1	19:46692423-46706340:-;17:58641908-58663984:+		0	0	0	0	0	33	0	0	0	0	0	0	0	0	0	0	0	0	0	0
lincRNA:AP000470.2:ENSG00000224018.1	21:25527484-25560655:-		0	0	0	0	0	33	0	0	0	0	0	0	0	0	0	0	0	0	0	0
lincRNA:C1orf132:ENSG00000203709.9	1:207974863-208042495:-		0	0	0	0	0	0	7	0	0	5	0	0	0	0	17	4	0	0	0	0
lincRNA:CTD-2134A5.3:ENSG00000258914.1	14:104341392-104343815:+		0	0	0	0	0	0	0	0	0	0	0	33	0	0	0	0	0	0	0	0
lincRNA:RP11-63A1.1:ENSG00000261886.1	17:44994136-45000400:-		0	0	0	0	0	0	29	0	0	0	0	0	0	0	0	4	0	0	0	0
snoRNA:SNORD1B:ENSG00000199961.1	17:74557191-74557274:+		0	0	0	0	6	0	0	0	0	0	0	0	0	0	0	0	27	0	0	0
rRNA:RNA5SP288:ENSG00000251884.1	9:97904731-97904823:-		7.7	0.8	2.1	2	6	1.3	0.9	0.5	0	0.4	0.4	0.3	0.6	0.7	0.1	0.3	0.2	1.5	6.6	0.7
misc_RNA:Y_RNA:ENSG00000201649.1	2:201237898-201237992:+		8.7	0.1	1.9	0.2	0	0	0	0	0	0	0	5.6	11.9	0	0	4.1	0	0	0.3	0
lincRNA:CYP4F26P:ENSG00000226562.3	9:33580693-33605291:+		0	0	0	0	0	0	0	0	0	28.5	4	0	0	0	0	0	0	0	0	0
lincRNA:RP5-945F2.3:ENSG00000226829.1	7:67615270-67753220:-		7.8	0	0	0	0.2	0	7.5	0	2	5	0	10	0	0	0	0	0	0	0	0
lincRNA:LINC00210:ENSG00000231814.2	1:218066242-218094146:+		0	0	0	0	0	0	24	0	0	8.3	0	0	0	0	0	0	0	0	0	0
snRNA:RNU6-1209P:ENSG00000200525.1;snRNA:RNU6-1316P:ENSG00000206969.1;snRNA:RNU6-183P:ENSG00000200331.1;snRNA:RNU6-744P:ENSG00000202427.1	8:96067442-96067548:+;14:103332193-103332300:+;5:77610740-77610849:-;2:114438688-114438794:+		0	0	0	0	19.1	0	0	0	0	6.7	0	0.3	0.8	0	0	0.4	0	0	4.8	0
lincRNA:RP11-98J9.1:ENSG00000255411.1	11:13806937-13869549:+		0	0	0	0	12.8	0.2	0	0	0	0	0.3	18.8	0	0	0	0	0	0	0	0
lincRNA:AC025016.1:ENSG00000255257.1	11:5959981-5966214:+		0	0	0	0	0	0	23	0	9	0	0	0	0	0	0	0	0	0	0	0
lincRNA:AC073133.2:ENSG00000228569.1	7:156225217-156228527:-		0	0	0	0	0	32	0	0	0	0	0	0	0	0	0	0	0	0	0	0
lincRNA:FOCAD-AS1:ENSG00000227071.1	9:20683303-20684687:-		0	0	0	0	0	0	0	0	0	0	0	32	0	0	0	0	0	0	0	0
lincRNA:LINC00880:ENSG00000243629.1	3:156799456-156840793:-		0	0	32	0	0	0	0	0	0	0	0	0	0	0	0	0	0	0	0	0
lincRNA:LINC01231:ENSG00000236511.1	9:3181589-3198517:+		0	0	0	0	0	0	32	0	0	0	0	0	0	0	0	0	0	0	0	0
lincRNA:RP11-1143G9.5:ENSG00000274979.1	12:69720354-69725662:-		0	0	0	0	0	0	29	0	0	0	0	3	0	0	0	0	0	0	0	0
lincRNA:RP11-80H5.9:ENSG00000235100.3	10:91426938-91459428:-		0	0	0	32	0	0	0	0	0	0	0	0	0	0	0	0	0	0	0	0
lincRNA:RP5-903G2.2:ENSG00000254610.2	11:67702034-67723273:-		0	0	0	0	32	0	0	0	0	0	0	0	0	0	0	0	0	0	0	0
lincRNA:RPL34-AS1:ENSG00000234492.4	4:109459346-109541616:-		0	0	0	0	0	1.5	0	0	0	0	0	30.5	0	0	0	0	0	0	0	0
lincRNA:TUNAR:ENSG00000250366.2	14:96342729-96391908:+		0	0	0	0	0	1	0	0	0	0	31	0	0	0	0	0	0	0	0	0
rRNA:RNA5SP82:ENSG00000252516.1	1:247367872-247367963:-		6.4	0	1.3	2.8	1.4	0.3	7.5	0.1	0.1	0.6	0.2	1.1	3.5	0.7	0.4	0.6	0	0.2	2.8	1.8
lincRNA:RP11-309M23.1:ENSG00000237531.5;lincRNA:RP11-309M23.1:ENSGR0000237531.5	X:950956-955100:+;Y:900956-905100:+		0	0	0.5	0	31.3	0	0	0	0	0	0	0	0	0	0	0	0	0	0	0
rRNA:RNA5SP348:ENSG00000252251.1	11:104123307-104123343:+		0.7	0	0.4	0.5	0.4	0.1	0.3	0.1	0	6.4	0	0	0	0.1	0.1	0	1	0	0	21.3
lincRNA:RP11-672F9.1:ENSG00000226113.1	10:38536850-38622083:+		0	0	0	0	7	6.5	0	0	13	0	1	0	0	0	0	4	0	0	0	0
lincRNA:RP11-347E10.1:ENSG00000254416.5	11:110225855-110277124:+		0	0	0	0	0.5	18.7	12	0	0	0	0	0	0	0	0	0	0	0	0.3	0
misc_RNA:RN7SL129P:ENSG00000241708.2	17:8450235-8450526:-		9.3	0	4.3	0.3	7.9	1.5	0.3	0	0.2	0.2	0	0.7	2.8	1	0.3	0	0.3	0	0	2.2
rRNA:RNA5SP128:ENSG00000202175.1	3:33533475-33533590:-		0	0	0.1	2.9	0	0	0	0	0	0.4	0	25	0	0	0	0.4	0	0	0.4	1.9
lincRNA:RP11-498P14.5:ENSG00000203279.3	9:99962757-100000982:-		0	0.1	0	0	0	10	19.5	0	0	0.1	1.3	0	0	0	0	0	0	0	0	0
misc_RNA:RN7SL144P:ENSG00000242559.2	X:41542424-41542719:-		8.4	0.5	12.2	0.5	3.9	1.8	0.9	0	0.1	0.2	0	0.7	0.3	0.6	0	0	0.3	0.1	0.2	0.4
lincRNA:CTC-548K16.2:ENSG00000266913.1	19:14416270-14481008:-		0	0	0	0	4	0	0	0	2.8	0	24	0	0	0	0	0.3	0	0	0	0
misc_RNA:RN7SKP48:ENSG00000201901.1	4:86021649-86021976:+		0	0	0	0	0	0	0	0	0	0	0.8	0	0	16.7	13.7	0	0	0	0	0
misc_RNA:Y_RNA:ENSG00000239143.1	2:85560018-85560119:-		0	0	0	0	0	0.1	0	0	0	3	0	12	5	5	0	0	2	0	0	4
snRNA:RNU6-704P:ENSG00000201032.1;snRNA:RNU6-831P:ENSG00000207278.1;snRNA:RNU6-833P:ENSG00000200356.1;snRNA:U6:ENSG00000272507.1	1:200902473-200902575:-;18:3894699-3894805:-;10:75038820-75038926:+;10:12158279-12158378:-		0	0	0	0	19.1	0	0	0	0	6.7	0	0.1	0	0	0	0.4	0	0	4.8	0
lincRNA:AC011718.3:ENSG00000227005.1;lincRNA:KB-1183D5.14:ENSG00000237407.1;lincRNA:KB-1592A4.14:ENSG00000234503.1;lincRNA:XXbac-B33L19.6:ENSG00000277017.1	22:20644408-20645991:+;22:21667209-21669193:+;22:21532181-21534164:-;22:20336866-20341114:-		0	0	0	0	0	0	31	0	0	0	0	0	0	0	0	0	0	0	0	0
lincRNA:AC109642.1:ENSG00000235997.2	2:30569525-30575297:+		0	0	0	0	0	0	31	0	0	0	0	0	0	0	0	0	0	0	0	0
lincRNA:CTC-548K16.1:ENSG00000267147.2	19:14444555-14454728:+		0	0	0	0	31	0	0	0	0	0	0	0	0	0	0	0	0	0	0	0
lincRNA:LINC01282:ENSG00000236747.1	X:39226539-39251028:-		0	0	0	0	0	31	0	0	0	0	0	0	0	0	0	0	0	0	0	0
lincRNA:LINC01551:ENSG00000186960.10	14:29241910-29282659:+		0	0	0	0	0	0	0	0	0	0	31	0	0	0	0	0	0	0	0	0
lincRNA:RP11-106M7.1:ENSG00000228484.1	10:116524547-116539662:+		0	0	0	0	0	0	31	0	0	0	0	0	0	0	0	0	0	0	0	0
lincRNA:RP11-136O12.2:ENSG00000253111.1	8:126479181-126553615:+		0	0	0	0	31	0	0	0	0	0	0	0	0	0	0	0	0	0	0	0
lincRNA:RP11-148B18.4:ENSG00000236098.1	1:94784035-94790125:-		0	0	0	0	0	0	0	0	0	0	31	0	0	0	0	0	0	0	0	0
lincRNA:RP11-328P23.4:ENSG00000282381.1	7:64734269-64771165:+		0	0	0	0	0	0	0	0	6	0	4	21	0	0	0	0	0	0	0	0
lincRNA:RP11-383M4.6:ENSG00000267559.5	9:84545141-84592004:-		0	0	0	0	0	0	19	0	0	0	0	12	0	0	0	0	0	0	0	0
lincRNA:RP11-384K6.8:ENSG00000281731.2	4:119585242-119606496:-		0	0	0	0	0	0	31	0	0	0	0	0	0	0	0	0	0	0	0	0
lincRNA:RP5-1009E24.8:ENSG00000275491.1	20:3789004-3793081:+		0	0	0	0	0	0	31	0	0	0	0	0	0	0	0	0	0	0	0	0
lincRNA:SCARNA2:ENSG00000270066.3	1:109642815-109643241:+		0	0	0	0	0	0	0	0	0	0	0	0	0	0	0	0	0	31	0	0
snoRNA:SNORD18C:ENSG00000199574.1	15:66793588-66793656:-		0	0	0	0	0	3	0	0	0	0	0	0	0	27	0	1	0	0	0	0
misc_RNA:Y_RNA:ENSG00000200998.1	4:79553427-79553539:-		2.6	2.9	2.2	5.4	0.8	0.6	12.5	0	0	0.2	0.6	0.6	0.4	1	0.5	0.5	0.3	0.2	0	0
snRNA:RNU1-138P:ENSG00000206820.1	4:114341479-114341642:+		0	0	3.5	0	1.9	0	0	0	0.3	0.2	6.9	0	16.5	0	0.1	0	0	0	0	1.4
misc_RNA:Y_RNA:ENSG00000201555.1	6:31746594-31746682:-		7	1.3	2.3	0.9	3.7	0.1	2	0.1	0	0	0	2.3	0.4	0.4	5	0.8	0.3	0.1	0.2	3.7
snRNA:RNU6-820P:ENSG00000207000.1	9:71550789-71550895:-		0.4	1.1	1.5	1.2	1.5	0.3	0.2	0	1.2	1.6	7.5	8.6	1	3	0.7	0	0.7	0	0	0.4
lincRNA:RP11-91P17.1:ENSG00000254001.5	8:79060336-79066148:+		0	0	0	0	0	18.7	12	0	0	0	0	0	0	0	0	0	0	0	0	0
snoRNA:SNORD45:ENSG00000200051.1	5:139906937-139907013:-		0	0	0	0	0	0	0	0	0	0	0	7.5	23	0	0	0	0	0	0	0
rRNA:RNA5SP36:ENSG00000222129.1	13:95303651-95303783:-		0.3	1	0.6	0	16.3	2.5	2.2	1	0	1.4	1	2.4	0	0.3	0	0	0	0	0	1.5
snRNA:RNU6-1225P:ENSG00000252145.1	X:67321910-67321974:-		0.4	1.1	1.5	1.2	1.5	0.3	0.2	0	1.2	1.6	7.5	8.6	1	1.2	0.7	0	2.1	0	0	0.4
lincRNA:AC008060.8:ENSG00000236544.1	7:155213901-155249794:-		0	0	0	0	11	0	0	0	0	0	19	0	0	0	0	0	0	0	0	0
lincRNA:AC012322.1:ENSG00000261028.1	16:64276512-64377813:-		0	0	19	1	0	0	0	0	0	0	0	0	0	0	0	0	10	0	0	0
lincRNA:AC019117.1:ENSG00000236318.1	7:17414491-17506288:+		0	0	0	0	10	0	0	0	20	0	0	0	0	0	0	0	0	0	0	0
lincRNA:AP003774.5:ENSG00000231492.2	11:64187863-64200142:+		0	0	0	0	0	0	0	0	0	0	0	30	0	0	0	0	0	0	0	0
lincRNA:CTC-559E9.4:ENSG00000267581.1	19:19871847-19932525:-		0	0	0	0	0	30	0	0	0	0	0	0	0	0	0	0	0	0	0	0
lincRNA:LINC00968:ENSG00000246430.6	8:57408805-57472382:-		0	0	0	1	13	0	16	0	0	0	0	0	0	0	0	0	0	0	0	0
lincRNA:LINC01193:ENSG00000258710.7	15:21145767-21198632:+		0	0	0	0	22	0	0	0	2	0	6	0	0	0	0	0	0	0	0	0
lincRNA:LINC01229:ENSG00000260876.5	16:79710005-79841819:+		0	28	0	0	0	0	2	0	0	0	0	0	0	0	0	0	0	0	0	0
lincRNA:RP11-15I11.3:ENSG00000226251.5	1:212398620-212412319:-		0	0	0	0	0	0	0	30	0	0	0	0	0	0	0	0	0	0	0	0
lincRNA:RP11-305A4.3:ENSG00000261751.1	16:49954641-49958065:-		0	0	0	30	0	0	0	0	0	0	0	0	0	0	0	0	0	0	0	0
lincRNA:RP13-270P17.3:ENSG00000272688.1	18:3246399-3247084:-		0	30	0	0	0	0	0	0	0	0	0	0	0	0	0	0	0	0	0	0
lincRNA:RP5-832C2.5:ENSG00000215014.4	1:1510355-1512455:+		30	0	0	0	0	0	0	0	0	0	0	0	0	0	0	0	0	0	0	0
lincRNA:SNHG8:ENSG00000269893.6	4:119199864-119200978:+		30	0	0	0	0	0	0	0	0	0	0	0	0	0	0	0	0	0	0	0
misc_RNA:RN7SKP10:ENSG00000201161.1;misc_RNA:RN7SKP22:ENSG00000201967.1	13:110567443-110567767:+;19:33353706-33353998:-		0	0	0	0	0	0	0	0	0	0	4	13	2	0	3	7	0	0	0	1
misc_RNA:Y_RNA:ENSG00000199472.1;misc_RNA:Y_RNA:ENSG00000206911.1	14:74373019-74373130:-;11:93560788-93560900:+		3.3	4.7	2.8	8.7	1.7	1.5	1.7	0	0	0.3	0.7	0	0.3	1.9	0.8	1.3	0	0.3	0	0
snRNA:RNU6-737P:ENSG00000202240.1	18:54951833-54951939:-		0.4	1.1	1.5	1.2	1.5	0.3	0.2	0.1	1.2	1.6	7.5	7.6	1	3	0.7	0	0.7	0	0	0.3
lincRNA:RP11-515E23.1:ENSG00000261873.1	17:53545427-53588299:-		0	0	0	0	0	0	0	0	0	0	0.3	29.5	0	0	0	0	0	0	0	0
lincRNA:RP11-716O23.1:ENSG00000233656.1	6:11417583-11481472:+		0	0	28.5	0	0	1.2	0	0	0	0	0	0	0	0	0	0	0	0	0	0
snRNA:RNU1-83P:ENSG00000200296.1	12:63244518-63244681:-		6.1	0.3	0.5	0.6	3.3	0	2.2	0.3	0	0	3	0	3.7	0.6	8.6	0	0.2	0	0.1	0.1
lincRNA:AC002386.1:ENSG00000230941.1;lincRNA:AP001432.14:ENSG00000242553.1	7:108962377-108966372:-;21:38593720-38610045:+		29.5	0	0	0	0	0	0	0	0	0	0	0	0	0	0	0	0	0	0	0
misc_RNA:RN7SL31P:ENSG00000263911.1	20:43509479-43509775:-		8.2	0.5	12.1	0.5	3.9	1.5	0.3	0	0.1	0.2	0	0.7	0.3	0	0	0	0.3	0.1	0.2	0.4
snRNA:RNU6-21P:ENSG00000207441.1	16:62221444-62221550:-		0	0	1.5	1	6.3	0.1	0.2	0	1.2	2.6	7.6	5.1	0.2	1.2	0.7	0.1	0	0	1.2	0.3
misc_RNA:RN7SL242P:ENSG00000244389.2	1:70645829-70646123:-		3.4	0	1.2	0	3.3	0	1.5	0	0	0.2	0	7.3	0.4	6.2	0	0	0.3	0	5.2	0.1
misc_RNA:RN7SL681P:ENSG00000240966.2	4:88308038-88308326:-		0	0	0	0	12	4	0	0	0	0	0	0	2	0	0	0	0	0	9	2
lincRNA:CECR7:ENSG00000237438.6	22:17517460-17541715:+		0	0	0	0	0	29	0	0	0	0	0	0	0	0	0	0	0	0	0	0
lincRNA:OSTM1-AS1:ENSG00000225174.1	6:108444719-108480596:+		0	0	0	0	29	0	0	0	0	0	0	0	0	0	0	0	0	0	0	0
lincRNA:RP11-148L24.1:ENSG00000248174.5	4:175015811-175141549:-		0	0	0	0	0	5	24	0	0	0	0	0	0	0	0	0	0	0	0	0
lincRNA:RP11-155L15.1:ENSG00000249697.1	5:55609732-55617224:-		0	0	0	0	0	0	29	0	0	0	0	0	0	0	0	0	0	0	0	0
lincRNA:RP11-74K19.1:ENSG00000235446.1	1:69709055-69715106:-		0	0	0	0	0	29	0	0	0	0	0	0	0	0	0	0	0	0	0	0
lincRNA:RP3-522D1.1:ENSG00000224167.1	1:113392650-113420493:+		0	0	0	0	0	0	29	0	0	0	0	0	0	0	0	0	0	0	0	0
snoRNA:SNORD97:ENSG00000238622.1	11:10823014-10823155:-		1	0	18	0	0	0	0	0	0	0	0	10	0	0	0	0	0	0	0	0
snRNA:U6:ENSG00000271923.1	9:90613144-90613250:-		0	0	1.5	0	6.3	0.1	0.2	0	1.2	2.6	6.8	5.1	0.2	1.2	0.7	0.1	1.5	0	1.2	0.3
snRNA:RNU6-1128P:ENSG00000199695.1;snRNA:RNU6-966P:ENSG00000252288.1	22:31618731-31618839:-;15:45265756-45265859:+		3.4	0.2	0.1	4.3	0	4.3	0	0	0.8	0.4	0.5	5.4	4.9	0	0	0	0	0	1.4	3.3
misc_RNA:Y_RNA:ENSG00000206950.1	8:14190064-14190172:+		2.6	1	2.2	2.1	0.8	0.6	14.1	0	0	0.2	0.6	0.6	0.4	1	0.5	1.8	0.3	0.2	0	0
rRNA:RNA5SP319:ENSG00000199638.1	10:70221164-70221282:+		0.3	0.1	0.2	0.2	0.9	0.5	0.1	0.1	0	1.6	0.2	23.5	0.1	0	0	0	0.1	0.1	0.6	0.3
rRNA:RNA5SP214:ENSG00000200248.1	6:117381845-117381962:+		1.4	0	0.7	0	6.6	0.3	0.2	0.1	0	2.1	0.1	15	0.4	0.5	0.1	0	0	0.4	0.6	0.3
misc_RNA:Y_RNA:ENSG00000206808.1	11:33192927-33193036:-		4.5	1.5	1.8	1.5	0	1.5	4.2	0	0	1	0.5	2	3	1	3	2	1	0	0	0.1
lincRNA:AP000705.7:ENSG00000226043.1	21:23582258-23793139:+		0	0	0	0	11.5	17	0	0	0	0	0	0	0	0	0	0	0	0	0	0
lincRNA:RP11-403N16.2:ENSG00000232494.1	9:82489611-82501593:-		0	0	28.5	0	0	0	0	0	0	0	0	0	0	0	0	0	0	0	0	0
lincRNA:RP11-897M7.1:ENSG00000256209.1	12:131953856-131977496:-		0	0	0	0	0	28	0	0	0	0.5	0	0	0	0	0	0	0	0	0	0
misc_RNA:Y_RNA:ENSG00000206795.1	X:12167245-12167357:+		4.6	2	3	3.5	1.5	1.5	3.2	0	0	0.5	1	0.5	0.5	1.5	0.7	3.3	0.5	0	0.5	0
lincRNA:LINC00446:ENSG00000229249.6	13:78587018-78627730:+		0	0	0	0	0	0	10.3	0	1	17	0	0	0	0	0	0	0	0	0	0
misc_RNA:RN7SL494P:ENSG00000241175.2	15:50536828-50537128:-		5.2	0.6	5	1	4.9	4.5	3.6	0	1.7	0	0	0	0.3	0.5	0	0.2	0	0.5	0.3	0
rRNA:RNA5SP264:ENSG00000199985.1	8:36621963-36622069:+		3.7	2.2	1.4	1.9	1.5	0.6	0.6	0.6	0	0	0.1	0.1	0.2	0.4	9.1	0.1	0.3	1.1	0.4	3.9
lincRNA:RP11-406A9.2:ENSG00000258743.5	14:83108964-83173169:+		0	0	0	28	0.2	0	0	0	0	0	0	0	0	0	0	0	0	0	0	0
lincRNA:AC005042.5:ENSG00000228586.1	2:159542415-159610287:+		0	0	0	0	0	0	28	0	0	0	0	0	0	0	0	0	0	0	0	0
lincRNA:CTC-347C20.1:ENSG00000251613.3	5:71982939-72058554:-		0	0	0	0	0	0	2.6	0	0	0.4	25	0	0	0	0	0	0	0	0	0
lincRNA:CTD-2232E5.2:ENSG00000250831.1	5:88762354-88765856:-		0	0	0	0	0	0	28	0	0	0	0	0	0	0	0	0	0	0	0	0
lincRNA:LINC00208:ENSG00000170983.3	8:11433822-11438851:+		0	0	0	0	0	28	0	0	0	0	0	0	0	0	0	0	0	0	0	0
lincRNA:LINC00491:ENSG00000250682.5	5:101944860-102007263:-		0	0	0	0	0	1	0	0	0	3	0	24	0	0	0	0	0	0	0	0
lincRNA:RP11-352M15.2:ENSG00000273015.2	12:46111829-46121558:-		0	5	22	0	0	0	0	0	0	0	0	0	0	0	0	0	1	0	0	0
lincRNA:RP11-382N13.2:ENSG00000261811.1	16:5265395-5270595:-		0	0	0	0	0	0	0	0	0	0	28	0	0	0	0	0	0	0	0	0
misc_RNA:RN7SKP272:ENSG00000252797.1	1:90453272-90453503:-		0	0	0	0	28	0	0	0	0	0	0	0	0	0	0	0	0	0	0	0
snoRNA:SNORD83B:ENSG00000209480.1	22:39709824-39709916:-		0	0	1	0	0	0	0	0	0	0	0	1	17	0	0	0	3	0	6	0
misc_RNA:RNY1P5:ENSG00000206617.1	13:74863237-74863351:-		5.7	1	3	4.3	1.2	1.6	1.2	0	0	0.5	0.1	3.7	1	0.5	2	1.5	0	0	0.6	0.1
snRNA:RNU2-70P:ENSG00000222650.1	1:236431080-236431258:+		0.2	0	0	8.8	0	3.5	0	0	0	1.5	0	6.5	0	4.5	0.3	0.5	0	0	0	2
snRNA:RNU5E-4P:ENSG00000201801.1	1:11969865-11969984:-		0	0.4	0.3	0	0.1	5.8	1.6	0	0	6	9	0	1.1	0	2.4	1.1	0	0	0	0
lincRNA:RP11-766N7.4:ENSG00000248995.2	12:65314625-65376304:-		0	0	0	0	0	19.1	0	0	2.8	0	0	6	0	0	0	0	0	0	0	0
lincRNA:RP11-803B1.8:ENSG00000272690.5	3:75484499-75506637:+		0	0	0	0	0	0	7.5	0	6.3	0	0	0	14	0	0	0	0	0	0	0
rRNA:RNA5SP119:ENSG00000199585.1	2:212400378-212400494:+		2.8	0.3	1.1	3	8.1	2.3	0.6	0.6	0	0.2	0.3	1.9	0.6	0.6	1	0.1	0.5	0.6	0.9	2.3
misc_RNA:Y_RNA:ENSG00000201723.1	18:76304096-76304188:-		6.2	1.7	3.1	2.9	1	0.7	0.5	0.2	0	0.1	0.1	0.2	1	0.9	1.5	1	1.4	2.3	1.6	1.4
lincRNA:RP6-114E22.1:ENSG00000266869.1	14:72315323-72375147:+		0	0	0	0	10	11.6	4.2	2	0	0	0	0	0	0	0	0	0	0	0	0
misc_RNA:RN7SL33P:ENSG00000243049.2	17:2461096-2461388:-		3.2	0.1	1.1	0.8	0.1	0.4	1.7	0	0	0.2	0.6	12	0.5	1	2.5	2.2	0.3	0.5	0	0.7
snRNA:RNU6-166P:ENSG00000207099.1	12:65489529-65489635:+		0	0	0	0	1.5	0	0	0	1.1	3	2.8	6.1	0	1.2	12	0	0	0	0	0
lincRNA:AC139099.4:ENSG00000262898.1	17:81091900-81125376:+		21.5	0	0	0	0	0	0	0	0	0	0	6	0	0	0	0	0	0	0	0
lincRNA:RP11-774D14.1:ENSG00000251629.6	5:20611949-20937800:+		0	0	0	0	22	1	1	0	3.5	0	0	0	0	0	0	0	0	0	0	0
misc_RNA:RN7SKP255:ENSG00000200312.1	14:90178855-90179167:+		0	0	1.1	1.9	0	0.3	0	0	0	0	0	0	1.3	10.5	0.4	0	11.5	0	0.4	0
misc_RNA:Y_RNA:ENSG00000202382.1	2:85594708-85594809:+		1.1	0	1.3	21.1	0.5	0	0.2	0.5	0	0	0	0	1.4	0	0	0	1	0.1	0	0.2
lincRNA:AC107622.1:ENSG00000231304.1	3:20383960-20392420:+		0	0	0	0	0	0	10.3	0	0	17	0	0	0	0	0	0	0	0	0	0
lincRNA:CTC-529P8.1:ENSG00000250072.5;lincRNA:RP11-292D4.1:ENSG00000248346.1	5:148442880-148489350:+;4:147878590-147896609:+		0	0	0	27.3	0	0	0	0	0	0	0	0	0	0	0	0	0	0	0	0
lincRNA:LINC01012:ENSG00000281706.2	6:27661814-27678001:+		0	0	0	0	0	0	26.3	0	0	1	0	0	0	0	0	0	0	0	0	0
lincRNA:RP11-510I5.4:ENSG00000258272.1	12:96816104-96879220:-		0	0	0	0	0	0	0	0	0	1	21	5.3	0	0	0	0	0	0	0	0
lincRNA:AP006222.2:ENSG00000228463.8	1:227615-267253:-		3	0	0	0	0	24.3	0	0	0	0	0	0	0	0	0	0	0	0	0	0
misc_RNA:RN7SKP203:ENSG00000200488.1	2:76672205-76672536:-		0	1	0.1	1.9	0	0.3	0.2	0	0	0	0	0	5.2	10.5	0.4	0	7.7	0	0	0
rRNA:RNA5SP474:ENSG00000212536.1	20:5079033-5079122:-		0	0	0	1	0	0	0	0	0	0	25.5	0.5	0	0	0	0	0	0	0	0
lincRNA:AC005592.1:ENSG00000236714.1	5:142125165-142140563:+		0	0	0	0	0	0	0	16	11	0	0	0	0	0	0	0	0	0	0	0
lincRNA:AC018717.1:ENSG00000231557.1	2:199747297-199936514:-		0	0	0	0	0	25	0	0	2	0	0	0	0	0	0	0	0	0	0	0
lincRNA:AC022486.1:ENSG00000251510.1	Y:20653626-20709584:+		0	0	0	0	0	0	0	0	0	0	0	0	1	0	0	0	0	0	26	0
lincRNA:CTD-2161F6.2:ENSG00000248311.1	5:4775589-4805882:-		0	0	0	0	0	0	0	23.5	3.5	0	0	0	0	0	0	0	0	0	0	0
lincRNA:PTCSC3:ENSG00000259104.2	14:36605314-36645674:-		0	0	0	0	27	0	0	0	0	0	0	0	0	0	0	0	0	0	0	0
lincRNA:RP11-161D15.2:ENSG00000250043.1	4:174798622-174834403:-		0	0	0	0	27	0	0	0	0	0	0	0	0	0	0	0	0	0	0	0
lincRNA:RP11-298E9.5:ENSG00000236968.1	10:3266008-3269599:+		0	0	0	0	0	0	0	0	0	0	27	0	0	0	0	0	0	0	0	0
lincRNA:RP11-472N13.3:ENSG00000237797.1	10:31982012-31996316:-		0	0	0	0	0	0	27	0	0	0	0	0	0	0	0	0	0	0	0	0
lincRNA:RP11-513H8.1:ENSG00000253627.1	8:135224108-135332690:-		0	0	0	0	0	0	0	0	0	0	5	0	0	0	22	0	0	0	0	0
snoRNA:SNORD4A:ENSG00000238578.1	17:27049600-27049671:+		0	0	0	0	0	0	27	0	0	0	0	0	0	0	0	0	0	0	0	0
lincRNA:RP11-70P17.1:ENSG00000225643.1	1:25907969-25916847:+		0	0	0	0	6	1.5	17	0	2.3	0	0	0	0	0	0	0	0	0	0	0
rRNA:RNA5SP177:ENSG00000222054.1	5:9761019-9761125:+		0.8	0.3	1.4	1.6	0.1	0.7	1.6	0	0.1	0.5	3.9	3.2	2.6	0	0.7	2	0.2	0.4	0.1	6.7
misc_RNA:Y_RNA:ENSG00000200769.1	7:91831557-91831648:-		2.9	0.7	1.5	10	2.6	0.2	1.4	0	0	0	1.3	0.3	0	0.3	3.3	0.2	1	1	0	0
snRNA:RNU6-1329P:ENSG00000202534.1	12:93346415-93346521:+		0.1	1.1	1.5	1.2	1.5	0.3	0.2	0	1.2	1	7.5	6.4	1	1.2	0.7	0	1.5	0	0	0.3
lincRNA:RP11-179A16.2:ENSG00000255246.1	11:82314785-82354461:-		0	0	0	0	0	26.5	0	0	0	0	0	0	0	0	0	0	0	0	0	0
lincRNA:RP11-419C19.2:ENSG00000248457.1	5:12914180-13032998:-		26.5	0	0	0	0	0	0	0	0	0	0	0	0	0	0	0	0	0	0	0
lincRNA:RP11-573D15.2:ENSG00000232233.1	3:186528669-186543310:-		0	0	0	0	0	0	0	0	0	0	0	0	0	0	0	0	0	0	0	26.5
lincRNA:RP11-849N15.4:ENSG00000266667.1	17:15283181-15321195:-		0	0	0	0	0	26.5	0	0	0	0	0	0	0	0	0	0	0	0	0	0
misc_RNA:RN7SL110P:ENSG00000241064.2	3:15548132-15548412:-		0	0	0	0	0	0	0	0	0	0	0	0	0	0	0	0	0	0	26.5	0
snRNA:RNU1-60P:ENSG00000202077.1	17:56736510-56736666:-		2.2	0.2	0.1	7.4	0	0	0.2	0.1	0	0	0	0	0.5	11.1	0.3	0	0	0	4.1	0
lincRNA:CTD-3220F14.1:ENSG00000267605.5	19:37756841-37762420:-		0	0	0	0	16.5	9.5	0	0	0	0	0	0.3	0	0	0	0	0	0	0	0
lincRNA:RP11-114J13.1:ENSG00000248752.1	5:125412493-125615493:-		0	0	0	0	2.7	12.3	6.3	0.3	3	0	1.3	0	0	0	0.3	0	0	0	0	0
rRNA:RNA5SP343:ENSG00000200649.1	11:73909793-73909899:-		3	0.4	4.5	1.9	0.9	1.4	2.7	0.3	0.1	1.1	0.2	2.1	0	1.1	0.6	0.1	0.4	0.2	2.2	3.1
snRNA:RNU6-727P:ENSG00000200462.1	5:86716158-86716264:-		0.1	1.1	1.5	1.2	1.5	0.3	0.2	0	1.2	1	6.8	6.4	1	3	0.7	0	0	0	0	0.3
lincRNA:CTC-513N18.6:ENSG00000269043.1	19:20615358-20711421:+		0	0	0	0	17.7	7.5	0	0	0	0	1	0	0	0	0	0	0	0	0	0
misc_RNA:Y_RNA:ENSG00000252254.1	1:8388127-8388239:+		2.3	1.9	3	3	1.3	2	1.3	0	0.3	2.1	0.3	0.7	3.5	1.7	0.5	2	0	0	0	0.1
misc_RNA:Y_RNA:ENSG00000199565.1	1:153698728-153698829:-		3.9	0	5.4	1.9	0.5	2.6	2.6	0	0	0	0	0	0.3	3.4	2.4	0	0	0.1	2.5	0.6
lincRNA:AC007950.1:ENSG00000259268.1	15:63748493-63761550:-		0	0	0	0	1	0	0	0	0	0	25	0	0	0	0	0	0	0	0	0
lincRNA:CTD-2005H7.1:ENSG00000254731.1	11:86414141-86425134:+		0	0	0	0	0	26	0	0	0	0	0	0	0	0	0	0	0	0	0	0
lincRNA:CTD-2555C10.3:ENSG00000259230.1	14:103011591-103022163:+		0	26	0	0	0	0	0	0	0	0	0	0	0	0	0	0	0	0	0	0
lincRNA:LINC01323:ENSG00000241636.1	3:164388666-164403864:-		0	0	0	0	0	0	0	0	0	11	15	0	0	0	0	0	0	0	0	0
lincRNA:MIATNB:ENSG00000244625.5	22:27068730-27176170:+		0	0	0	0	0	9	0	0	0	0	0	17	0	0	0	0	0	0	0	0
lincRNA:RP11-326L9.1:ENSG00000278305.1	13:31994126-32012136:+		0	0	0	0	0	26	0	0	0	0	0	0	0	0	0	0	0	0	0	0
lincRNA:RP11-382E9.1:ENSG00000231718.1	1:199117726-199362435:+		1	0	0	0	0	25	0	0	0	0	0	0	0	0	0	0	0	0	0	0
lincRNA:RP11-486O12.2:ENSG00000247373.2	12:124066767-124069662:-		0	0	0	0	0	0	0	0	0	0	0	26	0	0	0	0	0	0	0	0
lincRNA:RP11-609L23.1:ENSG00000257510.1	12:43009305-43040300:-		0	0	0	0	0	26	0	0	0	0	0	0	0	0	0	0	0	0	0	0
lincRNA:RP11-69C17.2:ENSG00000226694.2	10:2114039-2123291:+		0	0	0	0	0	0	26	0	0	0	0	0	0	0	0	0	0	0	0	0
lincRNA:RP11-703G6.1:ENSG00000249614.1	4:104882773-104958080:+		0	0	0	0	26	0	0	0	0	0	0	0	0	0	0	0	0	0	0	0
lincRNA:RP3-454B23.1:ENSG00000255775.1	12:6264201-6269885:-		0	0	0	0	0	0	0	0	0	0	0	0	26	0	0	0	0	0	0	0
snRNA:RNU6-235P:ENSG00000199514.1;snRNA:RNU6-922P:ENSG00000252562.1	3:38345264-38345370:-;3:23655152-23655250:-		0	0	0	0	0	0	0	0	0	0	0	0	0	0	0	0	0	0	0	26
snRNA:RNU6-14P:ENSG00000207360.1	9:15776179-15776284:-		0.1	0	0	3.6	1.5	0.3	0.2	0	12.3	1.1	0.6	4.4	0.8	0	0.7	0.1	0	0	0	0.3
misc_RNA:Y_RNA:ENSG00000251803.1	10:17445507-17445619:+		2.6	1	2.2	2.1	0.8	0.6	12.5	0	0	0.2	0.6	0.6	0.4	1	0.5	0.6	0.3	0.2	0	0
lincRNA:CTD-2309O5.3:ENSG00000261848.5	17:3038263-3080325:-		0	0	0	0	0	0	0	0	0	20	2.6	3.2	0	0	0	0	0	0	0	0
lincRNA:RP11-714L20.1:ENSG00000251632.1	4:138466885-138524584:+		0	0	0	0	25.5	0.2	0	0	0	0	0	0	0	0	0	0	0	0	0	0
misc_RNA:Y_RNA:ENSG00000207404.1	5:108227138-108227247:+		6	0.7	3.6	0.3	2.6	0.1	4.1	0	0	0.7	0.1	0.7	0.6	0	1.4	1.2	0	0.5	2.9	0.1
misc_RNA:RN7SL620P:ENSG00000265680.1	17:16613373-16613673:+		5	0.5	4.3	1.1	4	4.4	3.6	0	1.7	0	0	0	0.3	0	0	0.2	0	0.2	0.3	0
misc_RNA:Y_RNA:ENSG00000272113.1	9:32820249-32820356:+		0.6	0	1	0	5	4	1.7	1	0	3	2	2	1	0	0	2.3	0	1	0	1
misc_RNA:RN7SKP71:ENSG00000201428.1	12:112704881-112705198:+		0.5	2.3	1.9	0	0	0	0.2	0	0	0	0	0	0.1	10.5	0.4	0	5.5	3.8	0.4	0
lincRNA:ELDR:ENSG00000280890.1	7:55303658-55323328:-		0	0	0	0	25.5	0	0	0	0	0	0	0	0	0	0	0	0	0	0	0
lincRNA:RP11-1101K5.1:ENSG00000253434.5	8:112388868-112555202:+		0	1.7	0	0	11.3	0	0	0	2.3	0	9.7	0	0	0	0	0	0	0.5	0	0
lincRNA:RP11-659P15.1:ENSG00000255146.1	11:57811582-57827610:-		0	0	0	0	0	0	0	0	0.3	24.3	0.7	0	0	0	0	0	0	0	0	0
misc_RNA:Y_RNA:ENSG00000206817.1	1:91727182-91727281:+		5.1	0	3.1	4.5	0	0.3	0.8	0	0	0	1.3	0	2.2	0	1.8	0	0.4	0.2	5.3	0.1
misc_RNA:Y_RNA:ENSG00000207061.1	7:155978816-155978917:-		5.4	1	2.2	1.9	4.1	4	0.1	0	0	0	0	1.3	1.6	0.1	0.1	0.1	1	0.1	2	0.2
lincRNA:RP5-936J12.1:ENSG00000230864.1	1:103228878-103319398:-		0	0	0	25	0	0	0	0	0	0.2	0	0	0	0	0	0	0	0	0	0
rRNA:RNA5SP277:ENSG00000202356.1	8:120903372-120903469:-		0.4	0.3	1.3	0.7	0.6	0	0.4	0.2	0	0	0	0.1	0	0.6	0.2	0	0.1	0.1	0.5	19.5
snRNA:RNU2-69P:ENSG00000251870.1	18:56593429-56593528:-		1.4	0.1	0	0.2	0.5	0.2	2.8	0	0	1.1	0.8	6.3	1.4	3.6	0.6	0.1	0.4	0.2	3.9	1.5
rRNA:RNA5SP322:ENSG00000200487.1	10:87812205-87812323:+		0.5	0.1	0.6	0.1	7.5	2.2	0.2	0	0	0.4	2.3	3	0.1	0	0.1	0	0	0	6.4	1.6
misc_RNA:RN7SL317P:ENSG00000242668.2	19:54132967-54133246:+		5	0.5	3.8	1	4	4.4	3.6	0	1.7	0	0	0	0.3	0	0	0.2	0	0.2	0.3	0
lincRNA:AC004870.3:ENSG00000229192.6	7:47040218-47118726:-		0	0	0	0	0	0	0	0	0	0	25	0	0	0	0	0	0	0	0	0
lincRNA:LINC00595:ENSG00000227136.2	10:80027085-80090352:+		0	1.5	0	0	1	0	0	0	0	0	22.5	0	0	0	0	0	0	0	0	0
lincRNA:LINC00858:ENSG00000229404.5	10:86039736-86054415:+		0	0	0	0	0	0	0	0	0	0	25	0	0	0	0	0	0	0	0	0
lincRNA:LINC01141:ENSG00000236963.5	1:20687072-20757727:-		0	0	1	0	24	0	0	0	0	0	0	0	0	0	0	0	0	0	0	0
lincRNA:RP11-182L21.6:ENSG00000272447.1	10:81585658-81587358:+		6.5	1	4	1	1	0	0	0	0	6	0	1	0	3	0	0	0.5	0	0	1
lincRNA:RP11-24I21.1:ENSG00000248210.1	4:150075447-150199275:+		0	0	0	0	0	0	15	0	0	0	0	10	0	0	0	0	0	0	0	0
lincRNA:RP11-58E21.5:ENSG00000273065.1;lincRNA:RP11-58E21.7:ENSG00000273307.1	14:50505863-50555913:-;14:50508361-50555893:-		0	0	0	0	0.3	24.7	0	0	0	0	0	0	0	0	0	0	0	0	0	0
lincRNA:RP11-718G2.5:ENSG00000259033.1	14:70742013-70758576:+		0	0	0	0	0	25	0	0	0	0	0	0	0	0	0	0	0	0	0	0
lincRNA:RP1-78O14.1:ENSG00000257894.2	12:79734985-79897176:-		0	0	22	0	0	3	0	0	0	0	0	0	0	0	0	0	0	0	0	0
rRNA:RNA5SP238:ENSG00000202334.1	7:114253842-114253961:-		2.7	0.4	4.2	1.8	0.9	1.4	2.7	0.2	0.1	1.1	0.2	2.1	0.1	0.6	0.5	0.1	0.4	0.2	2.2	3
misc_RNA:Y_RNA:ENSG00000200261.1	9:114931566-114931677:+		5	3.4	1.2	5.2	0.4	1.6	2	0.1	0	0.5	0.3	0.7	0.3	0.5	0.7	1.5	0.7	0.2	0.3	0
misc_RNA:Y_RNA:ENSG00000207184.1	7:129601829-129601916:-		4.9	0	3.1	4.1	0	0.3	0.8	0	0	0	1.3	0	2.2	0	1.8	0	0.4	0.2	5.3	0.1
misc_RNA:Y_RNA:ENSG00000207271.1	10:36914943-36915066:-		5.8	1.1	2.8	0.8	1.8	0	4.4	0	0	0.7	0	0.8	0.6	4.2	0	1.4	0	0	0	0.1
snRNA:RNU6-1252P:ENSG00000199924.1;snRNA:RNU6-1263P:ENSG00000207331.1;snRNA:RNU6-240P:ENSG00000251907.1;snRNA:RNU6-244P:ENSG00000212330.1;snRNA:RNU6-417P:ENSG00000207443.1;snRNA:RNU6-455P:ENSG00000207412.1;snRNA:RNU6-940P:ENSG00000200303.1;snRNA:RNU6-944P:ENSG00000200893.1	4:53361015-53361118:+;3:98627303-98627408:+;14:74126267-74126363:-;14:102968013-102968116:+;7:62471841-62471947:-;14:32155898-32156004:-;12:49369326-49369429:+;16:20795831-20795937:+		0	0	0	0	14.2	0	0	0	0	0	0	0	0	0	0	0.8	0	0	9.5	0
lincRNA:RP11-403I13.9:ENSG00000233430.2	1:149305910-149313076:-		0	0	0	0	0	0	0	0	0	0	0	24.5	0	0	0	0	0	0	0	0
lincRNA:RP11-546K22.1:ENSG00000253844.1	8:52874018-52935534:+		0	0	0	0	0	0	0	0	4	2	2	15.5	0	0	0	0	0	0	1	0
lincRNA:LINC00937:ENSG00000226091.7	12:8448582-8549399:-		3	0	0	0	2	0	0	0	0	0	18	0	0.2	0	1.2	0	0	0	0	0
lincRNA:RP11-354I10.1:ENSG00000225775.1	6:9124454-9162010:-		0	0	0	0	0	23.8	0	0	0.6	0	0	0	0	0	0	0	0	0	0	0
misc_RNA:Y_RNA:ENSG00000200305.1	15:40214983-40215087:-		3.5	0	4.1	2.6	0.5	2.2	2.6	0	0	0	0	0	0.2	3.1	2.4	0	0	0.7	2.5	0.1
rRNA:RNA5SP151:ENSG00000202502.1	3:182976088-182976204:-		0.8	0.3	1.4	1.6	0.1	0.7	0.7	0	0.1	0	2.9	5.2	2.6	0	0.7	0	0.2	0.4	0.1	6.7
misc_RNA:Y_RNA:ENSG00000206805.1	17:46556459-46556560:+		4.1	1	4.7	0.9	1	3	3.7	0	0	0	0	0	0.4	2.7	2	0.1	0	0.1	0	0.5
misc_RNA:Y_RNA:ENSG00000202137.1	2:202673404-202673505:+		4.1	0	5.3	0.9	0.5	2.5	2.6	0	0	0	0	0.1	0.2	2.7	2.4	0	0	0	2.5	0.4
lincRNA:AC079807.4:ENSG00000230773.6	2:48168835-48468122:-		0	0	8.8	0	7.3	4.7	0	0	1	1.3	0	1	0	0	0	0	0	0	0	0
misc_RNA:Y_RNA:ENSG00000252047.1	7:103075441-103075539:-		10.5	0.3	2.7	1.1	1	0.7	4.8	0	0	0	0	0	0.3	0	0	0	0	2.3	0	0.3
rRNA:RNA5SP246:ENSG00000239021.1	7:130287672-130287790:-		1.2	0	0.5	3.6	3.4	0.9	2.7	0	0.1	3.4	0	1	2.1	0.1	0	0.2	0.2	0.1	4.2	0.2
lincRNA:AC091801.1:ENSG00000217455.8	7:3179868-3214287:-		0	0	0	0	0	0	0	0	0	0	0	24	0	0	0	0	0	0	0	0
lincRNA:CTD-2319I12.2:ENSG00000267416.1	17:58156670-58166056:+		0	0	0	24	0	0	0	0	0	0	0	0	0	0	0	0	0	0	0	0
lincRNA:LINC00550:ENSG00000281778.1	13:69435416-69459457:-		0	0	0	0	0	0	0	0	24	0	0	0	0	0	0	0	0	0	0	0
lincRNA:LINC01140:ENSG00000267272.5	1:87595448-87634881:+		0	0	0	0	0	0	0	0	0	0	0	3	0	0	21	0	0	0	0	0
lincRNA:RP11-11H9.2:ENSG00000280724.1	15:22156951-22209870:+		0	0	0	0	22	0	0	0	2	0	0	0	0	0	0	0	0	0	0	0
lincRNA:RP11-332J15.1:ENSG00000249734.1	5:6795993-6826841:+		0	0	0	0	0	24	0	0	0	0	0	0	0	0	0	0	0	0	0	0
misc_RNA:RN7SL217P:ENSG00000264706.1	3:49900819-49901093:-		1	0	0	10	5	0	0	0	0	5	0	0	1	2	0	0	0	0	0	0
misc_RNA:RN7SL754P:ENSG00000239822.2	10:476181-476444:-		0	0	0	0	0	10	8	0	0	5	0	0	1	0	0	0	0	0	0	0
snoRNA:SNORA62:ENSG00000202363.1	3:39452545-39452697:+		0	0	0	0	0	0	0	0	0	0	0	0	0	0	0	24	0	0	0	0
snoRNA:SNORD56:ENSG00000200377.1	2:154303327-154303397:-		24	0	0	0	0	0	0	0	0	0	0	0	0	0	0	0	0	0	0	0
rRNA:RNA5SP520:ENSG00000252315.1;rRNA:RNA5SP523:ENSG00000252667.1	Y:19669744-19669856:+;Y:20509921-20510033:-		10.9	0.6	1.2	2.4	0.3	1	0.4	0	0	0.1	0.2	0.2	0.2	0.2	0.1	0.1	0.1	1.4	4.5	0.2
lincRNA:RP11-693L9.2:ENSG00000267209.5	18:55628463-55631666:-		0	0	0	17.3	0	0	0	0	0	0	0	0	6.5	0	0	0	0	0	0	0
lincRNA:AC084193.1:ENSG00000230975.1	2:80926513-81097315:-		0	0	0	0.5	0	23.3	0	0	0	0	0	0	0	0	0	0	0	0	0	0
lincRNA:CTD-2026G6.3:ENSG00000272710.1	3:75589200-75629150:-		0	0	0	0	0	1	15.3	0	0	1	4	1	0.2	0	1.2	0	0	0	0	0
misc_RNA:RN7SL664P:ENSG00000265078.1	3:48136293-48136595:-		9.5	0	5	0.3	4.9	1.5	0.7	0	0.1	0.2	0	0.7	0.3	0	0	0	0.3	0	0	0.2
lincRNA:RP11-731D1.4:ENSG00000270265.1	4:152254927-152274376:-		0	0	0	0	0.7	23	0	0	0	0	0	0	0	0	0	0	0	0	0	0
lincRNA:RP11-384K6.6:ENSG00000260404.2	4:119512928-119554884:+		0	0	0	0	3.8	0	0	0	0	19.8	0	0	0	0	0	0	0	0	0	0
misc_RNA:Y_RNA:ENSG00000199875.1	11:93452769-93452881:+		5	0.7	3.6	0.4	2.4	0.1	3.1	0	0	0.7	0.1	0.7	0.6	0	1.4	1.2	0	0.5	2.9	0.1
misc_RNA:RN7SL773P:ENSG00000266730.1	3:195647715-195648000:-		5	0.6	3.8	1	4	4.5	3.6	0	0	0	0	0	0.3	0	0	0.2	0	0.2	0.3	0
lincRNA:LINC01249:ENSG00000231532.5	2:4675812-4703805:-		0	0	0	0	22.5	0	0	0	0	0	0	0	0	0	1	0	0	0	0	0
lincRNA:RP11-463D19.1:ENSG00000254538.1	8:74582676-74645132:+		0	0	0	0	0	0	0	0	0	1	0	0	0.5	0	22	0	0	0	0	0
lincRNA:RP11-526P5.2:ENSG00000235281.1	10:2543975-2609431:+		0	0	0	0	0	0	0.5	0	0	9	0	14	0	0	0	0	0	0	0	0
misc_RNA:Y_RNA:ENSG00000207213.1	1:11059919-11060002:-		5	0.7	3.6	0.3	2.4	0.1	3.1	0	0	0.7	0.1	0.7	0.6	0	1.4	1.2	0	0.5	2.9	0.1
lincRNA:CITF22-49D8.1:ENSG00000224715.1	22:47741319-47769291:+		0	0	0	0	9.4	0	0	0	6	6	2	0	0	0	0	0	0	0	0	0
misc_RNA:RN7SL563P:ENSG00000239211.2	8:102409863-102410161:-		2.8	0	1.1	2.3	2	0.3	1.9	0	0	0	0.6	9	0.5	1	0.8	0.1	0.2	0.3	0	0.5
snRNA:RNU6-891P:ENSG00000207007.1	4:71717847-71717957:+		0	0	1.5	0	4.8	0.1	0.2	0	1.2	2.6	6.6	2.7	0.2	1.2	0.7	0.1	0	0	1.2	0.3
lincRNA:RP4-669L17.10:ENSG00000237094.7	1:317720-453948:+		0	0	10	0	0.5	10.8	0	0	2	0	0	0	0	0	0	0	0	0	0	0
misc_RNA:Y_RNA:ENSG00000199801.1	17:67982127-67982235:+		19.1	0	0.1	0.7	0	0	0	0	0	0	0	0	0	0	0.4	0	0	0	2.9	0
misc_RNA:Y_RNA:ENSG00000199964.1	2:65061190-65061291:-		12.4	0.5	1.5	0.1	1.1	0.8	1.4	0	0	0	0	1.3	0.3	0.1	0.6	0	0.2	0.6	1.8	0.5
lincRNA:RP11-324C10.1:ENSG00000237473.1	3:172871527-173054755:+		0	0	0	23	0	0	0	0	0	0	0.2	0	0	0	0	0	0	0	0	0
snoRNA:U3:ENSG00000199856.1	18:7995568-7995782:+		0	0	0	0	2	0	2	0	0	6	0	0	0	2	2	0	0	4	5	0
lincRNA:AC058791.1:ENSG00000226380.7	7:130561568-130598069:-		0	1	0	0	0	22	0	0	0	0	0	0	0	0	0	0	0	0	0	0
lincRNA:AC073071.1:ENSG00000234273.1	7:109162038-109237223:-		0	0	0	4.5	0	0	0	0	0	0	0	0	0	0	0	0	18.5	0	0	0
lincRNA:AP000998.2:ENSG00000227330.1	21:19394687-19487222:-		0	0	0	0	0	0	0	0	0	23	0	0	0	0	0	0	0	0	0	0
lincRNA:CASC20:ENSG00000229876.1	20:6427370-6509106:+		1	0	0	0	0	21	0	0	0	0	0	0	0	1	0	0	0	0	0	0
lincRNA:CTA-109P11.4:ENSG00000258114.1	10:119184705-119249930:+		0	0	0	0	0	0	0	0	0	0	23	0	0	0	0	0	0	0	0	0
lincRNA:RP11-95I16.2:ENSG00000227307.1	10:122685059-122740213:-		0	0	0	0	23	0	0	0	0	0	0	0	0	0	0	0	0	0	0	0
misc_RNA:VTRNA1-3:ENSG00000202515.1	5:140105743-140105831:+		20.5	0	1	0	0	0	0	0	0	0	0	0	0	0	0	1.5	0	0	0	0
snoRNA:SNORA36B:ENSG00000222370.1	1:220373888-220374018:-		23	0	0	0	0	0	0	0	0	0	0	0	0	0	0	0	0	0	0	0
snoRNA:SNORA9:ENSG00000206897.1	12:124101255-124101387:+		0	0	0	0	14	0	0	1	0	0	0	0	0	8	0	0	0	0	0	0
snoRNA:SNORD114-3:ENSG00000201839.1	14:101419686-101419760:+		2	0	0	0	0	7	4	0	0	0	0	0	6	0	4	0	0	0	0	0
rRNA:RNA5SP131:ENSG00000202322.1	3:50457212-50457330:+		5.8	0.4	0.9	1.1	1.5	2.3	2.6	0	0	0.1	1.9	0.2	1	1.2	0.2	0.1	0	0.8	2.5	0.5
misc_RNA:Y_RNA:ENSG00000207390.1	17:4096063-4096160:+		0	0	0.1	21	0	0	0.5	0.5	0	0	0.1	0.1	0.2	0	0.1	0.1	0	0	0	0
rRNA:RNA5SP135:ENSG00000252828.1	3:68932118-68932242:+		2.9	0.3	1.5	3.9	3.8	0.7	2.7	0	0	0.3	0.3	0.8	0.2	1.4	0.4	0	0.5	0.4	1	1.8
lincRNA:AF064858.6:ENSG00000205622.9	21:40235600-40328392:-		0	0	0	15.5	2	0	0	0	0	0	5.3	0	0	0	0	0	0	0	0	0
snRNA:RNU1-75P:ENSG00000194297.2	1:119874020-119874148:-		1.4	0.4	3	0	1.9	6	0	0	0	0	0	0	0	2	0	0	2	0	6	0
lincRNA:CTD-2503O16.4:ENSG00000249856.1	5:74213551-74319753:-		0	0	0	21	0	0	1.6	0	0	0	0	0	0	0	0	0	0	0	0	0
lincRNA:LINC01099:ENSG00000251504.1	4:178650792-178829090:-		0	0	0	0	7	0	0	9	6.5	0	0	0	0	0	0	0	0	0	0	0
lincRNA:RP5-944M2.1:ENSG00000256494.1	12:126885338-126890074:-		0	0	0	0	0	0	0	0	0	0	0	0	0.5	0	22	0	0	0	0	0
snoRNA:SCARNA6:ENSG00000252798.1	16:21598948-21599185:+		0	0	0	0	0	0	0	0	0.5	0	0	0	0	0	22	0	0	0	0	0
lincRNA:RP11-20D14.6:ENSG00000249790.2	12:8940853-8948385:+		0	0	0	0	0	0	2.3	0	0	0	20	0	0	0	0	0	0	0	0	0
lincRNA:RP11-383H17.4:ENSG00000270725.1	13:98591610-98605793:+		0	0	0	0	0	1	0	0	0	21.3	0	0	0	0	0	0	0	0	0	0
lincRNA:RP11-4K16.2:ENSG00000253972.5	8:120227351-120259088:-		0	0	0	0	0	0	0	0	0.3	21.3	0.7	0	0	0	0	0	0	0	0	0
lincRNA:LINC00211:ENSG00000237803.5	2:38053390-38103417:-		22	0	0	0	0	0	0	0	0	0	0	0	0	0	0	0	0	0	0.3	0
lincRNA:RP11-1022B3.1:ENSG00000258117.2	12:63686405-63753817:-		0	2	0	0	0	0	0	0.3	19	0	0	1	0	0	0	0	0	0	0	0
snRNA:RNU4-23P:ENSG00000199709.1	11:122797742-122797881:+		0	0	0	0	0	0	0	0	0	0	16.5	0	0.3	0	0.3	0	0	0	0	5.2
misc_RNA:Y_RNA:ENSG00000202008.1	2:202288236-202288327:+		1.4	0.7	0.1	0.2	1	0.9	0.4	0	0	1.2	0.1	0.9	0.4	0.5	2.4	1	0.1	0.1	1.8	8.8
lincRNA:AC005235.1:ENSG00000236653.1	2:199164087-199239821:-		0	0	0	22	0	0	0	0	0	0	0	0	0	0	0	0	0	0	0	0
lincRNA:CTD-2134A5.4:ENSG00000258534.1	14:104320703-104346448:-		0	0	0	0	0	0	21	0	0	0	0	1	0	0	0	0	0	0	0	0
lincRNA:FRMD6-AS2:ENSG00000258537.5;lincRNA:RP11-632K5.3:ENSG00000246211.2	14:51921230-52066670:-;11:74022407-74035750:+		0	0	22	0	0	0	0	0	0	0	0	0	0	0	0	0	0	0	0	0
lincRNA:RP11-120D5.1:ENSG00000234129.7	X:10865996-11129261:-		0	0	0	0	0	0	0	0	0	0	0	0	22	0	0	0	0	0	0	0
lincRNA:RP11-728K20.2:ENSG00000260555.1	7:149697841-149702213:+		0	22	0	0	0	0	0	0	0	0	0	0	0	0	0	0	0	0	0	0
snoRNA:snoR442:ENSG00000252834.1	4:83870321-83870397:+		0	0	0	22	0	0	0	0	0	0	0	0	0	0	0	0	0	0	0	0
lincRNA:RP11-525K10.1:ENSG00000260706.5	16:80099733-80201474:+		0	0	0	0	0	0	9.6	0	0	0	12.3	0	0	0	0	0	0	0	0	0
misc_RNA:Y_RNA:ENSG00000199550.1	11:2393868-2393980:+		5.1	0.5	1.5	4	1	0.5	1.7	0	0	0.5	1	1.5	0	0	1.2	1.8	0	0	1	0.5
snRNA:RNVU1-16:ENSG00000206968.1	1:148766938-148767102:-		7	0.9	3.5	4.7	0.2	0.4	0	0	0.1	1	0.1	0	0	2	1.7	0	0	0.1	0	0.2
lincRNA:LINC01272:ENSG00000224397.5	20:48884023-48896332:+		0	0	0	0	0	21.7	0	0	0	0	0	0	0	0	0	0	0	0	0	0
lincRNA:RP11-290K4.2:ENSG00000242536.1	3:157734005-157806786:-		0	0	0	0	0.3	0.3	2.3	0	3	0	12.3	3.3	0	0	0	0	0	0	0	0
misc_RNA:RN7SL150P:ENSG00000240626.2	19:34418268-34418530:-		0	0	0.1	0	0	0	0	0	0	0	0	1	0	0	20.5	0	0	0	0	0
rRNA:RNA5SP431:ENSG00000222244.1	16:79298351-79298470:+		1	0.6	1.8	4.2	1.7	0.4	0.9	0.1	0.3	0	0.2	1.3	0	3.2	2.2	0	0	0.2	0	3.5
lincRNA:RP11-1029J19.5:ENSG00000258404.1	14:102100791-102197445:-		7.8	0	0	0	0	0	13.8	0	0	0	0	0	0	0	0	0	0	0	0	0
lincRNA:RP1-28O17.1:ENSG00000230472.5	6:50555320-50604918:-		0	0	0	0	0	16.8	4.8	0	0	0	0	0	0	0	0	0	0	0	0	0
lincRNA:C21orf62-AS1:ENSG00000205930.8	21:34144411-34266043:+		0	0	0	0	0	0	21.5	0	0	0	0	0	0	0	0	0	0	0	0	0
lincRNA:RP11-521C20.2:ENSG00000259584.1;lincRNA:RP1-273G13.3:ENSG00000254194.5	15:40367405-40370905:-;8:33831219-33867113:-		0	0	0	0	0	0	0	0	0	0	21.5	0	0	0	0	0	0	0	0	0
misc_RNA:RN7SL38P:ENSG00000240481.2	12:24859722-24860015:+		0	0	0	0	0	0	0	0	0	3.5	0	18	0	0	0	0	0	0	0	0
lincRNA:RP11-113D6.6:ENSG00000255470.1	11:18161733-18211042:-		0	0	0	4.5	1	0	0	0	0	15.3	0	0.5	0	0	0	0	0	0	0	0
lincRNA:RP11-798K3.2:ENSG00000259347.5	15:67276446-67351591:-		0	0	0	0	0	16	0	0	0	0	0	5.3	0	0	0	0	0	0	0	0
rRNA:RNA5SP117:ENSG00000202164.1	2:209785271-209785388:-		7	0	0.3	0	0	1	0	9	0	0	2	2	0	0	0	0	0	0	0	0
misc_RNA:Y_RNA:ENSG00000238516.1	17:27161740-27161840:+		0.7	0.2	0	0	1	3	0	0	1	3	2	2	0.2	4.4	3.3	0.1	0	0	0.2	0
misc_RNA:RN7SKP163:ENSG00000200091.1;misc_RNA:RN7SKP165:ENSG00000223282.1;misc_RNA:RN7SKP19:ENSG00000251825.1;misc_RNA:RN7SKP205:ENSG00000222931.1;misc_RNA:RN7SKP211:ENSG00000200198.1;misc_RNA:RN7SKP240:ENSG00000222515.1;misc_RNA:RN7SKP264:ENSG00000223012.1;misc_RNA:RN7SKP269:ENSG00000202415.1;misc_RNA:RN7SKP296:ENSG00000223117.1;misc_RNA:RN7SKP44:ENSG00000200472.1;misc_RNA:RN7SKP78:ENSG000002015…	6:76364686-76365015:-;1:226633638-226633993:+;1:73657287-73657538:-;14:24261139-24261445:+;6:106352248-106352562:+;6:22085773-22086147:+;9:88873273-88873561:-;1:10007376-10007694:+;3:190359952-190360292:+;18:29298856-29299171:+;10:6191586-6191903:+;15:58996051-58996353:-		6.2	0	0	0	0	0	0	0	0	0	0	0	0	0	13.8	0	0	1.2	0	0
misc_RNA:RNY4P29:ENSG00000222733.1	13:59101789-59101885:-		3.6	0.8	0.4	0.5	4	1.3	1.7	0.2	0	0.5	0.5	0.7	0.7	1.5	0.3	0.1	0.1	0.2	1.8	2.3
misc_RNA:Y_RNA:ENSG00000202309.1	2:39355967-39356068:-		3	0	4.4	0.9	0.5	2.2	5	0	0	0	0	0.1	0.2	2.5	1.9	0	0	0	0.4	0
snRNA:RNU2-19P:ENSG00000253097.1	1:205535844-205535927:+		1.4	0.1	0	0.2	0	0.2	2.8	0	0	1.1	0.8	6.3	1.4	0.6	0.1	0.1	0.4	0.2	3.9	1.5
lincRNA:AC013727.1:ENSG00000232597.5	2:104473117-104496667:-		0	0	0	0	0	21	0	0	0	0	0	0	0	0	0	0	0	0	0	0
lincRNA:AL157359.4:ENSG00000232193.1	21:20290252-20308177:-		0	0	0	0	0	0	0	0	0	0	21	0	0	0	0	0	0	0	0	0
lincRNA:AP000462.2:ENSG00000255580.1	11:115234348-115248649:+		16	0	0	0	0	0	0	0	0	0	0	5	0	0	0	0	0	0	0	0
lincRNA:AP001628.6:ENSG00000225218.1	21:44251150-44256587:-		0	0	21	0	0	0	0	0	0	0	0	0	0	0	0	0	0	0	0	0
lincRNA:CTB-35F21.1:ENSG00000249526.1	5:139064230-139124595:+		0	0	0	0	0	17	0	0	0	0	0	0	0	0	4	0	0	0	0	0
lincRNA:CTD-3007L5.1:ENSG00000248490.1	5:27412720-27436518:-		0	21	0	0	0	0	0	0	0	0	0	0	0	0	0	0	0	0	0	0
lincRNA:LINC00657:ENSG00000260032.1	20:34633544-34638882:-		0	0	0	0	0	0	0	0	0	0	0	0	0	0	0	0	0	21	0	0
lincRNA:LINC01173:ENSG00000280744.1	2:235591312-235626408:+		0	0	0	0	0	0	0	0	0	0	0	0	0	21	0	0	0	0	0	0
lincRNA:RP11-202G18.1:ENSG00000227531.1	9:113901526-114047116:-		0	0	0	0	0	1	7	0	0	12	0	0	0	1	0	0	0	0	0	0
lincRNA:RP11-287F9.2:ENSG00000248551.1	4:176267509-176324261:-		0	0	0	0	0	0	0	0	0	0	21	0	0	0	0	0	0	0	0	0
lincRNA:RP11-326I11.3:ENSG00000271646.1	4:185395956-185398458:+		0	0	0	0	0	0	21	0	0	0	0	0	0	0	0	0	0	0	0	0
lincRNA:RP11-435B5.6:ENSG00000226897.1	1:143498344-143517299:+		0	0	0	0	0	0	0	0	0	21	0	0	0	0	0	0	0	0	0	0
lincRNA:RP11-540N6.1:ENSG00000236303.2	10:132237331-132281418:+		0	0	0	0	0	0	0	0	0	0	0	0	0	0	0	0	0	0	21	0
lincRNA:RP11-798K23.4:ENSG00000253652.1	5:178930323-178942580:-		0	0	0	0	21	0	0	0	0	0	0	0	0	0	0	0	0	0	0	0
rRNA:RNA5SP353:ENSG00000201476.1	12:13593818-13593935:-		1.2	0.2	1.3	4.7	2.6	0.9	0.9	0.1	0.3	0	0.2	1.3	0	1.5	2.1	0	0	0.2	0	3.4
misc_RNA:Y_RNA:ENSG00000200436.1	X:111904885-111904996:+		2.6	0.7	2.5	0.4	2.4	0.6	3.1	0	0	0.7	0.1	0.7	1.1	0	1.4	1.2	0	0.5	2.9	0.1
rRNA:RNA5SP109:ENSG00000212312.1	2:163353446-163353561:+		0	0	0	0	0	1.3	0	0	0	0	0	19.5	0	0	0	0	0	0	0	0
lincRNA:RP11-541F9.2:ENSG00000228215.2	1:191844625-191980390:+		0	1.3	2.8	5.3	0	0	0	0	1.5	0	6.9	3.2	0	0	0	0	0	0	0	0
snRNA:RNU6-105P:ENSG00000200779.1	2:71606885-71606988:-		1.7	1.4	0.7	3.3	0	2.2	0	0	0.4	0.2	0.3	4.1	2.5	0	0	0	0	0	2.4	1.6
rRNA:RNA5SP133:ENSG00000200238.1	3:56219132-56219250:+		5.6	0.3	0.7	0.7	1.7	2.1	2.2	0	0	0.1	1.9	0.1	0.9	1	0	0.1	0	0.7	2.4	0.4
misc_RNA:RN7SL492P:ENSG00000240545.2	4:57660516-57660808:-		0	0	1	0.1	8	1	0.5	0	0	1	0	3	0	1	0	0	1	0.1	3	1
lincRNA:AL162759.1:ENSG00000235269.1	14:54235660-54317600:-		0	0	0	0	11.8	8.8	0	0	0	0	0	0	0	0	0	0	0	0	0	0
rRNA:RNA5SP123:ENSG00000200114.1	3:12552594-12552712:-		5	0	0.6	1.4	0.7	0	6	0	0.1	0.3	0	1	3.5	0.1	0	0.5	0	0.3	0	1.2
lincRNA:RP11-400N13.2:ENSG00000228437.5	1:222139683-222158306:+		0	0	0	0	0.3	0	17	0	3.2	0	0	0	0	0	0	0	0	0	0	0
misc_RNA:RN7SL704P:ENSG00000241693.2	22:38627726-38627999:+		0	0	0.3	0	0.2	0	17.8	0	0	0	0	0	0	0	0	0	0	0	2	0.1
misc_RNA:Y_RNA:ENSG00000207240.1	18:28962280-28962393:+		2	2.7	1.4	4.6	1.4	1.7	1.3	0.1	0	0.1	0.3	1.2	0.3	0.3	0.6	1	0.1	0.2	0.9	0.1
rRNA:RNA5SP453:ENSG00000199373.1	18:29756013-29756131:-		5.6	0.3	0.7	0.6	2.6	0.6	0.2	0	0	0.1	6.1	0.1	0.1	0.2	0.1	0.1	0	0.7	2.3	0.1
lincRNA:LINC01591:ENSG00000254083.5	8:136246374-136311962:+		11.8	0	0	0	0	0	0	0	0	0	8.7	0	0	0	0	0	0	0	0	0
lincRNA:LINC00707:ENSG00000238266.1	10:6821560-6884868:+		0	0.1	0	0	0	0.3	19.5	0	0	0.1	0.3	0	0	0	0	0	0	0	0	0
lincRNA:LINC00922:ENSG00000261742.5	16:65318402-65610203:-		0	0	6	0	0.3	0.3	6.3	0	3	0	0	3.3	1	0	0	0	0	0	0	0
lincRNA:LINC01471:ENSG00000239921.2	3:127199533-127255655:-		0	0	0	0	0	17.7	0	0	2.6	0	0	0	0	0	0	0	0	0	0	0
lincRNA:RP11-37B2.1:ENSG00000251136.8	8:90621638-90769955:-		0	0	0	0	1	1	2.3	0	0	0	0	16	0	0	0	0	0	0	0	0
snRNA:RNU6-263P:ENSG00000200681.1	6:18307204-18307310:-		1.7	0.4	0.7	3.3	0	2.2	0	0.1	0.4	0.2	0.3	4.1	2.5	0	0	0	0.2	0	2.4	1.6
lincRNA:CTD-2142D14.1:ENSG00000258649.1;lincRNA:CTD-2501M5.1:ENSG00000253507.5	14:38660188-38672128:+;8:132320792-132329879:+		0	0	0	0	0	0	0	0	0	0	0	20	0	0	0	0	0	0	0	0
lincRNA:CTD-2515H24.4:ENSG00000261265.1	15:57819385-57821207:-		0	0	0	0	0	0	20	0	0	0	0	0	0	0	0	0	0	0	0	0
lincRNA:RP11-100G15.10:ENSG00000236717.2	9:94912664-94919727:-		0	0	0	0	20	0	0	0	0	0	0	0	0	0	0	0	0	0	0	0
lincRNA:RP11-143E21.6:ENSG00000259862.1	12:130734224-130751270:+		0	0	0	20	0	0	0	0	0	0	0	0	0	0	0	0	0	0	0	0
lincRNA:RP11-161M6.3:ENSG00000260496.3	16:1041151-1050926:-		0	0	20	0	0	0	0	0	0	0	0	0	0	0	0	0	0	0	0	0
lincRNA:RP11-375B1.1:ENSG00000248484.1	5:176134357-176153244:-		0	0	0	0	0	12	0	0	8	0	0	0	0	0	0	0	0	0	0	0
lincRNA:RP11-484P15.1:ENSG00000261622.1	15:24157556-24186863:+		0	0	0	0	0	20	0	0	0	0	0	0	0	0	0	0	0	0	0	0
lincRNA:RP5-963E22.4:ENSG00000231977.1	20:61798149-61812255:-		0	0	0	0	20	0	0	0	0	0	0	0	0	0	0	0	0	0	0	0
misc_RNA:RN7SKP279:ENSG00000223315.1	11:127277746-127278043:+		0	0	0	0	0	0	0	0	4	0	7	0	6	0	0	0	0	3	0	0
rRNA:RNA5SP390:ENSG00000222123.1	15:25983655-25983767:+		0.1	0	1.1	0	0.6	0	0	1.1	1.5	15	0	0	0	0	0.1	0	0	0.1	0	0.3
snRNA:RNU6-516P:ENSG00000223313.1	15:40821769-40821872:+		1.7	0.4	0.7	3.3	0	2.2	0	0	0.4	0.2	0.3	4	2.5	0	0	0	0.2	0	2.4	1.6
lincRNA:RP11-172F10.1:ENSG00000266268.5	18:4775053-5004536:-		6.8	0	0	0	0	0	0	0	12	1	0	0	0	0	0	0	0	0	0	0
lincRNA:AC004009.3:ENSG00000224322.1	7:27401462-27449557:+		0	0	0	0	0	4.5	0	0	0	0	15	0	0	0	0	0	0	0	0	0
lincRNA:CTD-2378E12.1:ENSG00000273674.4	15:51132072-51200796:-		0	0	0	0	0	0	0.5	0	0	0	0	19	0	0	0	0	0	0	0	0
lincRNA:LINC00908:ENSG00000263812.5	18:74240612-74322925:+		0	0	0	0	0	0	0	0	0	0	0	19.5	0	0	0	0	0	0	0	0
lincRNA:RP11-238K6.2:ENSG00000254361.1	8:138864570-138941287:+		0	0	0	0	0	0	16	0	0	0	0	3.5	0	0	0	0	0	0	0	0
lincRNA:RP11-473J6.1:ENSG00000253452.5	8:35719641-35828183:+		0	0	0	0	0	0	0	0	19.5	0	0	0	0	0	0	0	0	0	0	0
misc_RNA:Y_RNA:ENSG00000202211.1	15:43539878-43539979:+		3.9	0.9	1	2.4	1.3	0	1.5	4.4	0	0	0.1	0	0.1	0.9	1.9	0.5	0	0.4	0	0.1
rRNA:RNA5SP130:ENSG00000201301.1	3:49504548-49504661:-		0.8	0.3	1.4	1.6	0.1	0.7	0.6	0	0.1	0	2.9	0.3	2.6	0	0.7	0	0.2	0.4	0.1	6.7
snRNA:RNU6-1207P:ENSG00000207071.1;snRNA:RNU6-269P:ENSG00000212379.1;snRNA:RNU6-288P:ENSG00000200560.1;snRNA:RNU6-477P:ENSG00000206614.1;snRNA:RNU6-83P:ENSG00000207298.1	10:45684238-45684344:-;16:58411956-58412052:-;17:61650603-61650706:-;5:168979453-168979559:+;13:99677488-99677599:+		0	0	0	0	0	0	0	0	0	0	0	0	0	0	0	0	0	0	0	19.3
lincRNA:RFX3-AS1:ENSG00000232104.3	9:3526723-3691814:+		0	0	0.3	1	0	18	0	0	0	0	0	0	0	0	0	0	0	0	0	0
lincRNA:RP11-266A24.1:ENSG00000255418.5	11:23186446-23224707:+		0	0	2	0	0	0	0	0	5	0	12.3	0	0	0	0	0	0	0	0	0
misc_RNA:Y_RNA:ENSG00000201774.1	7:10941605-10941701:+		8.8	0.3	2.4	0	1	0.7	1.3	0	0	0	0	1.3	1.2	0.1	0.5	0	0.2	0.3	0.7	0.4
rRNA:RNA5SP364:ENSG00000252747.1	12:88445478-88445555:+		0	0	19	0	0	0	0	0	0	0	0	0	0	0	0	0	0	0	0	0.1
snRNA:RNU4-6P:ENSG00000222736.1	X:16893269-16893390:-		0	2.5	16	0	0.3	0	0	0	0	0	0	0	0	0	0	0	0.3	0	0	0
misc_RNA:Y_RNA:ENSG00000207039.1	1:153758196-153758297:-		3	0	4	0.9	0.5	2.6	2.6	0	0	0	0	0.1	0.2	2.7	1.9	0	0	0	0	0.5
lincRNA:AC004869.2:ENSG00000230680.2	7:46517420-46521176:-		0	0	0	0	0	0	0	0	0	0	0	0	19	0	0	0	0	0	0	0
lincRNA:AC004901.1:ENSG00000232072.1	7:46930223-47089276:-		0	0	0	0	0	0	0	0	0	19	0	0	0	0	0	0	0	0	0	0
lincRNA:AC012363.13:ENSG00000235840.1	2:121076583-121083874:+		0	0	0	0	0	0	19	0	0	0	0	0	0	0	0	0	0	0	0	0
lincRNA:AP001604.3:ENSG00000231236.2	21:28731204-28820898:-		0	0	18	0	0	0	0	0	0	0	0	0	0	0	0	0	0	1	0	0
lincRNA:LINC00158:ENSG00000185433.8	21:26758133-26804013:-		0	0	0	0	0	19	0	0	0	0	0	0	0	0	0	0	0	0	0	0
lincRNA:RP11-115E19.1:ENSG00000254599.1	11:98547121-98554465:+		0	0	0	0	0	0	0	0	0	0	19	0	0	0	0	0	0	0	0	0
lincRNA:RP11-45A12.2:ENSG00000255032.1	11:44740942-44758242:-		0	0	0	0	0	0	0	0	0	19	0	0	0	0	0	0	0	0	0	0
lincRNA:RP11-51M24.1:ENSG00000249875.1	4:175276005-175297596:-		0	0	0	0	0	19	0	0	0	0	0	0	0	0	0	0	0	0	0	0
lincRNA:RP11-725D20.1:ENSG00000249392.1	4:60416860-60496042:-		0	0	1	0	0	0	0	17	0	0	0	0	0	0	0	0	0	0	0	1
misc_RNA:RN7SL97P:ENSG00000242216.2	18:23398200-23398496:-		4.1	0	0.4	0	0	0	1.1	0	0	0	0	1.5	0.4	3.9	0	0	1.3	0	5.2	1
lincRNA:AC016582.2:ENSG00000225868.6	19:38314362-38345855:-		0	0	0	0	0	0.3	0	0	0	0	0	18.5	0	0	0	0	0	0	0	0
lincRNA:RP11-706O15.3:ENSG00000234449.2;lincRNA:RP11-706O15.5:ENSG00000205663.5	X:3771051-3800358:-;X:3809479-3838787:-		0	0	0	0	0	0	0	0	0	0	12.7	0	0	0	0	0	6	0	0	0
misc_RNA:Y_RNA:ENSG00000252612.1	1:185235667-185235759:+		2.9	0	4	0.9	0.5	2.5	2.6	0	0	0	0	0	0.2	2.7	1.9	0	0	0	0	0.4
lincRNA:RP11-388G22.1:ENSG00000253322.1	8:58506725-58717588:-		0	1	3.5	1	1	10.3	0	0	1.5	0	0.3	0	0	0	0	0	0	0	0	0
misc_RNA:RN7SKP160:ENSG00000200674.1	1:173760686-173761025:+		0	0	0	0	0	0	1	0	0	0	0.8	0	0.1	16.7	0	0	0	0	0	0
lincRNA:CASC19:ENSG00000254166.1	8:128197880-128215467:-		0	0	0	0	0	15.8	0	0	2.7	0	0	0	0	0	0	0	0	0	0	0
lincRNA:RP11-536O18.1:ENSG00000226197.2	9:13446490-13487510:+		0	0	0	1	0	0	13.3	0	3	1	0	0	0	0	0	0	0	0	0	0
misc_RNA:Y_RNA:ENSG00000201756.1	11:76115184-76115296:-		4.6	2	1	2.5	0.4	1.6	1.7	0.1	0	0.5	0.3	0.5	0.3	0.5	0.4	1	0.1	0.2	0.3	0
lincRNA:HCG17:ENSG00000270604.5	6:30201816-30293911:-		0	0	0	0	0	18	0	0	0	0.2	0	0	0	0	0	0	0	0	0	0
misc_RNA:RN7SL711P:ENSG00000263654.1	5:122406477-122406773:+		0.1	0.1	0	2	0	0	0	0	0	8.3	6.1	0	0	0	0	1.3	0.1	0	0	0
misc_RNA:Y_RNA:ENSG00000207123.1	17:60199681-60199782:+		2.7	0	2.8	1.6	0.5	2.2	2.6	0	0	0	0	0.1	0.2	2.8	1.9	0	0	0.7	0	0
lincRNA:AC005772.2:ENSG00000232058.1	17:14918122-14955593:+		0	0	0	0	0	0	0	0	0	18	0	0	0	0	0	0	0	0	0	0
lincRNA:AC144836.1:ENSG00000262213.1;lincRNA:RP5-1057J7.7:ENSG00000271420.1	17:1145233-1157294:-;1:23704873-23705522:-		0	0	0	0	0	18	0	0	0	0	0	0	0	0	0	0	0	0	0	0
lincRNA:CASC18:ENSG00000257859.1	12:106097981-106137840:+		0	0	0	0	0	0	0	0	0	0	0	18	0	0	0	0	0	0	0	0
lincRNA:LINC00316:ENSG00000237664.1	21:46758505-46761905:-		0	0	0	0	0	0	0	0	0	0	0	0	0	18	0	0	0	0	0	0
lincRNA:RP11-142G1.3:ENSG00000260975.1	16:52231924-52261868:-		18	0	0	0	0	0	0	0	0	0	0	0	0	0	0	0	0	0	0	0
lincRNA:RP11-238I10.1:ENSG00000253122.1	8:111621470-111644623:+		0	0	0	0	0	0	0	0	0	0	0	0	0	0	18	0	0	0	0	0
lincRNA:RP11-307E17.8:ENSG00000232063.1	9:97094758-97123230:+		0	18	0	0	0	0	0	0	0	0	0	0	0	0	0	0	0	0	0	0
lincRNA:RP11-503C24.4:ENSG00000234647.1	6:168643618-168663261:+		0	0	0	0	0	0	0	0	0	18	0	0	0	0	0	0	0	0	0	0
lincRNA:RP11-731N10.1:ENSG00000253836.1	8:83775014-83870931:-		0	0	4	0	0	0	0	0	14	0	0	0	0	0	0	0	0	0	0	0
lincRNA:RP1-81D8.3:ENSG00000224477.5	6:161119320-161121664:+		0	0	0	0	0	0	0	0	18	0	0	0	0	0	0	0	0	0	0	0
misc_RNA:RN7SKP3:ENSG00000223341.1	13:45634864-45635221:+		0	0	0	0	0	0	0	0	0	0	0	0	0	0	0	0	0	0	18	0
misc_RNA:RN7SL852P:ENSG00000265997.1	12:1119501-1119792:+		0	0	2	1	0	0	0	0	0	5	0	6	0	1	1	0	2	0	0	0
snoRNA:MIR3607:ENSG00000199262.1	5:85916323-85916385:+		0	0	0	0	0	0	0	0	0	18	0	0	0	0	0	0	0	0	0	0
snoRNA:SNORA41:ENSG00000207516.1	15:45829448-45829575:+		0	0	0	0	0	0	0	0	1	1	0	16	0	0	0	0	0	0	0	0
rRNA:RNA5SP97:ENSG00000201876.1	2:74195250-74195333:-		0.7	0.1	1.2	1.6	2.3	0.8	0.5	0	0	0.1	0	1.1	0.6	0.8	0	0	0.1	1	2	4.8
misc_RNA:Y_RNA:ENSG00000201034.1	16:489297-489397:-		4.6	0.9	1.2	2.5	1.5	0	1.6	0	0	0	0.1	0.6	0.1	1	2	0.5	0	1.2	0	0.1
misc_RNA:Y_RNA:ENSG00000201511.1	3:101366265-101366366:+		3.9	0.9	1	2.4	1.4	0.2	2.5	0	0	0	0.2	0	0.4	1.1	1.9	0.5	0	1.3	0	0.1
lincRNA:RP11-360P21.2:ENSG00000229102.1	3:178819154-178865761:-		0	0	0	0	0	0	16	0	1.8	0	0	0	0	0	0	0	0	0	0	0
snRNA:RNU6-1311P:ENSG00000207459.1	5:133970529-133970635:-		0	0	0	0	3.3	0	0	0	1.1	1.7	2.8	4.7	0.2	1.2	0	0.1	1.5	0	1.2	0
lincRNA:RP11-375O18.2:ENSG00000233086.7	9:82120719-82147257:-		0	0	0	0	0	17.7	0	0	0	0	0	0	0	0	0	0	0	0	0	0
misc_RNA:Y_RNA:ENSG00000201749.1	9:117377735-117377848:-		7.1	0.5	0.8	0.8	1.8	0	3	0	0	0.7	0	0.8	0.6	0	0	1.4	0	0	0	0.1
lincRNA:LINC00351:ENSG00000226317.2	13:85937736-86118705:+		0	0	0	0	0	0	0	0	0.5	0	0	17	0	0	0	0	0	0	0	0
lincRNA:RP11-297P16.4:ENSG00000250920.1	4:104472084-104480284:-		0	0	0	0	0	0	0	17.5	0	0	0	0	0	0	0	0	0	0	0	0
misc_RNA:Y_RNA:ENSG00000199884.1	2:153140864-153140974:-		1.6	1.6	0	7	0	0	0	0	0	1.8	0	0	3.8	0	1.2	0.4	0	0	0	0
lincRNA:RP11-22P4.1:ENSG00000255322.1	11:28373654-28548588:+		0	0	0.3	0	1	0	0	0	11.5	2.7	0.8	1.2	0	0	0	0	0	0	0	0
lincRNA:RP11-115J16.1:ENSG00000254235.5	8:9106927-9271224:+		0	0	0	0	0	0	17.3	0	0	0	0	0	0	0	0	0	0	0	0	0
lincRNA:RP11-76I14.1:ENSG00000256637.6	2:104490768-104694236:+		0	0	0	0	0	0	0	0	0	0	17.3	0	0	0	0	0	0	0	0	0
misc_RNA:Y_RNA:ENSG00000252217.1	15:65795079-65795174:+		8.2	0.6	0.2	0	1.5	3.5	0	0	0	0	0	0	0	2.9	0.2	0	0	0	0	0.1
lincRNA:RP11-305F18.1:ENSG00000233928.5	X:33744625-33960397:+		0	0	0	0	0	0	0	0	0	17	0	0	0	0.3	0	0	0	0	0	0
snRNA:RNU1-85P:ENSG00000200997.1	17:56756888-56757051:-		0	0	0	0	0	0	0	0	0	0	0	0	16.5	0	0.1	0	0	0	0.5	0
misc_RNA:Y_RNA:ENSG00000201196.1	10:54612367-54612463:+		9.2	0.6	0.2	0	1.5	3.5	0	0	0	0	0	0	0	0.9	0	0	0	1	0	0.1
misc_RNA:Y_RNA:ENSG00000207032.1	9:34389941-34390049:-		4.6	1	1.5	1	1.5	0.5	1.7	0	0	0	0	1	0	0	0	3.3	0	0	0	1
misc_RNA:Y_RNA:ENSG00000206862.1	X:117703368-117703478:-		5.5	0.3	0.3	2.7	0.8	0	0.3	0	0	0	0	0.5	0.3	1.5	0.2	0.1	4.5	0	0	0
snRNA:RNU6-874P:ENSG00000199260.1	11:129072861-129072965:+		8	0	1	0	0	0	0	0	0	0	0	8	0	0	0	0	0	0	0	0
misc_RNA:RN7SL166P:ENSG00000265624.1	13:20311117-20311394:-		0	0	12.3	0.1	0	0	0	0	0	4.6	0	0	0	0	0	0	0	0	0	0
lincRNA:LINC00311:ENSG00000179219.5	16:85316564-85319569:+		0	0	0	0	0	15	0	0	0	0	0	2	0	0	0	0	0	0	0	0
lincRNA:OSER1-AS1:ENSG00000223891.5	20:42839600-42854667:+		0	0	0	0	0	0	0	0	17	0	0	0	0	0	0	0	0	0	0	0
lincRNA:RP11-131K5.1:ENSG00000266744.1	17:13861065-13870269:-		0	0	0	0	0	0	0	0	0	0	0	0	0	0	0	17	0	0	0	0
lincRNA:RP11-211C9.1:ENSG00000254367.5	8:8581203-8639989:-		0	0	0	0	0	0	0	0	0	0	17	0	0	0	0	0	0	0	0	0
lincRNA:RP11-795F19.1:ENSG00000261126.7	18:77806900-77853362:+		0	0	0	17	0	0	0	0	0	0	0	0	0	0	0	0	0	0	0	0
lincRNA:RP11-861E21.1:ENSG00000267108.1	18:12432896-12437634:+		0	0	0	0	0	0	0	0	0	0	0	17	0	0	0	0	0	0	0	0
lincRNA:RP4-704D23.1:ENSG00000234593.1	1:14675450-14677518:-		0	0	0	0	17	0	0	0	0	0	0	0	0	0	0	0	0	0	0	0
lincRNA:RP5-952N6.1:ENSG00000229051.1	1:71172136-71252151:+		0	0	0	0	0	16	0	0	0	1	0	0	0	0	0	0	0	0	0	0
snoRNA:SNORA45:ENSG00000212607.1	11:8706986-8707116:+		0	0	0	0	0	0	0	0	0	0	0	17	0	0	0	0	0	0	0	0
snoRNA:U8:ENSG00000200496.1;snoRNA:U8:ENSG00000212144.1	11:123172098-123172231:+;1:234729021-234729148:+		0	0	0	0	0	0	0	0	0	0	17	0	0	0	0	0	0	0	0	0
misc_RNA:RN7SL183P:ENSG00000240997.2	6:88555368-88555663:+		2.8	0	1.1	2.3	0.8	0.3	4	0	0	0	0.6	0.2	0.5	2	0.8	0.1	0.3	0.8	0	0.5
misc_RNA:RN7SL426P:ENSG00000263815.1	17:21132649-21132941:-		3.5	0.8	2.8	2.9	0	0.4	1.9	0	0.1	0	0.6	0	0.5	1	1	0.1	0.2	0.4	0.1	0.6
misc_RNA:RN7SL810P:ENSG00000243035.2	13:78521628-78521907:-		2.8	0	1.1	2.7	0	0.3	1.9	0	0	0	0.6	0	4.5	1	0.8	0.1	0.2	0.3	0.1	0.5
misc_RNA:Y_RNA:ENSG00000200605.1	15:50514085-50514193:+		2	2.3	1	1	0.3	0	1.4	0	0	0	0.5	0	1.3	4.9	0.7	1.1	0.3	0	0	0
snRNA:RNU6-38P:ENSG00000206812.1	13:75683724-75683830:+		0.1	0	0	0	4.8	0	6.3	0	0.1	3.1	0	1.1	0	0	0	0.1	0	0	1.2	0
rRNA:RNA5SP495:ENSG00000252267.1	22:26786633-26786742:-		0.5	0.1	0.2	0.2	2.8	0	0.1	0	0	0.4	0.1	0	0	10	0	0	0.2	0	1.9	0.1
misc_RNA:RN7SKP187:ENSG00000202406.1	7:111928678-111929007:+		0	11	0	0	0	0	0.2	0	0	0	0	0	0.1	0	0	5	0	0	0.4	0
misc_RNA:Y_RNA:ENSG00000201442.1	6:17737689-17737790:-		0.9	0	1.2	1	0.5	2.2	3.4	1.1	0	0	0	3	0.2	0	1.9	0.2	0.7	0.1	0.1	0.1
lincRNA:LINC01541:ENSG00000260676.5	18:69187198-69246192:-		0	0	0	0	10	6.6	0	0	0	0	0	0	0	0	0	0	0	0	0	0
lincRNA:RP11-404J23.1:ENSG00000250993.1	4:180310288-180386459:-		0	0	0	0	0	0	1.3	0	0	0	7.7	7.6	0	0	0	0	0	0	0	0
snRNA:RNU1-24P:ENSG00000201155.1	13:102431234-102431398:-		0	0	0	0	0	0	0	0	0	0	0	0	16.5	0	0	0	0	0	0	0
lincRNA:AC114765.2:ENSG00000235337.1	2:220992267-221077212:+		0	0	0.5	0	0	0.5	1.5	0	9.5	0	4.5	0	0	0	0	0	0	0	0	0
lincRNA:LINC01478:ENSG00000267337.1	18:41903401-42111662:-		0	9	0	0	0	0.3	0	0	7	0	0.3	0	0	0	0	0	0	0	0	0
lincRNA:RP11-230G5.2:ENSG00000250748.6	12:65860600-66036152:-		0	0	0	16.5	0	0	0	0	0	0	0	0	0	0	0	0	0	0	0	0
snRNA:RNU4-78P:ENSG00000222872.1	3:42263332-42263457:+		0	8	0	0	0	0	0	0	0	0	0	0	1.5	0	0	1	0	3	0	3
lincRNA:RP11-81H14.2:ENSG00000251301.6	12:68726668-68845443:-		0	0	0	13.7	0.2	0	2.6	0	0	0	0	0	0	0	0	0	0	0	0	0
[truncated: 2,051 more rows]

## Sheet: TableS7
Table S7. Intra class correlation among replicates within each RNA kit
	miRNA	isomiR	tRNA	misc sRNA
Circulating NAK	0.6	0.79	0.97	0.96
MiRCURY	0.71	0.73	0.95	0.82
Ambion TRIzol	0.63	0.77	0.94	0.75
miRNEasy	0.7	0.78	0.88	0.93
QiaSymphony	0.74	0.74	0.88	0.95
All	0.28	0.65	0.9	0.82

## Sheet: TableS8
Table S8. Top 10 uniquely detected miRNA by each kit
	Circulating.NAK	Other 4 Kits	Difference of Expression
hsa-miR-9-5p	2.75342	0.0800021	2.67342
hsa-miR-574-5p	2.2922	0.0800021	2.2122
hsa-miR-31-5p	2.04686	0.518104	1.52875
hsa-miR-509-3p	1.45976	0.0800021	1.37976
hsa-miR-4466	1.53182	0.173249	1.35858
hsa-miR-103a-2-5p	1.42006	0.0800021	1.34006
hsa-miR-548k	1.54467	0.262235	1.28243
hsa-miR-625-5p	1.29866	0.0800021	1.21866
hsa-miR-944	1.28464	0.0800021	1.20464
hsa-miR-382-5p	1.25113	0.0800021	1.17112
	MiRCURY	Other 4 Kits	Difference of Expression
hsa-miR-4757-3p	2.84077	0.588439	2.25233
hsa-miR-301b-3p	2.70127	0.679365	2.0219
hsa-miR-142-3p	3.00313	0.997189	2.00594
hsa-miR-106a-5p	2.03085	0.303613	1.72724
hsa-miR-450b-5p	1.85379	0.335785	1.518
hsa-miR-330-3p	2.22341	0.786116	1.4373
hsa-miR-139-5p	1.87175	0.469932	1.40182
hsa-miR-6735-5p	1.54034	0.182386	1.35796
hsa-miR-374a-5p	1.48062	0.222299	1.25832
hsa-miR-361-5p	1.65999	0.424811	1.23518
	Ambion.TRIzol	Other 4 Kits	Difference of Expression
hsa-miR-130b-5p	4.96294	0.938982	4.02396
hsa-miR-4433b-3p	3.59749	0.351346	3.24614
hsa-miR-18a-3p	3.65745	0.489212	3.16824
hsa-miR-1301-3p	3.71657	0.729074	2.9875
hsa-miR-874-3p	2.98468	0.211766	2.77292
hsa-miR-485-5p	3.00372	0.28272	2.721
hsa-miR-6803-3p	2.73914	0.143023	2.59612
hsa-miR-769-5p	3.42078	0.884766	2.53602
hsa-miR-485-3p	2.98647	0.486444	2.50003
hsa-miR-3173-5p	3.43249	0.942801	2.48969
	miRNEasy	Other 4 Kits	Difference of Expression
hsa-miR-181c-5p	4.0444	0.911067	3.13333
hsa-miR-20b-5p	2.8052	0.423916	2.38128
hsa-miR-331-3p	2.47552	0.269252	2.20627
hsa-miR-340-3p	2.50575	0.311596	2.19415
hsa-miR-146b-3p	2.17232	0.653329	1.51899
hsa-miR-431-5p	1.87635	0.386079	1.49028
hsa-miR-625-3p	2.16371	0.715614	1.44809
hsa-miR-381-3p	2.12133	0.745639	1.37569
hsa-miR-589-3p	1.43902	0.0800021	1.35902
hsa-miR-6894-3p	1.34813	0.0800021	1.26813
	QiaSymphony	Other 4 Kits	Difference of Expression
hsa-miR-3614-5p	3.91078	0.569391	3.34139
hsa-miR-1469	2.85043	0.791144	2.05928
hsa-miR-6880-3p	1.85365	0.0800021	1.77365
hsa-miR-101-5p	1.79106	0.0800021	1.71106
hsa-miR-30a-3p	2.17097	0.701266	1.46971
hsa-miR-6787-3p	1.5472	0.0800021	1.4672
hsa-miR-668-3p	1.54058	0.0800021	1.46058
hsa-miR-3130-3p	1.5472	0.194696	1.35251
hsa-miR-1908-5p	1.40044	0.0800021	1.32044
hsa-miR-6885-5p	1.37595	0.0800021	1.29595
Difference of Expression = the difference of expression between the kit being investigated and the mean expression from the other 4 kits.

## Sheet: TableS9
Table S9. Top 10 uniquely detected misc sRNA by each kit
	Circulating.NAK	Other 4 Kits	Difference of Expression
lincRNA:RP11-255H23.4:ENSG00000267924.1	7.60659	-3.73134	11.3379
lincRNA:LINC01019:ENSG00000248118.1	7.5939	-3.26029	10.8542
lincRNA:RP11-260O18.1:ENSG00000239440.5	8.56844	-1.46906	10.0375
lincRNA:RP11-217C7.1:ENSG00000249675.1	6.40862	-3.41497	9.82359
lincRNA:RP11-689K5.3:ENSG00000251331.6	6.46249	-3.34012	9.80261
lincRNA:LINC01603:ENSG00000253479.5	6.63536	-3.13979	9.77516
lincRNA:RP11-431K24.1:ENSG00000238290.1	6.76864	-2.99007	9.75871
lincRNA:AC097721.2:ENSG00000228043.5	5.67843	-4.00329	9.68172
lincRNA:LINC00989:ENSG00000250334.5	6.36819	-3.23693	9.60513
lincRNA:RP11-983G14.1:ENSG00000280709.2	8.1338	-1.37185	9.50565
	MiRCURY	Other 4 Kits	Difference of Expression
lincRNA:RP11-146E13.4:ENSG00000258188.1	4.97268	-3.72164	8.69431
lincRNA:MIR646HG:ENSG00000228340.5	5.10173	-3.19801	8.29974
lincRNA:RP11-94P11.4:ENSG00000254998.1	4.45619	-3.61577	8.07195
lincRNA:PVT1:ENSG00000249859.7	4.67588	-3.1149	7.79078
lincRNA:RP11-101O21.1:ENSG00000266357.5	3.92036	-3.27519	7.19555
lincRNA:RP11-3P22.2:ENSG00000225718.1	3.02854	-4.08592	7.11447
lincRNA:LINC01572:ENSG00000261008.6	3.25402	-3.65556	6.90958
lincRNA:RP5-1164C1.2:ENSG00000238282.1	6.08062	-0.795569	6.87619
lincRNA:RP11-305B6.3:ENSG00000258969.1	3.97298	-2.80756	6.78054
lincRNA:RP11-353N4.5:ENSG00000234232.2	3.29749	-3.3948	6.69229
	Ambion.TRIzol	Other 4 Kits	Difference of Expression
lincRNA:CTD-2015H3.2:ENSG00000266450.1	2.93548	-3.45884	6.39432
snoRNA:SNORD100:ENSG00000221500.1	4.89608	-1.19898	6.09506
snoRNA:SCARNA3:ENSG00000252906.1	4.60745	-1.35513	5.96258
misc_RNA:RN7SL685P:ENSG00000242315.2	3.86385	-1.9234	5.78725
snoRNA:SNORA65:ENSG00000201302.1	1.24955	-4.07981	5.32936
snRNA:RNU2-17P:ENSG00000222222.1	3.73208	-1.3842	5.11628
misc_RNA:RN7SL508P:ENSG00000244112.2	3.25623	-1.75545	5.01168
lincRNA:RP11-77H9.8:ENSG00000260979.1	2.4035	-2.52417	4.92767
snoRNA:SNORD20:ENSG00000207280.1	2.77787	-1.9971	4.77498
snoRNA:SNORA42:ENSG00000207475.1	1.47006	-3.20335	4.67341
	miRNEasy	Other 4 Kits	Difference of Expression
snoRNA:SCARNA5:ENSG00000252010.1	2.12882	-4.33128	6.4601
snoRNA:SNORD99:ENSG00000221539.1	4.73778	-1.66886	6.40664
misc_RNA:RN7SK:ENSG00000202198.1	3.94866	-2.17605	6.12471
lincRNA:RP11-20B24.2:ENSG00000264066.4	3.15112	-2.87713	6.02825
snoRNA:SNORD6:ENSG00000202314.1	3.73489	-2.2465	5.98139
rRNA:RNA5SP476:ENSG00000252422.1	2.28679	-3.25457	5.54136
rRNA:RNA5SP289:ENSG00000199202.1	1.08179	-3.61022	4.69201
snoRNA:SNORD102:ENSG00000207500.1	2.66019	-1.94427	4.60446
misc_RNA:RN7SKP2:ENSG00000252812.1	0.143537	-4.33128	4.47482
snoRNA:SNORD52:ENSG00000201754.1	1.00436	-3.28701	4.29136
	QiaSymphony	Other 4 Kits	Difference of Expression
lincRNA:LINC01234:ENSG00000249550.6	3.22533	-0.590434	3.81577
lincRNA:NEAT1:ENSG00000245532.5	0.563991	-3.25117	3.81516
snoRNA:SNORD95:ENSG00000264549.1	2.89286	-0.803092	3.69595
snoRNA:SNORD94:ENSG00000208772.1	0.0773328	-3.3927	3.47003
snoRNA:SNORD66:ENSG00000212158.1	0.0902614	-3.19768	3.28794
rRNA:RNA5-8SP3:ENSG00000201227.1	1.05827	-2.16075	3.21903
misc_RNA:RN7SL411P:ENSG00000265327.1	-0.314546	-3.41022	3.09568
misc_RNA:RN7SKP286:ENSG00000222826.1	-1.24861	-4.33128	3.08267
misc_RNA:Y_RNA:ENSG00000201466.1	2.2581	-0.670991	2.92909
snoRNA:SNORD20:ENSG00000207280.1	1.24926	-1.61495	2.86421
Difference of Expression = the difference of expression between the kit being investigated and the mean expression from the other 4 kits.
